# Supplementary material for: Shared associations identify causal relationships between gene expression and immune cell phenotypes
Source: Commun Biol. 2021 Mar 4;4:279. doi: 10.1038/s42003-021-01823-w (PMC7933159; doi:10.1038/s42003-021-01823-w)
Supplement: Supplementary file 4 — Supplementary Data 1 [file 42003_2021_1823_MOESM4_ESM.xlsx]

## Sheet: a_1
BP	log p ImmPhen	r2 to lead SNP
169643176	0.615647	0.159526
169647046	0.28567	0.00450341
169646861	0.0675262	0.0240078
169756203	0.486383	0.155801
169756389	0.491066	0.157309
169756548	1.2119	0.256583
169719837	2.17308	0.596006
169719429	0.813892	0.0486269
169712597	0.814175	0.0574951
169710669	1.38279	0.122896
169649531	0.145998	0.0267619
169677709	0.304431	0.0319273
169738696	1.50724	0.141089
169705356	1.11419	0.159158
169727940	1.14948	0.157127
169745284	0.486516	0.154028
169752102	0.494172	0.157309
169757487	0.485984	0.12213
169697444	0.0974532	0.0016346
169697591	0.0974532	0.0016346
169606008	0.340179	0.0202561
169616020	0.192871	0.00770667
169623104	0.204537	0.0214329
169705411	2.1443	0.541106
169706083	0.0959339	0.0152909
169718948	0.760951	0.0581805
169719017	1.4642	0.122016
169726032	2.17308	0.591037
169727672	1.47444	0.257769
169744318	0.656394	0.00969442
169751853	1.2505	0.252121
169761107	0.949234	0.0537725
169613794	0.653256	0.0452739
169613991	0.00121773	0.0307717
169619330	0.230254	0.00477228
169620178	0.434506	0.15628
169620206	0.434506	0.153127
169622979	0.230254	0.00477228
169625912	0.417823	0.0307065
169626645	0.213746	0.0213159
169630625	0.218316	0.0213159
169631373	0.130944	0.0349592
169631643	0.218316	0.0213159
169633945	0.0537934	0.035803
169634056	0.130944	0.0349592
169634171	0.487182	0.15628
169642676	0.303556	0.00538321
169704934	0.174249	0.00146024
169708735	1.15927	0.158009
169721166	1.4642	0.121139
169731989	0.760951	0.0574951
169732211	0.760951	0.0574951
169732443	1.47444	0.257769
169742239	0.656394	0.0086153
169745453	0.486516	0.158268
169748342	0.486516	0.154028
169750498	0.486516	0.158268
169752700	1.40949	0.141089
169752906	0.486516	0.154028
169755988	0.486516	0.154028
169757368	0.47057	0.117508
169639030	0.53432	0.15628
169631463	0.516698	0.15628
169634751	0.497573	0.15628
169676486	2.39794	0.546219
169638687	0.53432	0.15628
169685196	0.677574	0.0486269
169626125	0.446602	0.15628
169725835	0.813892	0.0486269
169728275	0.813892	0.0486269
169727473	0.809108	0.0404307
169636373	0.139183	0.0349592
169629221	0.230254	0.00477228
169726991	0.813892	0.0486269
169728876	0.813892	0.0486269
169743079	0.656394	0.0086153
169711885	0.673869	0.0499505
169756192	0.486383	0.155801
169712017	0.839231	0.0568116
169732624	0.813892	0.0486269
169735565	0.732125	0.0486269
169619965	0.446602	0.153997
169619788	0.446602	0.153997
169630286	0.487182	0.15628
169619591	0.446602	0.153997
169620168	0.434506	0.15628
169709274	0.823041	0.0588679
169738202	0.656394	0.0086153
169749154	0.486516	0.158268
169690749	2.2613	0.15845
169711685	0.814175	0.0574951
169648341	0.0181814	0.0131884
169731865	1.47444	0.257769
169590635	1.62233	0.000134312
169672990	1.14569	0.0574951
169620673	0.722162	0.0523999
169685836	0.0895891	0.00177599
169626782	0.230254	0.00477228
169630248	0.230254	0.00477228
169708386	1.96059	0.541106
169672898	1.14569	0.0574951
169642187	0.229664	0.0367506
169761617	0.672233	0.0391315
169637325	0.0473528	0.0357631
169654996	0.988853	0.0609416
169724310	0.813892	0.0486269
169634464	0.119987	0.0349592
169732221	0.813892	0.0486269
169724434	0.813892	0.0492878
169724494	0.813892	0.0492878
169731867	0.813892	0.0486269
169735197	0.710634	0.0486269
169735399	0.732125	0.0486269
169733459	0.813892	0.0486269
169736457	0.750068	0.0486269
169736514	0.750068	0.0486269
169615428	0.216454	0.00477228
169731673	0.813892	0.0486269
169724565	0.813892	0.0486269
169724633	0.813892	0.0486269
169746015	0.757956	0.0479678
169617890	0.230254	0.00477228
169728459	0.208099	0.0698823
169729450	0.806597	0.0486269
169729522	0.813892	0.0486269
169750529	0.486516	0.154028
169735273	0.710634	0.0486269
169625312	0.685711	0.00771337
169731318	0.813892	0.0486269
169614476	0.274987	0.00477228
169758564	0.672233	0.0394006
169756215	0.714893	0.0382854
169732743	0.811353	0.0512815
169689800	0.677574	0.0486269
169689832	0.677574	0.0486269
169684341	0.677574	0.0486269
169761591	0.672233	0.0391315
169758843	1.51103	0.117841
169689016	0.677574	0.0486269
169672867	0.677574	0.0486269
169634497	0.160459	0.00752341
169632701	0.417823	0.0307065
169716214	0.672845	0.0499505
169760895	0.672233	0.0391315
169722279	0.813892	0.0486269
169761370	0.672233	0.0391315
169604785	0.011129	0.0300256
169616386	0.40849	0.151883
169748055	0.486516	0.158268
169623189	0.434506	0.153997
169708127	0.255551	0.0698823
169633127	0.487182	0.15628
169633130	0.487182	0.15628
169657055	1.03119	0.063734
169725635	1.48307	0.257769
169660781	4.60625	0.774964
169713866	0.672845	0.0499505
169629141	0.685711	0.00813257
169704012	0.76853	0.0486269
169635884	0.255864	0.00477228
169727848	0.813892	0.0486269
169713928	0.672845	0.0499505
169698825	1.23493	0.158009
169680074	0.677574	0.0486269
169564130	0.399899	0.000744291
169624026	0.167811	0.00639455
169623895	0.417823	0.0307065
169608917	0.0876716	0.11409
169713206	0.839231	0.0554503
169713380	0.814175	0.0574951
169722201	0.784362	0.05613
169758232	0.0904975	0.0348008
169563062	0.540457	0.010393
169602241	0.303906	0.194889
169622927	0.446602	0.153997
169624201	0.446602	0.15628
169650804	0.130065	0.154679
169669815	2.42343	0.551071
169721968	0.813892	0.0486269
169610886	0.303906	0.189134
169614949	0.303906	0.194889
169615767	0.388277	0.153931
169650719	0.114074	0.151423
169734937	0.710634	0.0486269
169748286	0.757956	0.0479678
169701904	0.677574	0.0486269
169701901	0.677574	0.0486269
169601281	0.0557148	0.122975
169601435	0.320027	0.0235118
169601129	0.24926	0.00362986
169702772	0.677574	0.0486269
169677000	0.304431	0.0319273
169677120	0.0730919	0.00197055
169686322	0.0850754	0.00197055
169641731	0.143332	0.0214551
169698921	1.3751	0.214802
169578586	0.514279	0.00502885
169727106	1.14948	0.157127
169618820	0.159768	0.00770667
169577333	0.253521	0.011465
169624177	0.213746	0.0213159
169676223	0.304431	0.0319273
169681357	0.0730919	0.00197055
169691439	1.18822	0.160079
169739650	1.50724	0.142276
169604754	0.292515	0.0202561
169565565	0.22856	0.00243252
169665632	6.51187	0.953301
169574887	0.434743	0.000765595
169673838	0.0308171	0.00177599
169580290	0.219899	0.0805147
169579753	1.28416	0.000500534
169579645	0.26536	0.042506
169596313	0.240181	0.0235118
169592987	0.178094	0.0236607
169583996	0.238975	0.0792334
169586946	0.0469655	0.0300256
169587032	0.670399	0.0446937
169733345	0.71287	0.0581805
169669732	1.09093	0.0568116
169669020	1.13602	0.131136
169663079	1.23011	0.0630329
169567516	0.130768	0.000489871
169675707	0.304431	0.0319273
169689289	0.285586	0.0319273
169689472	0.852015	0.05613
169728137	1.4642	0.122016
169742214	0.544242	0.1531
169622327	0.230254	0.00477228
169706030	0.186619	0.00146024
169725485	1.14948	0.157127
169626451	0.446602	0.15628
169648105	0.138286	0.00140828
169657362	1.05325	0.0686979
169733867	1.4642	0.122016
169657264	0.9897	0.0644371
169685109	0.0838093	0.00197055
169758289	2.56495	0.467602
169637078	0.259637	0.0703032
169648355	0.356547	0.0338273
169600232	0.0349865	0.0253776
169575057	0.513428	0.000335829
169677293	0.304431	0.0319273
169704662	0.677574	0.0486269
169704613	1.20482	0.216687
169702899	0.677574	0.0486269
169702278	0.276709	0.0298887
169697166	0.677574	0.0486269
169696754	0.677574	0.0486269
169695984	0.76853	0.0460014
169695562	0.0895891	0.00197055
169695110	0.76853	0.0460014
169694695	1.18822	0.161335
169694662	0.0895891	0.00197055
169694619	0.124765	0.0150426
169692121	0.677574	0.0486269
169691498	0.124765	0.0150426
169691221	0.677574	0.0486269
169691219	0.276709	0.0298887
169601340	0.0743785	0.05118
169598995	0.12546	0.119979
169592981	0.140381	0.05118
169591895	0.316953	0.196078
169591853	0.140381	0.0512861
169591548	0.142848	0.120947
169591373	0.178094	0.0235118
169591080	0.140381	0.0512861
169588117	0.180193	0.0235118
169584521	0.383735	0.192793
169581258	0.0806604	0.11244
169581130	0.220548	0.00248695
169580717	0.368455	0.185023
169580510	0.467246	0.190722
169580463	0.383419	0.188283
169579378	0.167683	0.0711598
169576753	0.564156	0.000180171
169571728	0.063436	0.00428966
169571019	0.656394	0.000335829
169570848	0.063436	0.00428966
169569593	0.215882	0.00195751
169569481	0.206978	0.00195751
169569445	0.162854	0.00102659
169567832	0.399899	0.000744291
169567207	0.0451306	0.00482231
169566686	0.0347042	0.00410024
169564889	0.0347042	0.00410024
169564745	0.0347042	0.00410024
169564582	0.0347042	0.00410024
169564391	0.592609	0.010393
169727143	1.14948	0.157127
169666597	4.05188	0.72975
169727882	0.195861	0.0298887
169674590	0.0730919	0.00197055
169632375	0.130944	0.0349592
169725425	0.813892	0.0486269
169725505	0.813892	0.0486269
169678303	0.146789	0.0164611
169714961	0.814175	0.0568116
169726843	1.03749	0.157127
169727175	0.760951	0.0581805
169679179	0.139602	0.0150426
169687418	0.0895891	0.00197055
169687559	1.04721	0.0568116
169687569	1.04721	0.0568116
169687903	0.131826	0.0164611
169688135	0.131826	0.0164611
169688228	0.131826	0.0164611
169723387	1.14948	0.157127
169723575	1.4642	0.122016
169726815	0.760951	0.0581805
169728517	1.14948	0.157127
169753458	0.631527	0.0568116
169692132	0.124765	0.0150426
169682512	0.581699	0.0486269
169679553	2.27704	0.55182
169678024	0.146789	0.0164611
169675915	0.0730919	0.00197055
169674561	0.677574	0.0486269
169674445	0.915424	0.05613
169674116	0.677574	0.0486269
169672343	1.14569	0.0574951
169671327	1.09093	0.0568116
169671277	0.677574	0.0486269
169670941	0.483068	0.0486269
169670940	0.483068	0.0486269
169670456	1.14569	0.0574951
169667355	0.968188	0.203855
169666987	6.51187	0.953301
169666871	4.05188	0.734708
169664867	6.67695	0.942153
169662742	7.18316	0.999584
169661555	0.697236	0.0479678
169661180	1.13531	0.0259116
169658586	0.623241	0.166655
169658509	0.0878843	8.14406e-05
169658189	2.34467	0.347989
169671386	0.677574	0.0486269
169702974	0.124765	0.0152909
169692713	0.677574	0.0486269
169692522	0.0895891	0.00197055
169700961	0.677574	0.0486269
169697076	0.677574	0.0486269
169634542	0.471083	0.15628
169724610	0.760951	0.0523143
169722634	0.784362	0.05613
169727327	0.784362	0.05613
169716313	0.814175	0.0574951
169622556	0.230254	0.00477228
169690473	0.0895891	0.00197055
169689575	0.0895891	0.00197055
169725685	1.41117	0.122016
169617100	0.274987	0.00477228
169739337	0.643783	0.00969442
169716281	0.814175	0.0574951
169562904	0.275233	0.00208174
169758606	0.0904975	0.0348008
169611472	0.277531	0.0204212
169689041	0.0895891	0.00197055
169713146	0.259243	0.0698823
169754402	0.494172	0.157309
169754449	1.40949	0.141089
169754871	1.2505	0.252121
169755271	0.486516	0.154028
169740763	0.169732	0.0700912
169725978	0.760951	0.0581805
169726165	0.784362	0.0574951
169648469	0.0207249	0.0131884
169726565	0.760951	0.0581805
169744647	0.167172	0.00761713
169751277	0.486516	0.154028
169751231	0.486516	0.154028
169751301	1.40949	0.141089
169646164	0.182104	0.0214551
169737462	1.50724	0.141089
169753824	0.486516	0.158268
169622061	0.204328	0.0214329
169645454	0.16197	0.0214551
169602383	0.572676	0.0442691
169601956	0.0561594	0.11409
169756981	1.15181	0.162648
169746237	0.486516	0.154028
169759370	2.41851	0.265488
169737990	0.656394	0.00969442
169722881	1.4642	0.122016
169606412	0.352911	0.191569
169625897	0.446602	0.15628
169640642	0.584359	0.159526
169640665	0.584359	0.159526
169642854	0.615647	0.159526
169599254	0.0754106	0.0510763
169674699	1.09093	0.0568116
169564487	0.0347042	0.00410024
169564428	0.399899	0.000744291
169564167	0.00160987	0.00136946
169705721	0.677574	0.0486269
169569678	0.159518	0.0103245
169723509	0.813892	0.0486269
169760074	0.335264	0.0356311
169723140	0.813892	0.0486269
169705816	0.677574	0.0486269
169733841	0.813892	0.0486269
169708277	0.677574	0.0486269
169714267	0.672845	0.0499505
169690816	0.0895891	0.00197055
169640000	0.201557	0.0213159
169707729	1.15927	0.158009
169636668	0.160459	0.00752341
169727956	0.813892	0.0486269
169727513	0.760951	0.0574951
169727734	0.784362	0.0574951
169640109	0.53432	0.15628
169643708	0.124244	0.0205885
169739048	1.50724	0.141089
169728916	1.47444	0.257769
169650844	0.149967	0.000473097
169711306	1.12587	0.214802
169651044	0.0695094	0.0490487
169623413	0.446602	0.15628
169623594	0.446602	0.15628
169623688	0.434506	0.152159
169643704	0.124244	0.0205885
169707576	1.15927	0.158009
169625415	0.446602	0.15628
169723776	0.813892	0.0486269
169706379	0.677574	0.0486269
169727403	1.4642	0.122016
169650747	0.0819697	0.0510667
169711326	1.12587	0.214802
169642449	0.143332	0.0214551
169734851	0.710634	0.0486269
169729250	1.47444	0.257769
169631737	0.487182	0.15628
169632177	0.487182	0.15628
169616709	0.192871	0.00770667
169758023	0.931072	0.0536705
169732279	0.813892	0.0486269
169732517	0.813892	0.0486269
169705008	0.677574	0.0486269
169722055	0.813892	0.0486269
169707243	0.677574	0.0486269
169725898	0.813892	0.0486269
169749111	0.757956	0.0479678
169706824	0.677574	0.0486269
169724989	0.813892	0.0486269
169597238	0.254769	0.0236607
169702417	0.677574	0.0486269
169717555	0.672845	0.0499505
169704994	0.677574	0.0486269
169718231	0.813892	0.0486269
169735829	0.732125	0.0486269
169736024	0.730721	0.0486269
169726052	0.813892	0.0486269
169707151	0.677574	0.0486269
169707734	0.677574	0.0486269
169711577	0.673869	0.0499505
169733019	1.04494	0.05613
169702493	0.677574	0.0486269
169707612	0.677574	0.0486269
169735563	0.732125	0.0486269
169733708	0.813892	0.0486269
169705782	0.677574	0.0486269
169722940	0.813892	0.0486269
169708102	0.939302	0.0568116
169705703	0.677574	0.0486269
169713467	0.672845	0.0499505
169726267	0.813892	0.0486269
169733918	0.813892	0.0486269
169723608	0.813892	0.0486269
169708902	0.677574	0.0486269
169734143	0.813892	0.0404307
169728610	0.813892	0.0486269
169728017	0.813892	0.0486269
169707011	0.677574	0.0486269
169732664	0.813892	0.0486269
169725950	0.813892	0.0486269
169704794	0.677574	0.0486269
169747630	0.631527	0.0568116
169720581	0.784362	0.05613
169718309	0.813892	0.0486269
169749390	0.757956	0.0479678
169733574	0.813892	0.0486269
169707103	0.677574	0.0486269
169704964	0.677574	0.0486269
169721694	0.852324	0.0492878
169740986	0.0349865	0.0356311
169705389	0.677574	0.0486269
169725904	0.813892	0.0486269
169722774	0.813892	0.0486269
169705678	0.677574	0.0486269
169709807	0.939302	0.0568116
169712598	0.672845	0.0499505
169660665	0.697236	0.0479678
169702705	0.276709	0.0298887
169671088	1.14569	0.0574951
169671117	1.01381	0.0518582
169671148	1.14569	0.0574951
169730033	1.03749	0.157127
169608068	0.277531	0.0202561
169719338	1.03749	0.157127

## Sheet: a_2
BP	log p gene expression	r2 to lead SNP
169643176	4.86138	0.159526
169647046	2.47612	0.00450341
169646861	0.98506	0.0240078
169756203	3.2398	0.155801
169756389	3.2398	0.157309
169756548	8.81588	0.256583
169719837	30.1683	0.596006
169719429	5.87976	0.0486269
169712597	3.05149	0.0574951
169710669	9.62912	0.122896
169649531	2.95546	0.0267619
169677709	4.85356	0.0319273
169738696	2.83446	0.141089
169705356	3.48638	0.159158
169727940	3.82391	0.157127
169745284	3.27051	0.154028
169752102	3.2398	0.157309
169757487	1.4142	0.12213
169697444	0.650722	0.0016346
169697591	0.650722	0.0016346
169606008	0.98632	0.0202561
169616020	0.188492	0.00770667
169623104	0.862013	0.0214329
169705411	29.6451	0.541106
169706083	4.61101	0.0152909
169718948	3.36131	0.0581805
169719017	9.44261	0.122016
169726032	29.3002	0.591037
169727672	9.70885	0.257769
169744318	0.985479	0.00969442
169751853	9.22178	0.252121
169761107	5.92592	0.0537725
169613794	2.06464	0.0452739
169613991	0.700275	0.0307717
169619330	2.47612	0.00477228
169620178	4.86138	0.15628
169620206	4.86138	0.153127
169622979	2.47612	0.00477228
169625912	2.06982	0.0307065
169626645	0.862013	0.0213159
169630625	0.862013	0.0213159
169631373	2.95195	0.0349592
169631643	0.862013	0.0213159
169633945	1.58071	0.035803
169634056	2.95195	0.0349592
169634171	4.86138	0.15628
169642676	2.47612	0.00538321
169704934	0.650722	0.00146024
169708735	3.91614	0.158009
169721166	9.44261	0.121139
169731989	3.36131	0.0574951
169732211	3.36131	0.0574951
169732443	9.70885	0.257769
169742239	0.985479	0.0086153
169745453	3.27051	0.158268
169748342	3.27051	0.154028
169750498	3.27051	0.158268
169752700	2.52375	0.141089
169752906	3.2398	0.154028
169755988	3.2398	0.154028
169757368	1.30954	0.117508
169639030	4.86138	0.15628
169631463	4.73353	0.15628
169634751	4.86138	0.15628
169676486	29.6451	0.546219
169638687	4.86138	0.15628
169685196	6.07022	0.0486269
169626125	4.86138	0.15628
169725835	5.87976	0.0486269
169728275	5.87976	0.0486269
169727473	5.87976	0.0404307
169636373	2.95195	0.0349592
169629221	2.47612	0.00477228
169726991	5.87976	0.0486269
169728876	5.87976	0.0486269
169743079	0.914353	0.0086153
169711885	6.07022	0.0499505
169756192	3.2398	0.155801
169712017	3.05149	0.0568116
169732624	5.87976	0.0486269
169735565	5.87976	0.0486269
169619965	4.86138	0.153997
169619788	4.95039	0.153997
169630286	4.86138	0.15628
169619591	4.86138	0.153997
169620168	4.86138	0.15628
169709274	3.05149	0.0588679
169738202	1.01189	0.0086153
169749154	3.27051	0.158268
169690749	2.07314	0.15845
169711685	3.05149	0.0574951
169648341	0.689944	0.0131884
169731865	10.1302	0.257769
169590635	2.26344	0.000134312
169672990	3.66938	0.0574951
169620673	5.31515	0.0523999
169685836	0.650722	0.00177599
169626782	2.47612	0.00477228
169630248	2.47612	0.00477228
169708386	29.6451	0.541106
169672898	3.66938	0.0574951
169642187	2.98422	0.0367506
169761617	5.23329	0.0391315
169637325	1.58071	0.0357631
169654996	10.4347	0.0609416
169724310	5.87976	0.0486269
169634464	2.95195	0.0349592
169732221	5.87976	0.0486269
169724434	5.87976	0.0492878
169724494	5.87976	0.0492878
169731867	5.87976	0.0486269
169735197	5.87976	0.0486269
169735399	5.87976	0.0486269
169733459	5.87976	0.0486269
169736457	5.87976	0.0486269
169736514	5.87976	0.0486269
169615428	2.47612	0.00477228
169731673	5.87976	0.0486269
169724565	5.87976	0.0486269
169724633	5.87976	0.0486269
169746015	5.54929	0.0479678
169617890	2.47612	0.00477228
169728459	6.9987	0.0698823
169729450	5.87976	0.0486269
169729522	5.87976	0.0486269
169750529	3.27051	0.154028
169735273	5.87976	0.0486269
169625312	0.636576	0.00771337
169731318	5.87976	0.0486269
169614476	2.47612	0.00477228
169758564	5.23329	0.0394006
169756215	5.78252	0.0382854
169732743	4.93442	0.0512815
169689800	6.07022	0.0486269
169689832	6.07022	0.0486269
169684341	6.07022	0.0486269
169761591	5.23329	0.0391315
169758843	13.501	0.117841
169689016	6.07022	0.0486269
169672867	6.07022	0.0486269
169634497	0.188492	0.00752341
169632701	2.06982	0.0307065
169716214	6.07022	0.0499505
169760895	5.23329	0.0391315
169722279	5.87976	0.0486269
169761370	5.23329	0.0391315
169604785	0.603626	0.0300256
169616386	4.86138	0.151883
169748055	3.27051	0.158268
169623189	4.86138	0.153997
169708127	6.69165	0.0698823
169633127	4.75647	0.15628
169633130	4.75647	0.15628
169657055	9.8911	0.063734
169725635	10.1302	0.257769
169660781	35.8665	0.774964
169713866	6.07022	0.0499505
169629141	0.636576	0.00813257
169704012	6.07022	0.0486269
169635884	2.47612	0.00477228
169727848	5.87976	0.0486269
169713928	6.07022	0.0499505
169698825	3.91614	0.158009
169680074	6.07022	0.0486269
169564130	0.451611	0.000744291
169624026	0.188492	0.00639455
169623895	2.06982	0.0307065
169608917	3.00586	0.11409
169713206	3.66938	0.0554503
169713380	3.05149	0.0574951
169722201	3.95234	0.05613
169758232	3.51513	0.0348008
169563062	0.448428	0.010393
169602241	6.85981	0.194889
169622927	4.86138	0.153997
169624201	4.46218	0.15628
169650804	3.1143	0.154679
169669815	31.1606	0.551071
169721968	5.87976	0.0486269
169610886	6.85981	0.189134
169614949	6.81051	0.194889
169615767	4.86138	0.153931
169650719	3.1143	0.151423
169734937	5.87976	0.0486269
169748286	5.54929	0.0479678
169701904	6.07022	0.0486269
169701901	6.07022	0.0486269
169601281	2.521	0.122975
169601435	0.641684	0.0235118
169601129	2.71919	0.00362986
169702772	6.07022	0.0486269
169677000	4.85356	0.0319273
169677120	0.650722	0.00197055
169686322	0.650722	0.00197055
169641731	0.737786	0.0214551
169698921	9.18896	0.214802
169578586	0.462685	0.00502885
169727106	3.82391	0.157127
169618820	0.107738	0.00770667
169577333	0.355364	0.011465
169624177	0.862013	0.0213159
169676223	4.85356	0.0319273
169681357	0.650722	0.00197055
169691439	3.48638	0.160079
169739650	2.83446	0.142276
169604754	0.98632	0.0202561
169565565	0.281997	0.00243252
169665632	65.0755	0.953301
169574887	0.471598	0.000765595
169673838	0.650722	0.00177599
169580290	1.11115	0.0805147
169579753	2.2568	0.000500534
169579645	0.921906	0.042506
169596313	0.667158	0.0235118
169592987	0.425621	0.0236607
169583996	0.712422	0.0792334
169586946	0.380698	0.0300256
169587032	4.28853	0.0446937
169733345	3.36131	0.0581805
169669732	3.66938	0.0568116
169669020	4.17005	0.131136
169663079	10.8407	0.0630329
169567516	0.661544	0.000489871
169675707	4.85356	0.0319273
169689289	4.85356	0.0319273
169689472	3.66938	0.05613
169728137	9.44261	0.122016
169742214	3.4076	0.1531
169622327	2.47612	0.00477228
169706030	0.650722	0.00146024
169725485	3.82391	0.157127
169626451	5.04422	0.15628
169648105	1.52201	0.00140828
169657362	10.8407	0.0686979
169733867	9.44261	0.122016
169657264	10.8407	0.0644371
169685109	0.650722	0.00197055
169758289	17.5435	0.467602
169637078	4.38605	0.0703032
169648355	0.607303	0.0338273
169600232	0.165134	0.0253776
169575057	0.227972	0.000335829
169677293	4.85356	0.0319273
169704662	6.07022	0.0486269
169704613	9.47534	0.216687
169702899	6.07022	0.0486269
169702278	4.85356	0.0298887
169697166	6.07022	0.0486269
169696754	6.07022	0.0486269
169695984	2.81559	0.0460014
169695562	0.650722	0.00197055
169695110	2.81559	0.0460014
169694695	3.48638	0.161335
169694662	0.650722	0.00197055
169694619	4.61101	0.0150426
169692121	6.07022	0.0486269
169691498	4.61101	0.0150426
169691221	6.07022	0.0486269
169691219	4.85356	0.0298887
169601340	2.01265	0.05118
169598995	2.26067	0.119979
169592981	1.82074	0.05118
169591895	5.5857	0.196078
169591853	2.05641	0.0512861
169591548	2.284	0.120947
169591373	0.667158	0.0235118
169591080	2.02241	0.0512861
169588117	0.667158	0.0235118
169584521	5.5857	0.192793
169581258	2.89211	0.11244
169581130	2.71063	0.00248695
169580717	5.78436	0.185023
169580510	5.78436	0.190722
169580463	5.78436	0.188283
169579378	1.00161	0.0711598
169576753	0.506124	0.000180171
169571728	0.0759276	0.00428966
169571019	0.630599	0.000335829
169570848	0.0759276	0.00428966
169569593	0.0223678	0.00195751
169569481	0.0223678	0.00195751
169569445	0.149231	0.00102659
169567832	0.451611	0.000744291
169567207	0.0759276	0.00482231
169566686	0.149231	0.00410024
169564889	0.149231	0.00410024
169564745	0.149231	0.00410024
169564582	0.149231	0.00410024
169564391	0.448428	0.010393
169727143	3.82391	0.157127
169666597	43.0663	0.72975
169727882	4.74569	0.0298887
169674590	0.650722	0.00197055
169632375	2.95195	0.0349592
169725425	5.87976	0.0486269
169725505	5.87976	0.0486269
169678303	4.61101	0.0164611
169714961	3.05149	0.0568116
169726843	3.82391	0.157127
169727175	3.36131	0.0581805
169679179	4.61101	0.0150426
169687418	0.650722	0.00197055
169687559	3.66938	0.0568116
169687569	3.66938	0.0568116
169687903	4.61101	0.0164611
169688135	4.61101	0.0164611
169688228	4.61101	0.0164611
169723387	3.82391	0.157127
169723575	9.44261	0.122016
169726815	3.36131	0.0581805
169728517	3.82391	0.157127
169753458	4.45087	0.0568116
169692132	4.61101	0.0150426
169682512	6.07022	0.0486269
169679553	29.988	0.55182
169678024	4.61101	0.0164611
169675915	0.650722	0.00197055
169674561	6.07022	0.0486269
169674445	3.66938	0.05613
169674116	6.07022	0.0486269
169672343	3.66938	0.0574951
169671327	3.66938	0.0568116
169671277	6.07022	0.0486269
169670941	6.07022	0.0486269
169670940	6.07022	0.0486269
169670456	3.66938	0.0574951
169667355	4.92445	0.203855
169666987	65.0755	0.953301
169666871	44.361	0.734708
169664867	62.2113	0.942153
169662742	54.1529	0.999584
169661555	6.07022	0.0479678
169661180	4.30812	0.0259116
169658586	0.385841	0.166655
169658509	4.10111	8.14406e-05
169658189	8.65131	0.347989
169671386	6.07022	0.0486269
169702974	4.61101	0.0152909
169692713	6.07022	0.0486269
169692522	0.650722	0.00197055
169700961	6.07022	0.0486269
169697076	6.07022	0.0486269
169634542	4.86138	0.15628
169724610	3.36131	0.0523143
169722634	3.95234	0.05613
169727327	3.95234	0.05613
169716313	3.05149	0.0574951
169622556	2.47612	0.00477228
169690473	0.650722	0.00197055
169689575	0.650722	0.00197055
169725685	9.44261	0.122016
169617100	2.47612	0.00477228
169739337	0.985479	0.00969442
169716281	3.05149	0.0574951
169562904	0.277942	0.00208174
169758606	3.51513	0.0348008
169611472	0.843451	0.0204212
169689041	0.650722	0.00197055
169713146	6.94233	0.0698823
169754402	3.2398	0.157309
169754449	2.52375	0.141089
169754871	9.22178	0.252121
169755271	3.2398	0.154028
169740763	6.56591	0.0700912
169725978	3.36131	0.0581805
169726165	3.36131	0.0574951
169648469	0.497709	0.0131884
169726565	3.36131	0.0581805
169744647	3.23815	0.00761713
169751277	3.2398	0.154028
169751231	3.27051	0.154028
169751301	2.52375	0.141089
169646164	0.737786	0.0214551
169737462	2.83446	0.141089
169753824	3.2398	0.158268
169622061	0.729088	0.0214329
169645454	0.674074	0.0214551
169602383	1.93892	0.0442691
169601956	2.7582	0.11409
169756981	5.71965	0.162648
169746237	3.27051	0.154028
169759370	7.81163	0.265488
169737990	0.985479	0.00969442
169722881	9.44261	0.122016
169606412	6.85981	0.191569
169625897	4.86138	0.15628
169640642	4.86138	0.159526
169640665	4.86138	0.159526
169642854	4.86138	0.159526
169599254	1.87419	0.0510763
169674699	3.66938	0.0568116
169564487	0.149231	0.00410024
169564428	0.451611	0.000744291
169564167	0.437707	0.00136946
169705721	6.07022	0.0486269
169569678	0.134126	0.0103245
169723509	5.87976	0.0486269
169760074	2.52447	0.0356311
169723140	5.87976	0.0486269
169705816	6.07022	0.0486269
169733841	5.87976	0.0486269
169708277	6.07022	0.0486269
169714267	6.07022	0.0499505
169690816	0.650722	0.00197055
169640000	0.862013	0.0213159
169707729	3.91614	0.158009
169636668	0.188492	0.00752341
169727956	5.87976	0.0486269
169727513	3.36131	0.0574951
169727734	3.36131	0.0574951
169640109	4.86138	0.15628
169643708	0.838932	0.0205885
169739048	2.83446	0.141089
169728916	9.13775	0.257769
169650844	0.764472	0.000473097
169711306	9.18896	0.214802
169651044	1.48772	0.0490487
169623413	4.86138	0.15628
169623594	4.86138	0.15628
169623688	4.86138	0.152159
169643704	0.838932	0.0205885
169707576	3.91614	0.158009
169625415	4.86138	0.15628
169723776	5.87976	0.0486269
169706379	6.23867	0.0486269
169727403	9.44261	0.122016
169650747	1.48772	0.0510667
169711326	9.18896	0.214802
169642449	0.737786	0.0214551
169734851	5.87976	0.0486269
169729250	10.1302	0.257769
169631737	4.86138	0.15628
169632177	4.86138	0.15628
169616709	0.107738	0.00770667
169758023	5.92592	0.0536705
169732279	5.87976	0.0486269
169732517	5.87976	0.0486269
169705008	6.07022	0.0486269
169722055	5.87976	0.0486269
169707243	6.07022	0.0486269
169725898	5.87976	0.0486269
169749111	5.54929	0.0479678
169706824	6.07022	0.0486269
169724989	5.87976	0.0486269
169597238	0.535809	0.0236607
169702417	6.07022	0.0486269
169717555	5.71829	0.0499505
169704994	6.07022	0.0486269
169718231	5.87976	0.0486269
169735829	5.87976	0.0486269
169736024	5.87976	0.0486269
169726052	5.87976	0.0486269
169707151	6.07022	0.0486269
169707734	6.07022	0.0486269
169711577	6.07022	0.0499505
169733019	3.95234	0.05613
169702493	6.07022	0.0486269
169707612	6.07022	0.0486269
169735563	5.87976	0.0486269
169733708	5.87976	0.0486269
169705782	6.07022	0.0486269
169722940	5.87976	0.0486269
169708102	3.66938	0.0568116
169705703	6.07022	0.0486269
169713467	6.07022	0.0499505
169726267	5.87976	0.0486269
169733918	5.87976	0.0486269
169723608	5.87976	0.0486269
169708902	6.07022	0.0486269
169734143	5.87976	0.0404307
169728610	5.87976	0.0486269
169728017	5.87976	0.0486269
169707011	6.07022	0.0486269
169732664	5.87976	0.0486269
169725950	5.87976	0.0486269
169704794	6.07022	0.0486269
169747630	4.45087	0.0568116
169720581	3.95234	0.05613
169718309	5.87976	0.0486269
169749390	5.54929	0.0479678
169733574	5.87976	0.0486269
169707103	5.24435	0.0486269
169704964	6.07022	0.0486269
169721694	5.87976	0.0492878
169740986	2.70664	0.0356311
169705389	6.07022	0.0486269
169725904	5.87976	0.0486269
169722774	5.87976	0.0486269
169705678	6.07022	0.0486269
169709807	3.66938	0.0568116
169712598	6.07022	0.0499505
169660665	6.07022	0.0479678
169702705	4.85356	0.0298887
169671088	3.66938	0.0574951
169671117	3.54714	0.0518582
169671148	3.66938	0.0574951
169730033	3.82391	0.157127
169608068	0.98632	0.0202561
169719338	3.82391	0.157127

## Sheet: a_3
BP	log p gene expression	r2 to lead SNP
169643176	2.0422	0.159526
169647046	1.84315	0.00450341
169646861	0.271241	0.0240078
169756203	1.78915	0.155801
169756389	1.78915	0.157309
169756548	6.12738	0.256583
169719837	22.1142	0.596006
169719429	3.66035	0.0486269
169712597	1.89177	0.0574951
169710669	5.27417	0.122896
169649531	1.92191	0.0267619
169677709	3.10685	0.0319273
169738696	1.33658	0.141089
169705356	2.58603	0.159158
169727940	2.38164	0.157127
169745284	1.98674	0.154028
169752102	1.78915	0.157309
169757487	0.559091	0.12213
169697444	0.421819	0.0016346
169697591	0.421819	0.0016346
169606008	0.17993	0.0202561
169616020	0.130182	0.00770667
169623104	0.157141	0.0214329
169705411	22.4029	0.541106
169706083	2.42632	0.0152909
169718948	1.92191	0.0581805
169719017	5.1156	0.122016
169726032	21.2366	0.591037
169727672	6.206	0.257769
169744318	0.702458	0.00969442
169751853	6.24741	0.252121
169761107	5.80967	0.0537725
169613794	1.17855	0.0452739
169613991	0.492144	0.0307717
169619330	1.84315	0.00477228
169620178	2.0422	0.15628
169620206	2.0422	0.153127
169622979	1.84315	0.00477228
169625912	2.32873	0.0307065
169626645	0.157141	0.0213159
169630625	0.157141	0.0213159
169631373	2.0889	0.0349592
169631643	0.157141	0.0213159
169633945	0.183295	0.035803
169634056	2.0889	0.0349592
169634171	2.0422	0.15628
169642676	1.84315	0.00538321
169704934	0.421819	0.00146024
169708735	2.61943	0.158009
169721166	5.1156	0.121139
169731989	1.92191	0.0574951
169732211	1.92191	0.0574951
169732443	6.206	0.257769
169742239	0.702458	0.0086153
169745453	1.98674	0.158268
169748342	1.98674	0.154028
169750498	1.98674	0.158268
169752700	1.03948	0.141089
169752906	1.78915	0.154028
169755988	1.78915	0.154028
169757368	0.508358	0.117508
169639030	2.0422	0.15628
169631463	2.0422	0.15628
169634751	2.0422	0.15628
169676486	22.4029	0.546219
169638687	2.0422	0.15628
169685196	3.81959	0.0486269
169626125	2.0422	0.15628
169725835	3.66035	0.0486269
169728275	3.66035	0.0486269
169727473	3.66035	0.0404307
169636373	2.0889	0.0349592
169629221	1.84315	0.00477228
169726991	3.66035	0.0486269
169728876	3.66035	0.0486269
169743079	0.681728	0.0086153
169711885	3.81959	0.0499505
169756192	1.78915	0.155801
169712017	1.89177	0.0568116
169732624	3.66035	0.0486269
169735565	3.66035	0.0486269
169619965	2.0422	0.153997
169619788	1.969	0.153997
169630286	2.0422	0.15628
169619591	2.0422	0.153997
169620168	2.0422	0.15628
169709274	1.89177	0.0588679
169738202	0.784891	0.0086153
169749154	1.98674	0.158268
169690749	2.24086	0.15845
169711685	1.89177	0.0574951
169648341	0.80827	0.0131884
169731865	6.31994	0.257769
169590635	1.32395	0.000134312
169672990	1.89177	0.0574951
169620673	2.90448	0.0523999
169685836	0.421819	0.00177599
169626782	1.84315	0.00477228
169630248	1.84315	0.00477228
169708386	22.4029	0.541106
169672898	1.89177	0.0574951
169642187	1.94846	0.0367506
169761617	4.49174	0.0391315
169637325	0.183295	0.0357631
169654996	12.2765	0.0609416
169724310	3.66035	0.0486269
169634464	2.0889	0.0349592
169732221	3.66035	0.0486269
169724434	3.66035	0.0492878
169724494	3.66035	0.0492878
169731867	3.66035	0.0486269
169735197	3.66035	0.0486269
169735399	3.66035	0.0486269
169733459	3.66035	0.0486269
169736457	3.66035	0.0486269
169736514	3.66035	0.0486269
169615428	1.84315	0.00477228
169731673	3.66035	0.0486269
169724565	3.66035	0.0486269
169724633	3.66035	0.0486269
169746015	4.00467	0.0479678
169617890	1.84315	0.00477228
169728459	8.27654	0.0698823
169729450	3.66035	0.0486269
169729522	3.66035	0.0486269
169750529	1.98674	0.154028
169735273	3.66035	0.0486269
169625312	0.932929	0.00771337
169731318	3.66035	0.0486269
169614476	1.84315	0.00477228
169758564	4.49174	0.0394006
169756215	4.50794	0.0382854
169732743	3.14831	0.0512815
169689800	3.81959	0.0486269
169689832	3.81959	0.0486269
169684341	3.81959	0.0486269
169761591	4.49174	0.0391315
169758843	11.9038	0.117841
169689016	3.81959	0.0486269
169672867	3.81959	0.0486269
169634497	0.130182	0.00752341
169632701	2.32873	0.0307065
169716214	3.81959	0.0499505
169760895	4.49174	0.0391315
169722279	3.66035	0.0486269
169761370	4.49174	0.0391315
169604785	0.369776	0.0300256
169616386	2.0422	0.151883
169748055	1.98674	0.158268
169623189	2.0422	0.153997
169708127	8.94539	0.0698823
169633127	2.02784	0.15628
169633130	2.02784	0.15628
169657055	12.3788	0.063734
169725635	6.31994	0.257769
169660781	34.9702	0.774964
169713866	3.81959	0.0499505
169629141	0.932929	0.00813257
169704012	3.81959	0.0486269
169635884	1.84315	0.00477228
169727848	3.66035	0.0486269
169713928	3.81959	0.0499505
169698825	2.61943	0.158009
169680074	3.81959	0.0486269
169564130	0.0516359	0.000744291
169624026	0.130182	0.00639455
169623895	2.32873	0.0307065
169608917	0.942714	0.11409
169713206	1.89177	0.0554503
169713380	1.89177	0.0574951
169722201	1.92191	0.05613
169758232	1.6119	0.0348008
169563062	0.143936	0.010393
169602241	2.94271	0.194889
169622927	2.0422	0.153997
169624201	1.95039	0.15628
169650804	1.4217	0.154679
169669815	24.983	0.551071
169721968	3.66035	0.0486269
169610886	2.94271	0.189134
169614949	2.94577	0.194889
169615767	2.0422	0.153931
169650719	1.4217	0.151423
169734937	3.66035	0.0486269
169748286	4.00467	0.0479678
169701904	3.81959	0.0486269
169701901	3.81959	0.0486269
169601281	0.794525	0.122975
169601435	0.0832829	0.0235118
169601129	2.17822	0.00362986
169702772	3.81959	0.0486269
169677000	3.10685	0.0319273
169677120	0.421819	0.00197055
169686322	0.421819	0.00197055
169641731	0.14868	0.0214551
169698921	5.72909	0.214802
169578586	0.314796	0.00502885
169727106	2.38164	0.157127
169618820	0.11993	0.00770667
169577333	0.33904	0.011465
169624177	0.157141	0.0213159
169676223	3.10685	0.0319273
169681357	0.421819	0.00197055
169691439	2.58603	0.160079
169739650	1.33658	0.142276
169604754	0.17993	0.0202561
169565565	0.0225965	0.00243252
169665632	53.7206	0.953301
169574887	0.159706	0.000765595
169673838	0.421819	0.00177599
169580290	0.330497	0.0805147
169579753	1.29619	0.000500534
169579645	0.336393	0.042506
169596313	0.149354	0.0235118
169592987	0.051196	0.0236607
169583996	0.0364955	0.0792334
169586946	0.125576	0.0300256
169587032	2.4201	0.0446937
169733345	1.92191	0.0581805
169669732	1.89177	0.0568116
169669020	2.7062	0.131136
169663079	12.8019	0.0630329
169567516	0.443215	0.000489871
169675707	3.10685	0.0319273
169689289	3.10685	0.0319273
169689472	1.89177	0.05613
169728137	5.1156	0.122016
169742214	1.98674	0.1531
169622327	1.84315	0.00477228
169706030	0.421819	0.00146024
169725485	2.38164	0.157127
169626451	2.30112	0.15628
169648105	0.782516	0.00140828
169657362	12.8019	0.0686979
169733867	5.1156	0.122016
169657264	12.8019	0.0644371
169685109	0.421819	0.00197055
169758289	12.8435	0.467602
169637078	1.40428	0.0703032
169648355	1.39621	0.0338273
169600232	0.00797697	0.0253776
169575057	0.0573472	0.000335829
169677293	3.10685	0.0319273
169704662	3.81959	0.0486269
169704613	5.68424	0.216687
169702899	3.81959	0.0486269
169702278	3.10685	0.0298887
169697166	3.81959	0.0486269
169696754	3.81959	0.0486269
169695984	1.71197	0.0460014
169695562	0.421819	0.00197055
169695110	1.71197	0.0460014
169694695	2.58603	0.161335
169694662	0.421819	0.00197055
169694619	2.42632	0.0150426
169692121	3.81959	0.0486269
169691498	2.42632	0.0150426
169691221	3.81959	0.0486269
169691219	3.10685	0.0298887
169601340	0.776504	0.05118
169598995	0.69229	0.119979
169592981	0.839231	0.05118
169591895	2.35507	0.196078
169591853	0.896881	0.0512861
169591548	0.623241	0.120947
169591373	0.149354	0.0235118
169591080	0.811916	0.0512861
169588117	0.149354	0.0235118
169584521	2.35507	0.192793
169581258	1.20621	0.11244
169581130	2.13106	0.00248695
169580717	2.77547	0.185023
169580510	2.77547	0.190722
169580463	2.77547	0.188283
169579378	0.661344	0.0711598
169576753	0.365019	0.000180171
169571728	0.113396	0.00428966
169571019	0.389127	0.000335829
169570848	0.113396	0.00428966
169569593	0.279593	0.00195751
169569481	0.279593	0.00195751
169569445	0.101056	0.00102659
169567832	0.0516359	0.000744291
169567207	0.113396	0.00482231
169566686	0.0570499	0.00410024
169564889	0.0570499	0.00410024
169564745	0.0570499	0.00410024
169564582	0.0570499	0.00410024
169564391	0.143936	0.010393
169727143	2.38164	0.157127
169666597	39.7169	0.72975
169727882	2.96337	0.0298887
169674590	0.421819	0.00197055
169632375	2.0889	0.0349592
169725425	3.66035	0.0486269
169725505	3.66035	0.0486269
169678303	2.42632	0.0164611
169714961	1.89177	0.0568116
169726843	2.38164	0.157127
169727175	1.92191	0.0581805
169679179	2.42632	0.0150426
169687418	0.421819	0.00197055
169687559	1.89177	0.0568116
169687569	1.89177	0.0568116
169687903	2.42632	0.0164611
169688135	2.42632	0.0164611
169688228	2.42632	0.0164611
169723387	2.38164	0.157127
169723575	5.1156	0.122016
169726815	1.92191	0.0581805
169728517	2.38164	0.157127
169753458	2.42946	0.0568116
169692132	2.42632	0.0150426
169682512	3.81959	0.0486269
169679553	22.7418	0.55182
169678024	2.42632	0.0164611
169675915	0.421819	0.00197055
169674561	3.81959	0.0486269
169674445	1.89177	0.05613
169674116	3.81959	0.0486269
169672343	1.89177	0.0574951
169671327	1.89177	0.0568116
169671277	3.81959	0.0486269
169670941	3.81959	0.0486269
169670940	3.81959	0.0486269
169670456	1.89177	0.0574951
169667355	4.37028	0.203855
169666987	53.7206	0.953301
169666871	39.7169	0.734708
169664867	51.4884	0.942153
169662742	46.7575	0.999584
169661555	3.81959	0.0479678
169661180	1.44273	0.0259116
169658586	0.111708	0.166655
169658509	6.53373	8.14406e-05
169658189	7.37458	0.347989
169671386	3.81959	0.0486269
169702974	2.42632	0.0152909
169692713	3.81959	0.0486269
169692522	0.421819	0.00197055
169700961	3.81959	0.0486269
169697076	3.81959	0.0486269
169634542	2.0422	0.15628
169724610	1.92191	0.0523143
169722634	1.92191	0.05613
169727327	1.92191	0.05613
169716313	1.89177	0.0574951
169622556	1.84315	0.00477228
169690473	0.421819	0.00197055
169689575	0.421819	0.00197055
169725685	5.1156	0.122016
169617100	1.84315	0.00477228
169739337	0.702458	0.00969442
169716281	1.89177	0.0574951
169562904	0.0572481	0.00208174
169758606	1.6119	0.0348008
169611472	0.195247	0.0204212
169689041	0.421819	0.00197055
169713146	8.34208	0.0698823
169754402	1.78915	0.157309
169754449	1.03948	0.141089
169754871	6.24741	0.252121
169755271	1.78915	0.154028
169740763	8.35527	0.0700912
169725978	1.92191	0.0581805
169726165	1.92191	0.0574951
169648469	0.637329	0.0131884
169726565	1.92191	0.0581805
169744647	2.50224	0.00761713
169751277	1.78915	0.154028
169751231	1.98674	0.154028
169751301	1.03948	0.141089
169646164	0.14868	0.0214551
169737462	1.33658	0.141089
169753824	1.78915	0.158268
169622061	0.170761	0.0214329
169645454	0.0844419	0.0214551
169602383	1.02882	0.0442691
169601956	0.973467	0.11409
169756981	3.73353	0.162648
169746237	1.98674	0.154028
169759370	4.13513	0.265488
169737990	0.702458	0.00969442
169722881	5.1156	0.122016
169606412	2.94271	0.191569
169625897	2.0422	0.15628
169640642	2.0422	0.159526
169640665	2.0422	0.159526
169642854	2.0422	0.159526
169599254	0.709743	0.0510763
169674699	1.89177	0.0568116
169564487	0.0570499	0.00410024
169564428	0.0516359	0.000744291
169564167	0.316143	0.00136946
169705721	3.81959	0.0486269
169569678	0.109747	0.0103245
169723509	3.66035	0.0486269
169760074	1.36906	0.0356311
169723140	3.66035	0.0486269
169705816	3.81959	0.0486269
169733841	3.66035	0.0486269
169708277	3.81959	0.0486269
169714267	3.81959	0.0499505
169690816	0.421819	0.00197055
169640000	0.157141	0.0213159
169707729	2.61943	0.158009
169636668	0.130182	0.00752341
169727956	3.66035	0.0486269
169727513	1.92191	0.0574951
169727734	1.92191	0.0574951
169640109	2.0422	0.15628
169643708	0.229664	0.0205885
169739048	1.33658	0.141089
169728916	5.94006	0.257769
169650844	0.252511	0.000473097
169711306	5.72909	0.214802
169651044	0.403953	0.0490487
169623413	2.0422	0.15628
169623594	2.0422	0.15628
169623688	2.0422	0.152159
169643704	0.229664	0.0205885
169707576	2.61943	0.158009
169625415	2.0422	0.15628
169723776	3.66035	0.0486269
169706379	3.66394	0.0486269
169727403	5.1156	0.122016
169650747	0.403953	0.0510667
169711326	5.72909	0.214802
169642449	0.14868	0.0214551
169734851	3.66035	0.0486269
169729250	6.31994	0.257769
169631737	2.0422	0.15628
169632177	2.0422	0.15628
169616709	0.11993	0.00770667
169758023	5.80967	0.0536705
169732279	3.66035	0.0486269
169732517	3.66035	0.0486269
169705008	3.81959	0.0486269
169722055	3.66035	0.0486269
169707243	3.81959	0.0486269
169725898	3.66035	0.0486269
169749111	4.00467	0.0479678
169706824	3.81959	0.0486269
169724989	3.66035	0.0486269
169597238	0.0852339	0.0236607
169702417	3.81959	0.0486269
169717555	3.34208	0.0499505
169704994	3.81959	0.0486269
169718231	3.66035	0.0486269
169735829	3.66035	0.0486269
169736024	3.66035	0.0486269
169726052	3.66035	0.0486269
169707151	3.81959	0.0486269
169707734	3.81959	0.0486269
169711577	3.81959	0.0499505
169733019	1.92191	0.05613
169702493	3.81959	0.0486269
169707612	3.81959	0.0486269
169735563	3.66035	0.0486269
169733708	3.66035	0.0486269
169705782	3.81959	0.0486269
169722940	3.66035	0.0486269
169708102	1.89177	0.0568116
169705703	3.81959	0.0486269
169713467	3.81959	0.0499505
169726267	3.66035	0.0486269
169733918	3.66035	0.0486269
169723608	3.66035	0.0486269
169708902	3.81959	0.0486269
169734143	3.66035	0.0404307
169728610	3.66035	0.0486269
169728017	3.66035	0.0486269
169707011	3.81959	0.0486269
169732664	3.66035	0.0486269
169725950	3.66035	0.0486269
169704794	3.81959	0.0486269
169747630	2.42946	0.0568116
169720581	1.92191	0.05613
169718309	3.66035	0.0486269
169749390	4.00467	0.0479678
169733574	3.66035	0.0486269
169707103	3.803	0.0486269
169704964	3.81959	0.0486269
169721694	3.66035	0.0492878
169740986	1.15958	0.0356311
169705389	3.81959	0.0486269
169725904	3.66035	0.0486269
169722774	3.66035	0.0486269
169705678	3.81959	0.0486269
169709807	1.89177	0.0568116
169712598	3.81959	0.0499505
169660665	3.81959	0.0479678
169702705	3.10685	0.0298887
169671088	1.89177	0.0574951
169671117	1.96059	0.0518582
169671148	1.89177	0.0574951
169730033	2.38164	0.157127
169608068	0.17993	0.0202561
169719338	2.38164	0.157127

## Sheet: a_4
BP	log p gene expression	r2 to lead SNP
169643176	3.6247	0.159526
169647046	0.261219	0.00450341
169646861	3.58436	0.0240078
169756203	3.04345	0.155801
169756389	3.04345	0.157309
169756548	4.11368	0.256583
169719837	10.9048	0.596006
169719429	1.10023	0.0486269
169712597	0.777284	0.0574951
169710669	1.39169	0.122896
169649531	0.0232833	0.0267619
169677709	0.205721	0.0319273
169738696	4.14503	0.141089
169705356	4.33031	0.159158
169727940	4.29414	0.157127
169745284	3.04345	0.154028
169752102	3.04345	0.157309
169757487	2.51956	0.12213
169697444	0.274333	0.0016346
169697591	0.274333	0.0016346
169606008	2.54318	0.0202561
169616020	2.26177	0.00770667
169623104	3.24596	0.0214329
169705411	10.1367	0.541106
169706083	0.119873	0.0152909
169718948	0.585027	0.0581805
169719017	1.39169	0.122016
169726032	10.4484	0.591037
169727672	4.44285	0.257769
169744318	0.318397	0.00969442
169751853	4.30724	0.252121
169761107	2.58754	0.0537725
169613794	0.76675	0.0452739
169613991	0.172695	0.0307717
169619330	0.261219	0.00477228
169620178	3.6247	0.15628
169620206	3.6247	0.153127
169622979	0.261219	0.00477228
169625912	0.237847	0.0307065
169626645	3.24596	0.0213159
169630625	3.24596	0.0213159
169631373	0.0673233	0.0349592
169631643	3.24596	0.0213159
169633945	3.99055	0.035803
169634056	0.0673233	0.0349592
169634171	3.6247	0.15628
169642676	0.261219	0.00538321
169704934	0.274333	0.00146024
169708735	4.28341	0.158009
169721166	1.39169	0.121139
169731989	0.585027	0.0574951
169732211	0.585027	0.0574951
169732443	4.44285	0.257769
169742239	0.318397	0.0086153
169745453	3.04345	0.158268
169748342	3.04345	0.154028
169750498	3.04345	0.158268
169752700	3.84741	0.141089
169752906	3.04345	0.154028
169755988	3.04345	0.154028
169757368	2.3184	0.117508
169639030	3.6247	0.15628
169631463	3.42159	0.15628
169634751	3.6247	0.15628
169676486	10.1367	0.546219
169638687	3.6247	0.15628
169685196	0.864549	0.0486269
169626125	3.6247	0.15628
169725835	1.10023	0.0486269
169728275	1.10023	0.0486269
169727473	1.10023	0.0404307
169636373	0.0673233	0.0349592
169629221	0.261219	0.00477228
169726991	1.10023	0.0486269
169728876	1.10023	0.0486269
169743079	0.446845	0.0086153
169711885	0.864549	0.0499505
169756192	3.04345	0.155801
169712017	0.777284	0.0568116
169732624	1.10023	0.0486269
169735565	1.10023	0.0486269
169619965	3.6247	0.153997
169619788	3.62288	0.153997
169630286	3.6247	0.15628
169619591	3.6247	0.153997
169620168	3.6247	0.15628
169709274	0.777284	0.0588679
169738202	0.318397	0.0086153
169749154	3.04345	0.158268
169690749	2.50293	0.15845
169711685	0.777284	0.0574951
169648341	0.475604	0.0131884
169731865	4.65053	0.257769
169590635	0.362811	0.000134312
169672990	0.777284	0.0574951
169620673	0.36251	0.0523999
169685836	0.274333	0.00177599
169626782	0.261219	0.00477228
169630248	0.261219	0.00477228
169708386	10.1367	0.541106
169672898	0.777284	0.0574951
169642187	0.136142	0.0367506
169761617	0.434861	0.0391315
169637325	3.99055	0.0357631
169654996	3.74088	0.0609416
169724310	1.10023	0.0486269
169634464	0.0673233	0.0349592
169732221	1.10023	0.0486269
169724434	1.10023	0.0492878
169724494	1.10023	0.0492878
169731867	1.10023	0.0486269
169735197	1.10023	0.0486269
169735399	1.10023	0.0486269
169733459	1.10023	0.0486269
169736457	1.10023	0.0486269
169736514	1.10023	0.0486269
169615428	0.261219	0.00477228
169731673	1.10023	0.0486269
169724565	1.10023	0.0486269
169724633	1.10023	0.0486269
169746015	0.823619	0.0479678
169617890	0.261219	0.00477228
169728459	2.51684	0.0698823
169729450	1.10023	0.0486269
169729522	1.10023	0.0486269
169750529	3.04345	0.154028
169735273	1.10023	0.0486269
169625312	0.00629931	0.00771337
169731318	1.10023	0.0486269
169614476	0.261219	0.00477228
169758564	0.434861	0.0394006
169756215	0.823619	0.0382854
169732743	0.920819	0.0512815
169689800	0.864549	0.0486269
169689832	0.864549	0.0486269
169684341	0.864549	0.0486269
169761591	0.434861	0.0391315
169758843	2.76879	0.117841
169689016	0.864549	0.0486269
169672867	0.864549	0.0486269
169634497	2.26177	0.00752341
169632701	0.237847	0.0307065
169716214	0.864549	0.0499505
169760895	0.434861	0.0391315
169722279	1.10023	0.0486269
169761370	0.434861	0.0391315
169604785	0.172695	0.0300256
169616386	3.6247	0.151883
169748055	3.04345	0.158268
169623189	3.6247	0.153997
169708127	2.12738	0.0698823
169633127	3.63676	0.15628
169633130	3.63676	0.15628
169657055	3.53373	0.063734
169725635	4.65053	0.257769
169660781	10.8887	0.774964
169713866	0.864549	0.0499505
169629141	0.00629931	0.00813257
169704012	0.864549	0.0486269
169635884	0.261219	0.00477228
169727848	1.10023	0.0486269
169713928	0.864549	0.0499505
169698825	4.28341	0.158009
169680074	0.864549	0.0486269
169564130	0.0404816	0.000744291
169624026	2.26177	0.00639455
169623895	0.237847	0.0307065
169608917	4.3184	0.11409
169713206	0.777284	0.0554503
169713380	0.777284	0.0574951
169722201	0.585027	0.05613
169758232	0.489857	0.0348008
169563062	0.447697	0.010393
169602241	3.69551	0.194889
169622927	3.6247	0.153997
169624201	3.4537	0.15628
169650804	2.98548	0.154679
169669815	10.4126	0.551071
169721968	1.10023	0.0486269
169610886	3.69551	0.189134
169614949	3.96218	0.194889
169615767	3.6247	0.153931
169650719	2.98548	0.151423
169734937	1.10023	0.0486269
169748286	0.823619	0.0479678
169701904	0.864549	0.0486269
169701901	0.864549	0.0486269
169601281	3.7167	0.122975
169601435	2.02109	0.0235118
169601129	0.225629	0.00362986
169702772	0.864549	0.0486269
169677000	0.205721	0.0319273
169677120	0.274333	0.00197055
169686322	0.274333	0.00197055
169641731	3.4247	0.0214551
169574166	0.441531	0.00628361
169698921	4.36754	0.214802
169578586	0.797512	0.00502885
169727106	4.29414	0.157127
169618820	2.101	0.00770667
169577333	0.334982	0.011465
169624177	3.24596	0.0213159
169676223	0.205721	0.0319273
169676293	2.35744	0.169751
169681357	0.274333	0.00197055
169691439	4.33031	0.160079
169739650	4.14503	0.142276
169604754	2.54318	0.0202561
169565565	0.12332	0.00243252
169665632	16.5465	0.953301
169574887	0.235376	0.000765595
169673838	0.274333	0.00177599
169580290	2.1577	0.0805147
169579753	0.225848	0.000500534
169579645	1.25948	0.042506
169596313	2.02141	0.0235118
169592987	1.55068	0.0236607
169583996	2.04115	0.0792334
169586946	0.0303977	0.0300256
169587032	0.164817	0.0446937
169733345	0.585027	0.0581805
169669732	0.777284	0.0568116
169669020	4.43973	0.131136
169663079	3.29817	0.0630329
169567516	0.162412	0.000489871
169675707	0.205721	0.0319273
169689289	0.205721	0.0319273
169689472	0.777284	0.05613
169728137	1.39169	0.122016
169742214	2.99439	0.1531
169622327	0.261219	0.00477228
169706030	0.274333	0.00146024
169725485	4.29414	0.157127
169626451	3.36391	0.15628
169648105	1.36311	0.00140828
169657362	3.29817	0.0686979
169733867	1.39169	0.122016
169657264	3.29817	0.0644371
169685109	0.274333	0.00197055
169758289	7.77573	0.467602
169637078	3.39545	0.0703032
169648355	0.258454	0.0338273
169600232	0.0740179	0.0253776
169575057	0.205512	0.000335829
169677293	0.205721	0.0319273
169704662	0.864549	0.0486269
169704613	4.24826	0.216687
169702899	0.864549	0.0486269
169702278	0.205721	0.0298887
169700502	2.35744	0.168715
169697166	0.864549	0.0486269
169696754	0.864549	0.0486269
169695984	0.504456	0.0460014
169695562	0.274333	0.00197055
169695110	0.504456	0.0460014
169694695	4.33031	0.161335
169694662	0.274333	0.00197055
169694619	0.119873	0.0150426
169692121	0.864549	0.0486269
169691498	0.119873	0.0150426
169691221	0.864549	0.0486269
169691219	0.205721	0.0298887
169601340	3.0435	0.05118
169598995	3.29852	0.119979
169592981	2.75007	0.05118
169591895	2.57463	0.196078
169591853	3.06591	0.0512861
169591548	3.10133	0.120947
169591373	2.02141	0.0235118
169591080	3.0148	0.0512861
169588117	2.02141	0.0235118
169584521	2.57463	0.192793
169581258	1.47289	0.11244
169581130	0.250728	0.00248695
169580717	2.84771	0.185023
169580510	2.84771	0.190722
169580463	2.84771	0.188283
169579378	1.71332	0.0711598
169576753	0.255316	0.000180171
169572947	0.360215	0.00677631
169571728	0.336299	0.00428966
169571019	0.116736	0.000335829
169570848	0.336299	0.00428966
169569593	0.0802945	0.00195751
169569481	0.0802945	0.00195751
169569445	0.136975	0.00102659
169567832	0.0404816	0.000744291
169567207	0.336299	0.00482231
169566686	0.476514	0.00410024
169564889	0.476514	0.00410024
169564745	0.476514	0.00410024
169564582	0.476514	0.00410024
169564391	0.447697	0.010393
169727143	4.29414	0.157127
169666597	12.9851	0.72975
169727882	0.205721	0.0298887
169674590	0.274333	0.00197055
169632375	0.0673233	0.0349592
169725425	1.10023	0.0486269
169725505	1.10023	0.0486269
169678303	0.119873	0.0164611
169714961	0.777284	0.0568116
169726843	4.29414	0.157127
169727175	0.585027	0.0581805
169679179	0.119873	0.0150426
169687418	0.274333	0.00197055
169687559	0.777284	0.0568116
169687569	0.777284	0.0568116
169687903	0.119873	0.0164611
169688135	0.119873	0.0164611
169688228	0.119873	0.0164611
169723387	4.29414	0.157127
169723575	1.39169	0.122016
169726815	0.585027	0.0581805
169728517	4.29414	0.157127
169753458	0.723538	0.0568116
169692132	0.119873	0.0150426
169682512	0.864549	0.0486269
169679553	9.56146	0.55182
169678024	0.119873	0.0164611
169675915	0.274333	0.00197055
169674561	0.864549	0.0486269
169674445	0.777284	0.05613
169674116	0.864549	0.0486269
169672343	0.777284	0.0574951
169671327	0.777284	0.0568116
169671277	0.864549	0.0486269
169670941	0.864549	0.0486269
169670940	0.864549	0.0486269
169670456	0.777284	0.0574951
169667355	4.17529	0.203855
169666987	16.5465	0.953301
169666871	12.9851	0.734708
169664867	16.1351	0.942153
169662742	14.3276	0.999584
169661555	0.864549	0.0479678
169661180	0.439735	0.0259116
169658586	2.14491	0.166655
169658509	0.943476	8.14406e-05
169658189	6.4912	0.347989
169671386	0.864549	0.0486269
169702974	0.119873	0.0152909
169692713	0.864549	0.0486269
169692522	0.274333	0.00197055
169700961	0.864549	0.0486269
169697076	0.864549	0.0486269
169634542	3.6247	0.15628
169724610	0.585027	0.0523143
169722634	0.585027	0.05613
169727327	0.585027	0.05613
169716313	0.777284	0.0574951
169622556	0.261219	0.00477228
169690473	0.274333	0.00197055
169689575	0.274333	0.00197055
169725685	1.39169	0.122016
169617100	0.261219	0.00477228
169739337	0.318397	0.00969442
169716281	0.777284	0.0574951
169562904	0.333108	0.00208174
169758606	0.489857	0.0348008
169611472	2.39265	0.0204212
169689041	0.274333	0.00197055
169713146	2.51428	0.0698823
169754402	3.04345	0.157309
169754449	3.84741	0.141089
169754871	4.30724	0.252121
169755271	3.04345	0.154028
169740763	2.2871	0.0700912
169725978	0.585027	0.0581805
169726165	0.585027	0.0574951
169648469	0.63339	0.0131884
169726565	0.585027	0.0581805
169744647	0.264721	0.00761713
169751277	3.04345	0.154028
169751231	3.04345	0.154028
169751301	3.84741	0.141089
169646164	3.4247	0.0214551
169737462	4.14503	0.141089
169753824	3.04345	0.158268
169622061	3.05685	0.0214329
169645454	3.31704	0.0214551
169602383	0.76675	0.0442691
169601956	4.10746	0.11409
169756981	5.34256	0.162648
169746237	3.04345	0.154028
169759370	4.09103	0.265488
169737990	0.318397	0.00969442
169722881	1.39169	0.122016
169606412	3.69551	0.191569
169625897	3.6247	0.15628
169640642	3.6247	0.159526
169640665	3.6247	0.159526
169642854	3.6247	0.159526
169599254	2.91829	0.0510763
169674699	0.777284	0.0568116
169564487	0.476514	0.00410024
169564428	0.0404816	0.000744291
169564167	0.144723	0.00136946
169705721	0.864549	0.0486269
169569678	0.140082	0.0103245
169723509	1.10023	0.0486269
169760074	0.408824	0.0356311
169723140	1.10023	0.0486269
169705816	0.864549	0.0486269
169733841	1.10023	0.0486269
169708277	0.864549	0.0486269
169714267	0.864549	0.0499505
169690816	0.274333	0.00197055
169640000	3.24596	0.0213159
169707729	4.28341	0.158009
169636668	2.26177	0.00752341
169727956	1.10023	0.0486269
169727513	0.585027	0.0574951
169727734	0.585027	0.0574951
169640109	3.6247	0.15628
169643708	3.64283	0.0205885
169739048	4.14503	0.141089
169728916	4.40198	0.257769
169650844	0.729088	0.000473097
169711306	4.36754	0.214802
169651044	3.96859	0.0490487
169623413	3.6247	0.15628
169623594	3.6247	0.15628
169623688	3.6247	0.152159
169643704	3.64283	0.0205885
169707576	4.28341	0.158009
169625415	3.6247	0.15628
169723776	1.10023	0.0486269
169706379	0.815025	0.0486269
169727403	1.39169	0.122016
169650747	3.96859	0.0510667
169711326	4.36754	0.214802
169642449	3.4247	0.0214551
169734851	1.10023	0.0486269
169729250	4.65053	0.257769
169631737	3.6247	0.15628
169632177	3.6247	0.15628
169616709	2.101	0.00770667
169758023	2.58754	0.0536705
169732279	1.10023	0.0486269
169732517	1.10023	0.0486269
169705008	0.864549	0.0486269
169722055	1.10023	0.0486269
169707243	0.864549	0.0486269
169725898	1.10023	0.0486269
169749111	0.823619	0.0479678
169706824	0.864549	0.0486269
169724989	1.10023	0.0486269
169597238	2.05429	0.0236607
169702417	0.864549	0.0486269
169717555	0.661942	0.0499505
169704994	0.864549	0.0486269
169718231	1.10023	0.0486269
169735829	1.10023	0.0486269
169736024	1.10023	0.0486269
169726052	1.10023	0.0486269
169707151	0.864549	0.0486269
169707734	0.864549	0.0486269
169711577	0.864549	0.0499505
169733019	0.585027	0.05613
169702493	0.864549	0.0486269
169707612	0.864549	0.0486269
169735563	1.10023	0.0486269
169733708	1.10023	0.0486269
169705782	0.864549	0.0486269
169722940	1.10023	0.0486269
169708102	0.777284	0.0568116
169705703	0.864549	0.0486269
169713467	0.864549	0.0499505
169726267	1.10023	0.0486269
169733918	1.10023	0.0486269
169723608	1.10023	0.0486269
169708902	0.864549	0.0486269
169734143	1.10023	0.0404307
169728610	1.10023	0.0486269
169728017	1.10023	0.0486269
169707011	0.864549	0.0486269
169732664	1.10023	0.0486269
169725950	1.10023	0.0486269
169704794	0.864549	0.0486269
169747630	0.723538	0.0568116
169720581	0.585027	0.05613
169718309	1.10023	0.0486269
169749390	0.823619	0.0479678
169733574	1.10023	0.0486269
169707103	0.928486	0.0486269
169704964	0.864549	0.0486269
169721694	1.10023	0.0492878
169740986	0.613858	0.0356311
169705389	0.864549	0.0486269
169725904	1.10023	0.0486269
169722774	1.10023	0.0486269
169705678	0.864549	0.0486269
169709807	0.777284	0.0568116
169712598	0.864549	0.0499505
169660665	0.864549	0.0479678
169702705	0.205721	0.0298887
169671088	0.777284	0.0574951
169671117	0.877784	0.0518582
169671148	0.777284	0.0574951
169730033	4.29414	0.157127
169608068	2.54318	0.0202561
169719338	4.29414	0.157127

## Sheet: b_1
BP	Z ImmPhen	Z gene expression
169643176	-1.1702	-4.49064
169647046	-0.646785	-2.98124
169646861	-0.181509	-1.63735
169756203	-0.982273	-3.51525
169756389	-0.989311	-3.51525
169756548	-1.87351	-6.42596
169719837	-2.7177	-14.5904
169719429	-1.4289	-5.03236
169712597	-1.42874	-3.38976
169710669	-2.04366	-6.78141
169649531	-0.365957	-3.32458
169677709	-0.680829	-4.48685
169738696	-2.15947	-3.23945
169705356	-1.77145	-3.67623
169727940	-1.80886	-3.88616
169745284	-0.98246	-3.53565
169752102	-0.994071	-3.51525
169757487	-0.981804	-2.0868
169697444	0.254706	-1.22167
169697591	0.254706	-1.22167
169606008	0.744409	-1.63932
169616020	0.465998	-0.457656
169623104	-0.489841	-1.49384
169705411	-2.69675	-14.3958
169706083	-0.251105	-4.3509
169718948	-1.3625	-3.59645
169719017	-2.11967	-6.70182
169726032	-2.7177	-14.2685
169727672	-2.12913	-6.81596
169744318	1.22581	-1.63784
169751853	-1.91259	-6.60501
169761107	-1.58886	-5.05899
169613794	-1.22167	-2.6616
169613991	0.00347501	-1.28899
169619330	-0.54121	-2.98124
169620178	-0.901245	-4.49064
169620206	-0.901245	-4.49064
169622979	-0.54121	-2.98124
169625912	-0.874498	-2.66456
169626645	-0.508427	-1.49384
169630625	-0.517477	-1.49384
169631373	-0.332371	-3.32179
169631643	-0.517477	-1.49384
169633945	-0.146638	-2.24399
169634056	-0.332371	-3.32179
169634171	-0.98345	-4.49064
169642676	-0.679359	-2.98124
169704934	0.426978	-1.22167
169708735	-1.8189	-3.94257
169721166	-2.11967	-6.70182
169731989	-1.3625	-3.59645
169732211	-1.3625	-3.59645
169732443	-2.12913	-6.81596
169742239	1.22581	-1.63784
169745453	-0.98246	-3.53565
169748342	-0.98246	-3.53565
169750498	-0.98246	-3.53565
169752700	-2.06833	-3.01685
169752906	-0.98246	-3.51525
169755988	-0.98246	-3.51525
169757368	-0.957744	-1.98348
169639030	-1.05399	-4.49064
169631463	-1.02783	-4.4202
169634751	-0.999318	-4.49064
169676486	-2.88624	-14.3958
169638687	-1.05399	-4.49064
169685196	-1.25482	-5.13126
169626125	-0.920375	-4.49064
169725835	-1.4289	-5.03236
169728275	-1.4289	-5.03236
169727473	-1.4225	-5.03236
169636373	-0.350925	-3.32179
169629221	-0.54121	-2.98124
169726991	-1.4289	-5.03236
169728876	-1.4289	-5.03236
169743079	1.22581	-1.55479
169711885	-1.24985	-5.13126
169756192	-0.982273	-3.51525
169712017	-1.45899	-3.38976
169732624	-1.4289	-5.03236
169735565	-1.32584	-5.03236
169619965	-0.920375	-4.49064
169619788	-0.920375	-4.54053
169630286	-0.98345	-4.49064
169619591	-0.920375	-4.49064
169620168	-0.901245	-4.49064
169709274	-1.44029	-3.38976
169738202	1.22581	-1.66838
169749154	-0.98246	-3.53565
169690749	-2.78569	-2.66746
169711685	-1.42874	-3.38976
169648341	-0.0514655	-1.27489
169731865	-2.12913	-6.99611
169590635	-2.26369	-2.81896
169672990	-1.80427	-3.79111
169620673	-1.31313	-4.73761
169685836	0.23576	-1.22167
169626782	-0.54121	-2.98124
169630248	-0.54121	-2.98124
169708386	-2.5512	-14.3958
169672898	-1.80427	-3.79111
169642187	-0.540064	-3.34407
169761617	-1.24758	-4.69488
169637325	-0.129923	-2.24399
169654996	-1.63493	-7.12409
169724310	-1.4289	-5.03236
169634464	-0.307483	-3.32179
169732221	-1.4289	-5.03236
169724434	-1.4289	-5.03236
169724494	-1.4289	-5.03236
169731867	-1.4289	-5.03236
169735197	-1.2976	-5.03236
169735399	-1.32584	-5.03236
169733459	-1.4289	-5.03236
169736457	-1.34949	-5.03236
169736514	-1.34949	-5.03236
169615428	-0.513898	-2.98124
169731673	-1.4289	-5.03236
169724565	-1.4289	-5.03236
169724633	-1.4289	-5.03236
169746015	-1.3588	-4.86139
169617890	-0.54121	-2.98124
169728459	-0.497017	-5.59049
169729450	-1.42002	-5.03236
169729522	-1.4289	-5.03236
169750529	-0.98246	-3.53565
169735273	-1.2976	-5.03236
169625312	1.26526	-1.203
169731318	-1.4289	-5.03236
169614476	-0.627035	-2.98124
169758564	-1.24758	-4.69488
169756215	-1.3036	-4.98411
169732743	-1.42545	-4.53101
169689800	-1.25482	-5.13126
169689832	-1.25482	-5.13126
169684341	-1.25482	-5.13126
169761591	-1.24758	-4.69488
169758843	-2.16377	-8.37045
169689016	-1.25482	-5.13126
169672867	-1.25482	-5.13126
169634497	0.39759	-0.457656
169632701	-0.874498	-2.66456
169716214	-1.24738	-5.13126
169760895	-1.24758	-4.69488
169722279	-1.4289	-5.03236
169761370	-1.24758	-4.69488
169604785	-0.0317004	-1.15642
169616386	-0.859394	-4.49064
169748055	-0.98246	-3.53565
169623189	-0.901245	-4.49064
169708127	-0.590226	-5.43814
169633127	-0.98345	-4.43212
169633130	-0.98345	-4.43212
169657055	-1.6813	-6.89174
169725635	-2.13805	-6.99611
169660781	-4.24301	-16.747
169713866	-1.24738	-5.13126
169629141	1.26526	-1.203
169704012	-1.37223	-5.13126
169635884	-0.59089	-2.98124
169727848	-1.4289	-5.03236
169713928	-1.24738	-5.13126
169698825	-1.8976	-3.94257
169680074	-1.25482	-5.13126
169564130	0.845352	-0.930417
169624026	0.413152	-0.457656
169623895	-0.874498	-2.66456
169608917	-0.231329	-3.35846
169713206	-1.45899	-3.79111
169713380	-1.42874	-3.38976
169722201	-1.39169	-3.96679
169758232	-0.23801	-3.69305
169563062	1.06301	-0.92569
169602241	-0.680133	-5.52224
169622927	-0.920375	-4.49064
169624201	-0.920375	-4.26555
169650804	-0.330367	-3.43254
169669815	-2.90521	-14.9615
169721968	-1.4289	-5.03236
169610886	-0.680133	-5.52224
169614949	-0.680133	-5.49786
169615767	-0.826169	-4.49064
169650719	-0.293737	-3.43254
169734937	-1.2976	-5.03236
169748286	-1.3588	-4.86139
169701904	-1.25482	-5.13126
169701901	-1.25482	-5.13126
169601281	-0.151564	-3.01406
169601435	0.708972	-1.2095
169601129	-0.578253	-3.15667
169702772	-1.25482	-5.13126
169677000	-0.680829	-4.48685
169677120	0.195387	-1.22167
169686322	0.224941	-1.22167
169641731	-0.360104	-1.33847
169698921	-2.03581	-6.59053
169578586	1.02434	-0.948307
169727106	-1.80886	-3.88616
169618820	0.39603	-0.279464
169577333	0.586283	-0.772296
169624177	-0.508427	-1.49384
169676223	-0.680829	-4.48685
169681357	0.195387	-1.22167
169691439	-1.84852	-3.67623
169739650	-2.15947	-3.23945
169604754	0.659387	-1.63932
169565565	-0.537911	0.641067
169665632	-5.16528	-29.6686
169574887	0.901704	-0.961172
169673838	0.0860399	-1.22167
169580290	0.520701	-1.77821
169579753	-1.9456	-2.81422
169579645	0.608764	-1.56403
169596313	0.560606	-1.24502
169592987	0.435122	-0.889118
169583996	0.558277	-1.3053
169586946	-0.128868	-0.815716
169587032	-1.24493	-4.16526
169733345	-1.30124	-3.59645
169669732	-1.74625	-3.79111
169669020	-1.79482	-4.09486
169663079	-1.89165	-7.2988
169567516	0.331943	-1.2365
169675707	-0.680829	-4.48685
169689289	-0.646571	-4.48685
169689472	-1.47584	-3.79111
169728137	-2.11967	-6.70182
169742214	-1.06863	-3.62548
169622327	-0.54121	-2.98124
169706030	0.452971	-1.22167
169725485	-1.80886	-3.88616
169626451	-0.920375	-4.59232
169648105	-0.34887	-2.18959
169657362	-1.70579	-7.2988
169733867	-2.11967	-6.70182
169657264	-1.63486	-7.2988
169685109	0.221798	-1.22167
169758289	-3.00713	-9.92134
169637078	-0.598098	-4.22205
169648355	-0.772506	-1.16144
169600232	-0.0971801	-0.408053
169575057	-1.02304	0.537773
169677293	-0.680829	-4.48685
169704662	-1.25482	-5.13126
169704613	-1.86627	-6.71526
169702899	-1.25482	-5.13126
169702278	-0.630052	-4.48685
169697166	-1.25482	-5.13126
169696754	-1.25482	-5.13126
169695984	-1.37245	-3.2256
169695562	0.23576	-1.22167
169695110	-1.37245	-3.2256
169694695	-1.84852	-3.67623
169694662	0.23576	-1.22167
169694619	-0.318327	-4.3509
169692121	-1.25482	-5.13126
169691498	-0.318327	-4.3509
169691221	-1.25482	-5.13126
169691219	-0.630052	-4.48685
169601340	-0.198644	-2.61856
169598995	-0.319961	-2.81709
169592981	-0.353519	-2.45742
169591895	-0.703453	-4.88049
169591853	-0.353519	-2.65356
169591548	-0.358999	-2.83524
169591373	0.435122	-1.24502
169591080	-0.353519	-2.62675
169588117	0.439497	-1.24502
169584521	-0.818513	-4.88049
169581258	0.214221	-3.27951
169581130	-0.522052	-3.15103
169580717	-0.792936	-4.98452
169580510	-0.952767	-4.98452
169580463	-0.81815	-4.98452
169579378	0.412998	-1.65693
169576753	1.09784	-1.01527
169571728	-0.171236	0.202786
169571019	1.22599	-1.1941
169570848	-0.171236	0.202786
169569593	-0.512759	0.063025
169569481	-0.494791	0.063025
169569445	-0.402743	0.373597
169567832	0.845352	-0.930417
169567207	0.124117	0.202786
169566686	0.0963831	0.373597
169564889	0.0963831	0.373597
169564745	0.0963831	0.373597
169564582	0.0963831	0.373597
169564391	1.13793	-0.92569
169727143	-1.80886	-3.88616
169666597	-3.94018	-19.5941
169727882	-0.472026	-4.42655
169674590	0.195387	-1.22167
169632375	-0.332371	-3.32179
169725425	-1.4289	-5.03236
169725505	-1.4289	-5.03236
169678303	-0.367712	-4.3509
169714961	-1.42874	-3.38976
169726843	-1.68852	-3.88616
169727175	-1.3625	-3.59645
169679179	-0.351763	-4.3509
169687418	0.23576	-1.22167
169687559	-1.69932	-3.79111
169687569	-1.69932	-3.79111
169687903	-0.334338	-4.3509
169688135	-0.334338	-4.3509
169688228	-0.334338	-4.3509
169723387	-1.80886	-3.88616
169723575	-2.11967	-6.70182
169726815	-1.3625	-3.59645
169728517	-1.80886	-3.88616
169753458	-1.19185	-4.2591
169692132	-0.318327	-4.3509
169682512	-1.12253	-5.13126
169679553	-2.79747	-14.5233
169678024	-0.367712	-4.3509
169675915	0.195387	-1.22167
169674561	-1.25482	-5.13126
169674445	-1.55065	-3.79111
169674116	-1.25482	-5.13126
169672343	-1.80427	-3.79111
169671327	-1.74625	-3.79111
169671277	-1.25482	-5.13126
169670941	-0.977224	-5.13126
169670940	-0.977224	-5.13126
169670456	-1.80427	-3.79111
169667355	-1.61098	-4.52569
169666987	-5.16528	-29.6686
169666871	-3.94018	-20.1261
169664867	-5.23827	-28.2134
169662742	NA	NA
169661555	-1.2803	-5.13126
169661180	-1.79404	-4.17688
169658586	-1.18067	-0.823785
169658509	0.231809	-4.05453
169658189	-2.84854	-6.35374
169671386	-1.25482	-5.13126
169702974	-0.318327	-4.3509
169692713	-1.25482	-5.13126
169692522	0.23576	-1.22167
169700961	-1.25482	-5.13126
169697076	-1.25482	-5.13126
169634542	-0.958888	-4.49064
169724610	-1.3625	-3.59645
169722634	-1.39169	-3.96679
169727327	-1.39169	-3.96679
169716313	-1.42874	-3.38976
169622556	-0.54121	-2.98124
169690473	0.23576	-1.22167
169689575	0.23576	-1.22167
169725685	-2.06923	-6.70182
169617100	-0.627035	-2.98124
169739337	1.2088	-1.63784
169716281	-1.42874	-3.38976
169562904	0.62741	0.633627
169758606	-0.23801	-3.69305
169611472	0.631726	-1.4701
169689041	0.23576	-1.22167
169713146	-0.597235	-5.56111
169754402	-0.994071	-3.51525
169754449	-2.06833	-3.01685
169754871	-1.91259	-6.60501
169755271	-0.98246	-3.51525
169740763	-0.4175	-5.37727
169725978	-1.3625	-3.59645
169726165	-1.39169	-3.59645
169648469	-0.0585071	-1.00203
169726565	-1.3625	-3.59645
169744647	0.411995	-3.51468
169751277	-0.98246	-3.51525
169751231	-0.98246	-3.53565
169751301	-2.06833	-3.01685
169646164	-0.443615	-1.33847
169737462	-2.15947	-3.23945
169753824	-0.98246	-3.51525
169622061	-0.489345	-1.32643
169645454	-0.400875	-1.25411
169602383	-1.1095	-2.55649
169601956	-0.152698	-3.18654
169756981	-1.81124	-4.95094
169746237	-0.98246	-3.53565
169759370	-2.90254	-5.97291
169737990	1.22581	-1.63784
169722881	-2.11967	-6.70182
169606412	-0.766316	-5.52224
169625897	-0.920375	-4.49064
169640642	-1.12609	-4.49064
169640665	-1.12609	-4.49064
169642854	-1.1702	-4.49064
169599254	-0.2012	-2.50316
169674699	-1.74625	-3.79111
169564487	0.0963831	0.373597
169564428	0.845352	-0.930417
169564167	-0.00467589	-0.90831
169705721	-1.25482	-5.13126
169569678	0.39547	-0.339973
169723509	-1.4289	-5.03236
169760074	-0.735509	-3.0171
169723140	-1.4289	-5.03236
169705816	-1.25482	-5.13126
169733841	-1.4289	-5.03236
169708277	-1.25482	-5.13126
169714267	-1.24738	-5.13126
169690816	0.23576	-1.22167
169640000	-0.483755	-1.49384
169707729	-1.8189	-3.94257
169636668	0.39759	-0.457656
169727956	-1.4289	-5.03236
169727513	-1.3625	-3.59645
169727734	-1.39169	-3.59645
169640109	-1.05399	-4.49064
169643708	-0.317273	-1.46495
169739048	-2.15947	-3.23945
169728916	-2.12913	-6.56848
169650844	-0.374686	-1.37263
169711306	-1.78408	-6.59053
169651044	-0.186496	-2.15742
169623413	-0.920375	-4.49064
169623594	-0.920375	-4.49064
169623688	-0.901245	-4.49064
169643704	-0.317273	-1.46495
169707576	-1.8189	-3.94257
169625415	-0.920375	-4.49064
169723776	-1.4289	-5.03236
169706379	-1.25482	-5.21611
169727403	-2.11967	-6.70182
169650747	-0.217365	-2.15742
169711326	-1.78408	-6.59053
169642449	-0.360104	-1.33847
169734851	-1.2976	-5.03236
169729250	-2.12913	-6.99611
169631737	-0.98345	-4.49064
169632177	-0.98345	-4.49064
169616709	0.465998	-0.279464
169758023	-1.56852	-5.05899
169732279	-1.4289	-5.03236
169732517	-1.4289	-5.03236
169705008	-1.25482	-5.13126
169722055	-1.4289	-5.03236
169707243	-1.25482	-5.13126
169725898	-1.4289	-5.03236
169749111	-1.3588	-4.86139
169706824	-1.25482	-5.13126
169724989	-1.4289	-5.03236
169597238	0.588776	-1.05921
169702417	-1.25482	-5.13126
169717555	-1.24738	-4.94992
169704994	-1.25482	-5.13126
169718231	-1.4289	-5.03236
169735829	-1.32584	-5.03236
169736024	-1.32417	-5.03236
169726052	-1.4289	-5.03236
169707151	-1.25482	-5.13126
169707734	-1.25482	-5.13126
169711577	-1.24985	-5.13126
169733019	-1.69679	-3.96679
169702493	-1.25482	-5.13126
169707612	-1.25482	-5.13126
169735563	-1.32584	-5.03236
169733708	-1.4289	-5.03236
169705782	-1.25482	-5.13126
169722940	-1.4289	-5.03236
169708102	-1.57772	-3.79111
169705703	-1.25482	-5.13126
169713467	-1.24738	-5.13126
169726267	-1.4289	-5.03236
169733918	-1.4289	-5.03236
169723608	-1.4289	-5.03236
169708902	-1.25482	-5.13126
169734143	-1.4289	-5.03236
169728610	-1.4289	-5.03236
169728017	-1.4289	-5.03236
169707011	-1.25482	-5.13126
169732664	-1.4289	-5.03236
169725950	-1.4289	-5.03236
169704794	-1.25482	-5.13126
169747630	-1.19185	-4.2591
169720581	-1.39169	-3.96679
169718309	-1.4289	-5.03236
169749390	-1.3588	-4.86139
169733574	-1.4289	-5.03236
169707103	-1.25482	-4.7
169704964	-1.25482	-5.13126
169721694	-1.47569	-5.03236
169740986	0.097193	-3.14848
169705389	-1.25482	-5.13126
169725904	-1.4289	-5.03236
169722774	-1.4289	-5.03236
169705678	-1.25482	-5.13126
169709807	-1.57772	-3.79111
169712598	-1.24738	-5.13126
169660665	-1.2803	-5.13126
169702705	-0.630052	-4.48685
169671088	-1.80427	-3.79111
169671117	-1.66236	-3.7147
169671148	-1.80427	-3.79111
169730033	-1.68852	-3.88616
169608068	0.631726	-1.63932
169719338	-1.68852	-3.88616

## Sheet: b_2
BP	Z ImmPhen	Z gene expression
169643176	-1.1702	-2.64306
169647046	-0.646785	-2.47656
169646861	-0.181509	-0.621139
169756203	-0.982273	-2.43019
169756389	-0.989311	-2.43019
169756548	-1.87351	-5.16667
169719837	-2.7177	-11.6585
169719429	-1.4289	-3.7885
169712597	-1.42874	-2.51821
169710669	-2.04366	-4.71741
169649531	-0.365957	-2.54423
169677709	-0.680829	-3.42713
169738696	-2.15947	-2.01083
169705356	-1.77145	-3.0631
169727940	-1.80886	-2.91027
169745284	-0.98246	-2.59821
169752102	-0.994071	-2.43019
169757487	-0.981804	-1.09266
169697444	0.254706	-0.882979
169697591	0.254706	-0.882979
169606008	0.744409	-0.439864
169616020	0.465998	0.331045
169623104	-0.489841	-0.390893
169705411	-2.69675	-11.7651
169706083	-0.251105	-2.94364
169718948	-1.3625	-2.54387
169719017	-2.11967	-4.63406
169726032	-2.7177	-11.3319
169727672	-2.12913	-5.20503
169744318	1.22581	-1.29146
169751853	-1.91259	-5.22709
169761107	-1.58886	-5.00229
169613794	-1.22167	-1.84982
169613991	0.00347501	-0.993743
169619330	-0.54121	-2.47656
169620178	-0.901245	-2.64306
169620206	-0.901245	-2.64306
169622979	-0.54121	-2.47656
169625912	-0.874498	-2.86981
169626645	-0.508427	-0.390893
169630625	-0.517477	-0.390893
169631373	-0.332371	-2.68146
169631643	-0.517477	-0.390893
169633945	-0.146638	-0.446742
169634056	-0.332371	-2.68146
169634171	-0.98345	-2.64306
169642676	-0.679359	-2.47656
169704934	0.426978	-0.882979
169708735	-1.8189	-3.08682
169721166	-2.11967	-4.63406
169731989	-1.3625	-2.54387
169732211	-1.3625	-2.54387
169732443	-2.12913	-5.20503
169742239	1.22581	-1.29146
169745453	-0.98246	-2.59821
169748342	-0.98246	-2.59821
169750498	-0.98246	-2.59821
169752700	-2.06833	-1.69959
169752906	-0.98246	-2.43019
169755988	-0.98246	-2.43019
169757368	-0.957744	-1.0186
169639030	-1.05399	-2.64306
169631463	-1.02783	-2.64306
169634751	-0.999318	-2.64306
169676486	-2.88624	-11.7651
169638687	-1.05399	-2.64306
169685196	-1.25482	-3.88581
169626125	-0.920375	-2.64306
169725835	-1.4289	-3.7885
169728275	-1.4289	-3.7885
169727473	-1.4225	-3.7885
169636373	-0.350925	-2.68146
169629221	-0.54121	-2.47656
169726991	-1.4289	-3.7885
169728876	-1.4289	-3.7885
169743079	1.22581	-1.26372
169711885	-1.24985	-3.88581
169756192	-0.982273	-2.43019
169712017	-1.45899	-2.51821
169732624	-1.4289	-3.7885
169735565	-1.32584	-3.7885
169619965	-0.920375	-2.64306
169619788	-0.920375	-2.58268
169630286	-0.98345	-2.64306
169619591	-0.920375	-2.64306
169620168	-0.901245	-2.64306
169709274	-1.44029	-2.51821
169738202	1.22581	-1.39759
169749154	-0.98246	-2.59821
169690749	-2.78569	-2.80193
169711685	-1.42874	-2.51821
169648341	-0.0514655	-1.4278
169731865	-2.12913	-5.26377
169590635	-2.26369	-1.99855
169672990	-1.80427	-2.51821
169620673	-1.31313	-3.2898
169685836	0.23576	-0.882979
169626782	-0.54121	-2.47656
169630248	-0.54121	-2.47656
169708386	-2.5512	-11.7651
169672898	-1.80427	-2.51821
169642187	-0.540064	-2.56673
169761617	-1.24758	-4.28494
169637325	-0.129923	-0.446742
169654996	-1.63493	-7.9
169724310	-1.4289	-3.7885
169634464	-0.307483	-2.68146
169732221	-1.4289	-3.7885
169724434	-1.4289	-3.7885
169724494	-1.4289	-3.7885
169731867	-1.4289	-3.7885
169735197	-1.2976	-3.7885
169735399	-1.32584	-3.7885
169733459	-1.4289	-3.7885
169736457	-1.34949	-3.7885
169736514	-1.34949	-3.7885
169615428	-0.513898	-2.47656
169731673	-1.4289	-3.7885
169724565	-1.4289	-3.7885
169724633	-1.4289	-3.7885
169746015	-1.3588	-4
169617890	-0.54121	-2.47656
169728459	-0.497017	-6.18979
169729450	-1.42002	-3.7885
169729522	-1.4289	-3.7885
169750529	-0.98246	-2.59821
169735273	-1.2976	-3.7885
169625312	1.26526	-1.57769
169731318	-1.4289	-3.7885
169614476	-0.627035	-2.47656
169758564	-1.24758	-4.28494
169756215	-1.3036	-4.29577
169732743	-1.42545	-3.45595
169689800	-1.25482	-3.88581
169689832	-1.25482	-3.88581
169684341	-1.25482	-3.88581
169761591	-1.24758	-4.28494
169758843	-2.16377	-7.7451
169689016	-1.25482	-3.88581
169672867	-1.25482	-3.88581
169634497	0.39759	0.331045
169632701	-0.874498	-2.86981
169716214	-1.24738	-3.88581
169760895	-1.24758	-4.28494
169722279	-1.4289	-3.7885
169761370	-1.24758	-4.28494
169604785	-0.0317004	-0.796678
169616386	-0.859394	-2.64306
169748055	-0.98246	-2.59821
169623189	-0.901245	-2.64306
169708127	-0.590226	-6.49424
169633127	-0.98345	-2.63152
169633130	-0.98345	-2.63152
169657055	-1.6813	-7.94232
169725635	-2.13805	-5.26377
169660781	-4.24301	-16.499
169713866	-1.24738	-3.88581
169629141	1.26526	-1.57769
169704012	-1.37223	-3.88581
169635884	-0.59089	-2.47656
169727848	-1.4289	-3.7885
169713928	-1.24738	-3.88581
169698825	-1.8976	-3.08682
169680074	-1.25482	-3.88581
169564130	0.845352	-0.141172
169624026	0.413152	0.331045
169623895	-0.874498	-2.86981
169608917	-0.231329	-1.5896
169713206	-1.45899	-2.51821
169713380	-1.42874	-2.51821
169722201	-1.39169	-2.54387
169758232	-0.23801	-2.27278
169563062	1.06301	-0.36195
169602241	-0.680133	-3.31658
169622927	-0.920375	-2.64306
169624201	-0.920375	-2.5673
169650804	-0.330367	-2.09483
169669815	-2.90521	-12.7244
169721968	-1.4289	-3.7885
169610886	-0.680133	-3.31658
169614949	-0.680133	-3.31869
169615767	-0.826169	-2.64306
169650719	-0.293737	-2.09483
169734937	-1.2976	-3.7885
169748286	-1.3588	-4
169701904	-1.25482	-3.88581
169701901	-1.25482	-3.88581
169601281	-0.151564	-1.41037
169601435	0.708972	-0.220941
169601129	-0.578253	-2.75291
169702772	-1.25482	-3.88581
169677000	-0.680829	-3.42713
169677120	0.195387	-0.882979
169686322	0.224941	-0.882979
169641731	-0.360104	-0.37243
169698921	-2.03581	-4.96064
169578586	1.02434	-0.700821
169727106	-1.80886	-2.91027
169618820	0.39603	0.307594
169577333	0.586283	-0.74372
169624177	-0.508427	-0.390893
169676223	-0.680829	-3.42713
169681357	0.195387	-0.882979
169691439	-1.84852	-3.0631
169739650	-2.15947	-2.01083
169604754	0.659387	-0.439864
169565565	-0.537911	-0.0636558
169665632	-5.16528	-24.3961
169574887	0.901704	-0.396413
169673838	0.0860399	-0.882979
169580290	0.520701	-0.728914
169579753	-1.9456	-1.97065
169579645	0.608764	-0.739309
169596313	0.560606	-0.374002
169592987	0.435122	-0.140118
169583996	0.558277	-0.101299
169586946	-0.128868	-0.320761
169587032	-1.24493	-2.93876
169733345	-1.30124	-2.54387
169669732	-1.74625	-2.51821
169669020	-1.79482	-3.14972
169663079	-1.89165	-8.11482
169567516	0.331943	-0.917549
169675707	-0.680829	-3.42713
169689289	-0.646571	-3.42713
169689472	-1.47584	-2.51821
169728137	-2.11967	-4.63406
169742214	-1.06863	-2.59821
169622327	-0.54121	-2.47656
169706030	0.452971	-0.882979
169725485	-1.80886	-2.91027
169626451	-0.920375	-2.84866
169648105	-0.34887	-1.39535
169657362	-1.70579	-8.11482
169733867	-2.11967	-4.63406
169657264	-1.63486	-8.11482
169685109	0.221798	-0.882979
169758289	-3.00713	-8.1261
169637078	-0.598098	-2.07814
169648355	-0.772506	-2.07051
169600232	-0.0971801	0.022889
169575057	-1.02304	0.155972
169677293	-0.680829	-3.42713
169704662	-1.25482	-3.88581
169704613	-1.86627	-4.93768
169702899	-1.25482	-3.88581
169702278	-0.630052	-3.42713
169697166	-1.25482	-3.88581
169696754	-1.25482	-3.88581
169695984	-1.37245	-2.3633
169695562	0.23576	-0.882979
169695110	-1.37245	-2.3633
169694695	-1.84852	-3.0631
169694662	0.23576	-0.882979
169694619	-0.318327	-2.94364
169692121	-1.25482	-3.88581
169691498	-0.318327	-2.94364
169691221	-1.25482	-3.88581
169691219	-0.630052	-3.42713
169601340	-0.198644	-1.38813
169598995	-0.319961	-1.2781
169592981	-0.353519	-1.46607
169591895	-0.703453	-2.89052
169591853	-0.353519	-1.53518
169591548	-0.358999	-1.18482
169591373	0.435122	-0.374002
169591080	-0.353519	-1.43215
169588117	0.439497	-0.374002
169584521	-0.818513	-2.89052
169581258	0.214221	-1.87823
169581130	-0.522052	-2.714
169580717	-0.792936	-3.1991
169580510	-0.952767	-3.1991
169580463	-0.81815	-3.1991
169579378	0.412998	-1.23659
169576753	1.09784	-0.788462
169571728	-0.171236	-0.292509
169571019	1.22599	-0.829457
169570848	-0.171236	-0.292509
169569593	-0.512759	-0.636417
169569481	-0.494791	-0.636417
169569445	-0.402743	-0.263752
169567832	0.845352	-0.141172
169567207	0.124117	-0.292509
169566686	0.0963831	-0.155096
169564889	0.0963831	-0.155096
169564745	0.0963831	-0.155096
169564582	0.0963831	-0.155096
169564391	1.13793	-0.36195
169727143	-1.80886	-2.91027
169666597	-3.94018	-18.3723
169727882	-0.472026	-3.32937
169674590	0.195387	-0.882979
169632375	-0.332371	-2.68146
169725425	-1.4289	-3.7885
169725505	-1.4289	-3.7885
169678303	-0.367712	-2.94364
169714961	-1.42874	-2.51821
169726843	-1.68852	-2.91027
169727175	-1.3625	-2.54387
169679179	-0.351763	-2.94364
169687418	0.23576	-0.882979
169687559	-1.69932	-2.51821
169687569	-1.69932	-2.51821
169687903	-0.334338	-2.94364
169688135	-0.334338	-2.94364
169688228	-0.334338	-2.94364
169723387	-1.80886	-2.91027
169723575	-2.11967	-4.63406
169726815	-1.3625	-2.54387
169728517	-1.80886	-2.91027
169753458	-1.19185	-2.94644
169692132	-0.318327	-2.94364
169682512	-1.12253	-3.88581
169679553	-2.79747	-11.8919
169678024	-0.367712	-2.94364
169675915	0.195387	-0.882979
169674561	-1.25482	-3.88581
169674445	-1.55065	-2.51821
169674116	-1.25482	-3.88581
169672343	-1.80427	-2.51821
169671327	-1.74625	-2.51821
169671277	-1.25482	-3.88581
169670941	-0.977224	-3.88581
169670940	-0.977224	-3.88581
169670456	-1.80427	-2.51821
169667355	-1.61098	-4.21717
169666987	-5.16528	-24.3961
169666871	-3.94018	-18.3723
169664867	-5.23827	-23.3851
169662742	NA	NA
169661555	-1.2803	-3.88581
169661180	-1.79404	-2.1144
169658586	-1.18067	-0.288636
169658509	0.231809	-5.36941
169658189	-2.84854	-5.77431
169671386	-1.25482	-3.88581
169702974	-0.318327	-2.94364
169692713	-1.25482	-3.88581
169692522	0.23576	-0.882979
169700961	-1.25482	-3.88581
169697076	-1.25482	-3.88581
169634542	-0.958888	-2.64306
169724610	-1.3625	-2.54387
169722634	-1.39169	-2.54387
169727327	-1.39169	-2.54387
169716313	-1.42874	-2.51821
169622556	-0.54121	-2.47656
169690473	0.23576	-0.882979
169689575	0.23576	-0.882979
169725685	-2.06923	-4.63406
169617100	-0.627035	-2.47656
169739337	1.2088	-1.29146
169716281	-1.42874	-2.51821
169562904	0.62741	0.155719
169758606	-0.23801	-2.27278
169611472	0.631726	-0.471785
169689041	0.23576	-0.882979
169713146	-0.597235	-6.22012
169754402	-0.994071	-2.43019
169754449	-2.06833	-1.69959
169754871	-1.91259	-5.22709
169755271	-0.98246	-2.43019
169740763	-0.4175	-6.22634
169725978	-1.3625	-2.54387
169726165	-1.39169	-2.54387
169648469	-0.0585071	-1.20397
169726565	-1.3625	-2.54387
169744647	0.411995	-3.00163
169751277	-0.98246	-2.43019
169751231	-0.98246	-2.59821
169751301	-2.06833	-1.69959
169646164	-0.443615	-0.37243
169737462	-2.15947	-2.01083
169753824	-0.98246	-2.43019
169622061	-0.489345	-0.420193
169645454	-0.400875	-0.223652
169602383	-1.1095	-1.6871
169601956	-0.152698	-1.62441
169756981	-1.81124	-3.83467
169746237	-0.98246	-2.59821
169759370	-2.90254	-4.07729
169737990	1.22581	-1.29146
169722881	-2.11967	-4.63406
169606412	-0.766316	-3.31658
169625897	-0.920375	-2.64306
169640642	-1.12609	-2.64306
169640665	-1.12609	-2.64306
169642854	-1.1702	-2.64306
169599254	-0.2012	-1.3013
169674699	-1.74625	-2.51821
169564487	0.0963831	-0.155096
169564428	0.845352	-0.141172
169564167	-0.00467589	-0.703534
169705721	-1.25482	-3.88581
169569678	0.39547	0.284164
169723509	-1.4289	-3.7885
169760074	-0.735509	-2.04265
169723140	-1.4289	-3.7885
169705816	-1.25482	-3.88581
169733841	-1.4289	-3.7885
169708277	-1.25482	-3.88581
169714267	-1.24738	-3.88581
169690816	0.23576	-0.882979
169640000	-0.483755	-0.390893
169707729	-1.8189	-3.08682
169636668	0.39759	0.331045
169727956	-1.4289	-3.7885
169727513	-1.3625	-2.54387
169727734	-1.39169	-2.54387
169640109	-1.05399	-2.64306
169643708	-0.317273	-0.541029
169739048	-2.15947	-2.01083
169728916	-2.12913	-5.0679
169650844	-0.374686	-0.585466
169711306	-1.78408	-4.96064
169651044	-0.186496	-0.853787
169623413	-0.920375	-2.64306
169623594	-0.920375	-2.64306
169623688	-0.901245	-2.64306
169643704	-0.317273	-0.541029
169707576	-1.8189	-3.08682
169625415	-0.920375	-2.64306
169723776	-1.4289	-3.7885
169706379	-1.25482	-3.78997
169727403	-2.11967	-4.63406
169650747	-0.217365	-0.853787
169711326	-1.78408	-4.96064
169642449	-0.360104	-0.37243
169734851	-1.2976	-3.7885
169729250	-2.12913	-5.26377
169631737	-0.98345	-2.64306
169632177	-0.98345	-2.64306
169616709	0.465998	0.307594
169758023	-1.56852	-5.00229
169732279	-1.4289	-3.7885
169732517	-1.4289	-3.7885
169705008	-1.25482	-3.88581
169722055	-1.4289	-3.7885
169707243	-1.25482	-3.88581
169725898	-1.4289	-3.7885
169749111	-1.3588	-4
169706824	-1.25482	-3.88581
169724989	-1.4289	-3.7885
169597238	0.588776	-0.2257
169702417	-1.25482	-3.88581
169717555	-1.24738	-3.58388
169704994	-1.25482	-3.88581
169718231	-1.4289	-3.7885
169735829	-1.32584	-3.7885
169736024	-1.32417	-3.7885
169726052	-1.4289	-3.7885
169707151	-1.25482	-3.88581
169707734	-1.25482	-3.88581
169711577	-1.24985	-3.88581
169733019	-1.69679	-2.54387
169702493	-1.25482	-3.88581
169707612	-1.25482	-3.88581
169735563	-1.32584	-3.7885
169733708	-1.4289	-3.7885
169705782	-1.25482	-3.88581
169722940	-1.4289	-3.7885
169708102	-1.57772	-2.51821
169705703	-1.25482	-3.88581
169713467	-1.24738	-3.88581
169726267	-1.4289	-3.7885
169733918	-1.4289	-3.7885
169723608	-1.4289	-3.7885
169708902	-1.25482	-3.88581
169734143	-1.4289	-3.7885
169728610	-1.4289	-3.7885
169728017	-1.4289	-3.7885
169707011	-1.25482	-3.88581
169732664	-1.4289	-3.7885
169725950	-1.4289	-3.7885
169704794	-1.25482	-3.88581
169747630	-1.19185	-2.94644
169720581	-1.39169	-2.54387
169718309	-1.4289	-3.7885
169749390	-1.3588	-4
169733574	-1.4289	-3.7885
169707103	-1.25482	-3.87631
169704964	-1.25482	-3.88581
169721694	-1.47569	-3.7885
169740986	0.097193	-1.82997
169705389	-1.25482	-3.88581
169725904	-1.4289	-3.7885
169722774	-1.4289	-3.7885
169705678	-1.25482	-3.88581
169709807	-1.57772	-2.51821
169712598	-1.24738	-3.88581
169660665	-1.2803	-3.88581
169702705	-0.630052	-3.42713
169671088	-1.80427	-2.51821
169671117	-1.66236	-2.57646
169671148	-1.80427	-2.51821
169730033	-1.68852	-2.91027
169608068	0.631726	-0.439864
169719338	-1.68852	-2.91027

## Sheet: b_3
BP	Z ImmPhen	Z gene expression
169643176	-1.1702	3.78037
169647046	-0.646785	-0.602081
169646861	-0.181509	3.75535
169756203	-0.982273	3.39709
169756389	-0.989311	3.39709
169756548	-1.87351	4.08429
169719837	-2.7177	7.43577
169719429	-1.4289	1.76822
169712597	-1.42874	1.38948
169710669	-2.04366	2.06856
169649531	-0.365957	0.0655614
169677709	-0.680829	0.493219
169738696	-2.15947	4.10264
169705356	-1.77145	4.21338
169727940	-1.80886	4.19135
169745284	-0.98246	3.39709
169752102	-0.994071	3.39709
169757487	-0.981804	3.02256
169697444	0.254706	-0.626759
169697591	0.254706	-0.626759
169606008	0.744409	3.03905
169616020	0.465998	2.82538
169623104	-0.489841	3.53411
169705411	-2.69675	7.09906
169706083	-0.251105	0.307652
169718948	-1.3625	1.13122
169719017	-2.11967	2.06856
169726032	-2.7177	7.2366
169727672	-2.12913	4.27902
169744318	1.22581	-0.707727
169751853	-1.91259	4.19909
169761107	-1.58886	3.07315
169613794	-1.22167	1.37653
169613991	0.00347501	0.42448
169619330	-0.54121	-0.602081
169620178	-0.901245	3.78037
169620206	-0.901245	3.78037
169622979	-0.54121	-0.602081
169625912	-0.874498	-0.557244
169626645	-0.508427	3.53411
169630625	-0.517477	3.53411
169631373	-0.332371	-0.181285
169631643	-0.517477	3.53411
169633945	-0.146638	4.00911
169634056	-0.332371	-0.181285
169634171	-0.98345	3.78037
169642676	-0.679359	-0.602081
169704934	0.426978	-0.626759
169708735	-1.8189	4.18481
169721166	-2.11967	2.06856
169731989	-1.3625	1.13122
169732211	-1.3625	1.13122
169732443	-2.12913	4.27902
169742239	1.22581	-0.707727
169745453	-0.98246	3.39709
169748342	-0.98246	3.39709
169750498	-0.98246	3.39709
169752700	-2.06833	3.92122
169752906	-0.98246	3.39709
169755988	-0.98246	3.39709
169757368	-0.957744	2.86957
169639030	-1.05399	3.78037
169631463	-1.02783	3.65064
169634751	-0.999318	3.78037
169676486	-2.88624	7.09906
169638687	-1.05399	3.78037
169685196	-1.25482	1.49745
169626125	-0.920375	3.78037
169725835	-1.4289	1.76822
169728275	-1.4289	1.76822
169727473	-1.4225	1.76822
169636373	-0.350925	-0.181285
169629221	-0.54121	-0.602081
169726991	-1.4289	1.76822
169728876	-1.4289	1.76822
169743079	1.22581	-0.923741
169711885	-1.24985	1.49745
169756192	-0.982273	3.39709
169712017	-1.45899	1.38948
169732624	-1.4289	1.76822
169735565	-1.32584	1.76822
169619965	-0.920375	3.78037
169619788	-0.920375	3.77928
169630286	-0.98345	3.78037
169619591	-0.920375	3.78037
169620168	-0.901245	3.78037
169709274	-1.44029	1.38948
169738202	1.22581	-0.707727
169749154	-0.98246	3.39709
169690749	-2.78569	3.00983
169711685	-1.42874	1.38948
169648341	-0.0514655	-0.968738
169731865	-2.12913	4.4
169590635	-2.26369	-0.785425
169672990	-1.80427	1.38948
169620673	-1.31313	0.784885
169685836	0.23576	-0.626759
169626782	-0.54121	-0.602081
169630248	-0.54121	-0.602081
169708386	-2.5512	7.09906
169672898	-1.80427	1.38948
169642187	-0.540064	-0.344607
169761617	-1.24758	0.904557
169637325	-0.129923	4.00911
169654996	-1.63493	3.85517
169724310	-1.4289	1.76822
169634464	-0.307483	-0.181285
169732221	-1.4289	1.76822
169724434	-1.4289	1.76822
169724494	-1.4289	1.76822
169731867	-1.4289	1.76822
169735197	-1.2976	1.76822
169735399	-1.32584	1.76822
169733459	-1.4289	1.76822
169736457	-1.34949	1.76822
169736514	-1.34949	1.76822
169615428	-0.513898	-0.602081
169731673	-1.4289	1.76822
169724565	-1.4289	1.76822
169724633	-1.4289	1.76822
169746015	-1.3588	1.44816
169617890	-0.54121	-0.602081
169728459	-0.497017	3.02029
169729450	-1.42002	1.76822
169729522	-1.4289	1.76822
169750529	-0.98246	3.39709
169735273	-1.2976	1.76822
169625312	1.26526	0.0181433
169731318	-1.4289	1.76822
169614476	-0.627035	-0.602081
169758564	-1.24758	0.904557
169756215	-1.3036	1.44816
169732743	-1.42545	1.56594
169689800	-1.25482	1.49745
169689832	-1.25482	1.49745
169684341	-1.25482	1.49745
169761591	-1.24758	0.904557
169758843	-2.16377	3.20441
169689016	-1.25482	1.49745
169672867	-1.25482	1.49745
169634497	0.39759	2.82538
169632701	-0.874498	-0.557244
169716214	-1.24738	1.49745
169760895	-1.24758	0.904557
169722279	-1.4289	1.76822
169761370	-1.24758	0.904557
169604785	-0.0317004	0.42448
169616386	-0.859394	3.78037
169748055	-0.98246	3.39709
169623189	-0.901245	3.78037
169708127	-0.590226	2.71809
169633127	-0.98345	3.7884
169633130	-0.98345	3.7884
169657055	-1.6813	3.72151
169725635	-2.13805	4.4
169660781	-4.24301	7.42818
169713866	-1.24738	1.49745
169629141	1.26526	0.0181433
169704012	-1.37223	1.49745
169635884	-0.59089	-0.602081
169727848	-1.4289	1.76822
169713928	-1.24738	1.49745
169698825	-1.8976	4.18481
169680074	-1.25482	1.49745
169564130	0.845352	-0.112008
169624026	0.413152	2.82538
169623895	-0.874498	-0.557244
169608917	-0.231329	4.20686
169713206	-1.45899	1.38948
169713380	-1.42874	1.38948
169722201	-1.39169	1.13122
169758232	-0.23801	0.990228
169563062	1.06301	0.925665
169602241	-0.680133	3.82495
169622927	-0.920375	3.78037
169624201	-0.920375	3.67158
169650804	-0.330367	3.35693
169669815	-2.90521	7.22112
169721968	-1.4289	1.76822
169610886	-0.680133	3.82495
169614949	-0.680133	3.99089
169615767	-0.826169	3.78037
169650719	-0.293737	3.35693
169734937	-1.2976	1.76822
169748286	-1.3588	1.44816
169701904	-1.25482	1.49745
169701901	-1.25482	1.49745
169601281	-0.151564	3.83811
169601435	0.708972	2.6315
169601129	-0.578253	-0.533303
169702772	-1.25482	1.49745
169677000	-0.680829	0.493219
169677120	0.195387	-0.626759
169686322	0.224941	-0.626759
169641731	-0.360104	3.65223
169574166	0.451746	0.91511
169698921	-2.03581	4.23594
169578586	1.02434	1.41484
169727106	-1.80886	4.19135
169618820	0.39603	2.6969
169577333	0.586283	0.737064
169624177	-0.508427	3.53411
169676223	-0.680829	0.493219
169676293	-0.982917	2.89983
169681357	0.195387	-0.626759
169691439	-1.84852	4.21338
169739650	-2.15947	4.10264
169604754	0.659387	3.03905
169565565	-0.537911	-0.315571
169665632	-5.16528	9.78126
169574887	0.901704	-0.552545
169673838	0.0860399	-0.626759
169580290	0.520701	2.74216
169579753	-1.9456	-0.533699
169579645	0.608764	1.93604
169596313	0.560606	2.63133
169592987	0.435122	2.22033
169583996	0.558277	2.64755
169586946	-0.128868	0.0850121
169587032	-1.24493	0.407745
169733345	-1.30124	1.13122
169669732	-1.74625	1.38948
169669020	-1.79482	4.27807
169663079	-1.89165	3.56932
169567516	0.331943	-0.402425
169675707	-0.680829	0.493219
169689289	-0.646571	0.493219
169689472	-1.47584	1.38948
169728137	-2.11967	2.06856
169742214	-1.06863	3.36352
169622327	-0.54121	-0.602081
169706030	0.452971	-0.626759
169725485	-1.80886	4.19135
169626451	-0.920375	3.6119
169648105	-0.34887	2.04064
169657362	-1.70579	3.56932
169733867	-2.11967	2.06856
169657264	-1.63486	3.56932
169685109	0.221798	-0.626759
169758289	-3.00713	6.01901
169637078	-0.598098	3.63287
169648355	-0.772506	0.596933
169600232	-0.0971801	0.198135
169575057	-1.02304	0.492723
169677293	-0.680829	0.493219
169704662	-1.25482	1.49745
169704613	-1.86627	4.16428
169702899	-1.25482	1.49745
169702278	-0.630052	0.493219
169700502	-1.06867	2.89983
169697166	-1.25482	1.49745
169696754	-1.25482	1.49745
169695984	-1.37245	1.01253
169695562	0.23576	-0.626759
169695110	-1.37245	1.01253
169694695	-1.84852	4.21338
169694662	0.23576	-0.626759
169694619	-0.318327	0.307652
169692121	-1.25482	1.49745
169691498	-0.318327	0.307652
169691221	-1.25482	1.49745
169691219	-0.630052	0.493219
169601340	-0.198644	3.39759
169598995	-0.319961	3.56841
169592981	-0.353519	3.19025
169591895	-0.703453	3.06355
169591853	-0.353519	3.41171
169591548	-0.358999	3.43652
169591373	0.435122	2.63133
169591080	-0.353519	3.37737
169588117	0.439497	2.63133
169584521	-0.818513	3.06355
169581258	0.214221	2.14706
169581130	-0.522052	-0.582447
169580717	-0.792936	3.26055
169580510	-0.952767	3.26055
169580463	-0.81815	3.26055
169579378	0.412998	2.36819
169576753	1.09784	-0.591166
169572947	0.457516	0.780866
169571728	-0.171236	0.739286
169571019	1.22599	-0.300372
169570848	-0.171236	0.739286
169569593	-0.512759	-0.213562
169569481	-0.494791	-0.213562
169569445	-0.402743	-0.346544
169567832	0.845352	-0.112008
169567207	0.124117	0.739286
169566686	0.0963831	0.969565
169564889	0.0963831	0.969565
169564745	0.0963831	0.969565
169564582	0.0963831	0.969565
169564391	1.13793	0.925665
169727143	-1.80886	4.19135
169666597	-3.94018	8.3213
169727882	-0.472026	0.493219
169674590	0.195387	-0.626759
169632375	-0.332371	-0.181285
169725425	-1.4289	1.76822
169725505	-1.4289	1.76822
169678303	-0.367712	0.307652
169714961	-1.42874	1.38948
169726843	-1.68852	4.19135
169727175	-1.3625	1.13122
169679179	-0.351763	0.307652
169687418	0.23576	-0.626759
169687559	-1.69932	1.38948
169687569	-1.69932	1.38948
169687903	-0.334338	0.307652
169688135	-0.334338	0.307652
169688228	-0.334338	0.307652
169723387	-1.80886	4.19135
169723575	-2.11967	2.06856
169726815	-1.3625	1.13122
169728517	-1.80886	4.19135
169753458	-1.19185	1.32051
169692132	-0.318327	0.307652
169682512	-1.12253	1.49745
169679553	-2.79747	6.84412
169678024	-0.367712	0.307652
169675915	0.195387	-0.626759
169674561	-1.25482	1.49745
169674445	-1.55065	1.38948
169674116	-1.25482	1.49745
169672343	-1.80427	1.38948
169671327	-1.74625	1.38948
169671277	-1.25482	1.49745
169670941	-0.977224	1.49745
169670940	-0.977224	1.49745
169670456	-1.80427	1.38948
169667355	-1.61098	4.12161
169666987	-5.16528	9.78126
169666871	-3.94018	8.3213
169664867	-5.23827	9.61683
169662742	NA	NA
169661555	-1.2803	1.49745
169661180	-1.79404	0.912595
169658586	-1.18067	2.73223
169658509	0.231809	1.59149
169658189	-2.84854	5.38759
169671386	-1.25482	1.49745
169702974	-0.318327	0.307652
169692713	-1.25482	1.49745
169692522	0.23576	-0.626759
169700961	-1.25482	1.49745
169697076	-1.25482	1.49745
169634542	-0.958888	3.78037
169724610	-1.3625	1.13122
169722634	-1.39169	1.13122
169727327	-1.39169	1.13122
169716313	-1.42874	1.38948
169622556	-0.54121	-0.602081
169690473	0.23576	-0.626759
169689575	0.23576	-0.626759
169725685	-2.06923	2.06856
169617100	-0.627035	-0.602081
169739337	1.2088	-0.707727
169716281	-1.42874	1.38948
169562904	0.62741	0.733684
169758606	-0.23801	0.990228
169611472	0.631726	2.92577
169689041	0.23576	-0.626759
169713146	-0.597235	3.01867
169754402	-0.994071	3.39709
169754449	-2.06833	3.92122
169754871	-1.91259	4.19909
169755271	-0.98246	3.39709
169740763	-0.4175	2.8448
169725978	-1.3625	1.13122
169726165	-1.39169	1.13122
169648469	-0.0585071	-1.19945
169726565	-1.3625	1.13122
169744647	0.411995	0.608956
169751277	-0.98246	3.39709
169751231	-0.98246	3.39709
169751301	-2.06833	3.92122
169646164	-0.443615	3.65223
169737462	-2.15947	4.10264
169753824	-0.98246	3.39709
169622061	-0.489345	3.4062
169645454	-0.400875	3.58064
169602383	-1.1095	1.37653
169601956	-0.152698	4.07979
169756981	-1.81124	4.78643
169746237	-0.98246	3.39709
169759370	-2.90254	4.06992
169737990	1.22581	-0.707727
169722881	-2.11967	2.06856
169606412	-0.766316	3.82495
169625897	-0.920375	3.78037
169640642	-1.12609	3.78037
169640665	-1.12609	3.78037
169642854	-1.1702	3.78037
169599254	-0.2012	3.31006
169674699	-1.74625	1.38948
169564487	0.0963831	0.969565
169564428	0.845352	-0.112008
169564167	-0.00467589	-0.363727
169705721	-1.25482	1.49745
169569678	0.39547	0.353613
169723509	-1.4289	1.76822
169760074	-0.735509	0.862462
169723140	-1.4289	1.76822
169705816	-1.25482	1.49745
169733841	-1.4289	1.76822
169708277	-1.25482	1.49745
169714267	-1.24738	1.49745
169690816	0.23576	-0.626759
169640000	-0.483755	3.53411
169707729	-1.8189	4.18481
169636668	0.39759	2.82538
169727956	-1.4289	1.76822
169727513	-1.3625	1.13122
169727734	-1.39169	1.13122
169640109	-1.05399	3.78037
169643708	-0.317273	3.79277
169739048	-2.15947	4.10264
169728916	-2.12913	4.25573
169650844	-0.374686	1.32759
169711306	-1.78408	4.23594
169651044	-0.186496	3.99565
169623413	-0.920375	3.78037
169623594	-0.920375	3.78037
169623688	-0.901245	3.78037
169643704	-0.317273	3.79277
169707576	-1.8189	4.18481
169625415	-0.920375	3.78037
169723776	-1.4289	1.76822
169706379	-1.25482	1.43729
169727403	-2.11967	2.06856
169650747	-0.217365	3.99565
169711326	-1.78408	4.23594
169642449	-0.360104	3.65223
169734851	-1.2976	1.76822
169729250	-2.12913	4.4
169631737	-0.98345	3.78037
169632177	-0.98345	3.78037
169616709	0.465998	2.6969
169758023	-1.56852	3.07315
169732279	-1.4289	1.76822
169732517	-1.4289	1.76822
169705008	-1.25482	1.49745
169722055	-1.4289	1.76822
169707243	-1.25482	1.49745
169725898	-1.4289	1.76822
169749111	-1.3588	1.44816
169706824	-1.25482	1.49745
169724989	-1.4289	1.76822
169597238	0.588776	2.65934
169702417	-1.25482	1.49745
169717555	-1.24738	1.23818
169704994	-1.25482	1.49745
169718231	-1.4289	1.76822
169735829	-1.32584	1.76822
169736024	-1.32417	1.76822
169726052	-1.4289	1.76822
169707151	-1.25482	1.49745
169707734	-1.25482	1.49745
169711577	-1.24985	1.49745
169733019	-1.69679	1.13122
169702493	-1.25482	1.49745
169707612	-1.25482	1.49745
169735563	-1.32584	1.76822
169733708	-1.4289	1.76822
169705782	-1.25482	1.49745
169722940	-1.4289	1.76822
169708102	-1.57772	1.38948
169705703	-1.25482	1.49745
169713467	-1.24738	1.49745
169726267	-1.4289	1.76822
169733918	-1.4289	1.76822
169723608	-1.4289	1.76822
169708902	-1.25482	1.49745
169734143	-1.4289	1.76822
169728610	-1.4289	1.76822
169728017	-1.4289	1.76822
169707011	-1.25482	1.49745
169732664	-1.4289	1.76822
169725950	-1.4289	1.76822
169704794	-1.25482	1.49745
169747630	-1.19185	1.32051
169720581	-1.39169	1.13122
169718309	-1.4289	1.76822
169749390	-1.3588	1.44816
169733574	-1.4289	1.76822
169707103	-1.25482	1.57504
169704964	-1.25482	1.49745
169721694	-1.47569	1.76822
169740986	0.097193	1.17198
169705389	-1.25482	1.49745
169725904	-1.4289	1.76822
169722774	-1.4289	1.76822
169705678	-1.25482	1.49745
169709807	-1.57772	1.38948
169712598	-1.24738	1.49745
169660665	-1.2803	1.49745
169702705	-0.630052	0.493219
169671088	-1.80427	1.38948
169671117	-1.66236	1.51452
169671148	-1.80427	1.38948
169730033	-1.68852	4.19135
169608068	0.631726	3.03905
169719338	-1.68852	4.19135

## Sheet: c_1
lead	pheno
TG	-1.07998
GG	-0.477276
GG	1.62449
TG	1.12627
GG	0.988589
TG	0.047253
TG	-0.858342
TG	0.800594
GG	1.74114
GG	0.27258
GG	0.993735
TT	-0.0488294
TG	-0.338582
TG	-1.13223
TG	-0.46496
TG	-0.395856
GG	0.8538
TG	-2.18492
GG	-2.15188
GG	-2.40142
TG	-0.115194
GG	0.43707
GG	-0.919106
GG	0.33192
TG	-0.770582
GG	-2.03893
GG	-0.88598
TG	-1.3575
TG	0.948323
TG	-2.80542
TG	-1.36545
GG	0.770582
TG	-0.7454
TG	-1.85169
GG	0.0993577
GG	-0.240037
TG	0.143775
TG	-0.720681
TG	-0.933615
GG	-0.716605
TT	-0.325272
TG	-0.33192
TG	-0.127883
TG	-0.210965
TG	0.112024
TG	-0.285677
GG	-1.43247
GG	1.4873
TG	-0.71254
TG	-1.25412
TG	-1.69965
GG	-1.15035
TG	-1.99099
GG	-0.399264
TG	0.450972
GG	0.618217
TG	0.217409
GG	NA
TG	-0.169278
GG	-0.573091
TG	-1.06321
TG	NA
GG	0.134236
GG	NA
TG	1.28227
TG	0.660717
GG	0.479041
GG	0.0646
GG	0.757931
GG	0.60304
TG	2.15188
GG	1.07436
GG	1.54702
TG	1.57906
GG	0.365385
GG	2.3486
TG	1.11448
GG	1.04401
GG	0.0772279
TG	0.973304
TG	0.900056
TG	1.13223
TG	0.753741
GG	0.547303
GG	NA
GG	0.269314
TT	0.813679
TG	0.809302
GG	1.78587
GG	0.82248
TT	-0.561993
TG	0.507493
GG	-0.335249
GG	0.881327
TG	0.4267
GG	-0.728871
GG	-1.61282
GG	1.12035
GG	-1.17511
GG	0.355304
GG	1.60136
GG	0.328594
GG	-0.0867069
GG	-0.175671
TT	-0.753741
TT	-0.96826
GG	1.81779
TG	0.445749
TG	-0.372126
TG	1.07998
TG	0.62586
GG	1.15647
TG	1.71316
TG	1.51648
TG	-0.900056
TG	-0.0930304
GG	-0.676468
GG	-0.153327
TT	-2.80542
TG	1.3735
GG	-0.90954
GG	-0.656805
TG	-0.753741
TG	-0.8538
TG	1.34184
TG	0.146957
GG	0.378884
TG	0.791946
GG	-0.477276
TG	1.21367
GG	1.42374
TG	-1.49689
GG	1.5682
GG	0.872078
TT	-0.783358
GG	-0.201315
TG	-0.450972
TG	-0.249772
TG	-0.591747
TT	-1.5265
TG	0.445749
TT	0.0362218
TG	-0.313674
TG	-0.493217
GG	0.774826
GG	0.45446
TG	0.90954
GG	-1.18142
TG	-0.704445
GG	-0.4267
TG	1.86947
TT	0.175671
TG	-1.63639
TG	1.77056
GG	1.59011
TG	-0.162893
TT	1.94723
TG	-1.55752
TT	-0.696396
TT	1.06876
GG	1.99099
GG	1.36545
GG	0.998908
TG	0.558309
GG	0.96826
TT	0.680432
GG	1.8016
GG	0.672514
GG	1.45934
TG	0.728871
GG	1.61282
TG	1.38986
TT	-0.23356
TT	-0.156514
TG	0.540002
TT	0.0930304
GG	-0.134236
TT	-0.146957
TG	0.569384
TG	-0.489664
TT	-0.185273
TG	0.762134
TG	-0.580529
TG	0.666604
TG	2.46193
GG	-0.121536
TG	-0.172473
GG	1.25412
GG	0.867481
TG	0.0141711
TG	-1.03859
TG	-1.46392
GG	-0.406094
TG	-1.88786
GG	-0.0236199
GG	-0.680432
TG	-0.586129
TG	-1.28227
GG	-0.423253
TG	-0.387356
TG	-0.457955
TG	-1.46392
TG	-0.220635
GG	-1.40659
GG	0.521873
TG	0.198103
GG	-1.62449
GG	1.20712
GG	0.137414
TG	0.348604
GG	0.64901
GG	-0.140594
TG	-0.227093
GG	0.938495
GG	-0.51467
TT	-0.0646
TG	-0.00787266
GG	0.236797
TT	-1.90691
TG	0.0173205
GG	0.27585
GG	-2.53308
GG	1.26807
TG	0.325272
TG	-1.77056
TG	-1.74114
TG	-1.60136
GG	-1.51648
GG	-1.8016
TG	-1.11448
TG	0.341919
TG	1.00411
GG	1.49689
TG	-0.518268
TG	-0.660717
TG	-0.532729
TG	0.338582
TG	0.595503
GG	-0.998908
TT	-0.378884
GG	0.88598
TG	0.279123
GG	-0.645128
TG	1.06321
TG	0.716605
GG	2.89689
TG	0.933615
GG	1.24723
GG	0.108856
GG	0.73711
TG	0.368753
GG	-1.10863
TG	0.191684
GG	0.315328
GG	0.131059
GG	0.500342
TG	-1.31895
GG	1.02518
TG	0.392453
GG	1.23364
TG	-0.993735
TG	0.565685
TG	-0.849274
TG	0.207746
GG	0.409516
GG	1.28947
TG	0.58426
TG	-1.05219
TG	-0.256275
GG	-0.486117
TG	-0.595503
GG	0.00472356
TG	NA
GG	0.20453
TG	-0.236797
GG	-0.131059
TG	-1.15647
TG	-0.0993577
GG	-0.774826
GG	-0.0519824
TG	-1.83448
TG	-0.61441
TT	-1.38163
GG	1.01987
TG	0.387356
GG	-1.12627
GG	1.01459
TG	0.923921
TG	0.140594
GG	0.71254
GG	2.30162
TG	0.978374
GG	0.0236199
GG	0.23356
TT	-0.355304
TG	-0.800594
TG	-0.321954
GG	0.892996
TG	-0.461455
TG	-0.558309
GG	-0.511078
TG	0.172473
GG	-1.47785
TG	-1.09706
TG	0.102523
TG	-0.835802
GG	-0.948323
GG	-0.766351
TG	-0.412943
TT	0.124709
GG	0.115194
TG	-0.629695
TG	-0.262789
TG	-0.00472356
TG	-0.0393731
TG	0.46496
TG	-1.44131
TT	-1.22693
GG	-0.188477
TG	-0.124709
TT	-1.08564
GG	0.72477
TT	-0.80494
TG	-1.16264
GG	-1.30407
GG	0.0740699
TT	NA
TG	-0.753741
GG	0.787645
TG	-1.06876
TG	-0.0961936
TG	0.0582901
TG	-0.809302
GG	-0.0362218
GG	-0.419812
TG	1.3575
TG	0.943398
TG	-0.0709126
GG	1.38163
TG	-0.943398
TG	0.372126
GG	2.09207
GG	2.61996
GG	-0.953272
TG	-0.978374
GG	1.67354
TG	0.055136
TG	-0.102523
GG	1.18777
GG	-0.881327
TG	-0.191684
TG	-0.890653
GG	0.287317
TG	0.387356
GG	0.0519824
GG	-1.23702
TG	-0.983469
TG	1.75566
TG	-0.305415
GG	0.914312
TG	-0.652903
TG	-0.107272
GG	-0.664639
TG	-1.00933
TT	0.118364
GG	0.214186
GG	0.849274
GG	0.700415
GG	0.395856
GG	-2.46193
GG	-2.25923
TG	1.29673
TG	0.862903
TG	-0.308716
TG	-0.692388
TG	-1.81779
GG	-1.18777
TT	1.08564
GG	0.225477
TG	-0.0456768
GG	-0.988589
TG	0.637392
GG	-1.3735
TG	-0.143775
GG	0.576806
TG	0.610611
TG	0.156514
TG	-0.554633
GG	-1.26106
TT	-1.86947
TG	-1.38986
GG	-1.10283
GG	-2.06477
TG	-0.217409
TG	-0.928757
TG	0.684406
GG	0.532729
TG	-0.468472
GG	0.00787266
GG	-0.392453
TG	NA
TG	0.121536
TG	0.318639
GG	0.345259
GG	-1.24723
GG	-1.20062
TG	0.166084
TG	NA
TG	0.645128
GG	0.656805
TG	-0.118364
TG	-0.0110218
TG	-1.39818
GG	0.402677
TG	-1.64852
GG	-0.253022
TG	NA
GG	1.30407
GG	-0.159702
GG	1.17511
GG	NA
GG	0.928757
TG	0.406094
TG	1.34963
GG	-0.00157452
GG	0.818071
GG	0.423253
TG	2.25923
TT	0.779085
GG	1.53668
TT	0.543648
GG	2.18492
GG	1.24041
TT	-1.78587
GG	NA
TG	-0.107272
TG	1.14427
GG	1.13823
GG	1.44131
TG	-0.150141
TT	0.230325
GG	0.511078
GG	-0.895344
GG	0.419812
GG	-0.0141711
GG	0.351952
TG	-0.246524
TG	1.18142
TG	-0.295531
TG	1.26106
GG	0.0425247
GG	2.01438
TG	1.40659
GG	1.63639
TG	-0.067756
GG	0.468472
TG	0.0614447
GG	NA
TG	0.0393731
TG	-0.923921
GG	-2.3486
GG	1.90691
GG	-0.137414
TG	-0.26605
TT	1.03589
GG	0.249772
TG	-0.536362
TG	0.362021
TT	-0.543648
TT	-1.21367
TG	1.04401
GG	0.162893
GG	-0.496776
GG	-1.68645
GG	-1.27514
TT	-0.243279
TG	-0.641255
TG	-0.207746
GG	-0.0204701
TG	-0.20453
TT	-0.0299203
TG	0.287317
TT	-0.779085
GG	0.573091
GG	0.783358
TG	0.741249
GG	0.482576
GG	1.55752
TG	-2.22054
TG	0.471989
GG	0.80494
GG	0.475512
GG	0.0204701
GG	0.416375
TT	-0.569384
TG	0.067756
TG	-1.28947
GG	0.493217
TG	-1.71316
TG	0.652903
TG	-1.92668
GG	-0.914312
GG	1.10863
TG	-1.22027
TG	0.244902
GG	-0.18207
TG	-2.01438
GG	-0.826904
TG	-0.0803868
TG	1.85169
GG	2.73272
TG	0.732985
TT	0.0803868
TG	-0.0614447
TT	-0.547303
GG	1.46853
TG	1.16885
GG	1.47785
GG	1.41511
GG	-2.80542
TG	1.92668
GG	2.12103
GG	2.06477
GG	1.27514
TT	1.96864
GG	0.696396
TT	1.20062
GG	0.503914
GG	-0.318639
TT	-1.59011
GG	1.39818
GG	NA
TG	0.835802
GG	0.892996
GG	-0.351952
TT	-0.844767
TG	0.629695
GG	-2.30162
GG	0.550964
TT	0.047253
GG	3.22578
TG	-0.0173205
GG	0.159702
GG	0.688392
TG	0.302117
GG	-0.0740699
GG	0.308716
GG	1.15035
GG	0.256275
GG	0.201315
GG	-0.112024
GG	0.704445
GG	-0.416375
TG	NA
TT	NA
TT	NA
TT	-0.345259
TG	0.0299203
TG	-0.840276
GG	-0.762134
TG	-0.633539
TG	0.0835464
TT	-1.41511
TG	-1.16885
GG	0.18207
TT	-1.02518
TG	-0.482576
TG	-0.831345
TT	-0.387356
GG	-1.03859
TG	-0.521873
GG	-0.447488
TG	-0.904788
TT	-0.958244
GG	0.321954
GG	NA
TG	NA
GG	-0.433608
TG	-0.055136
TG	-0.44401
TG	0.953272
TG	0.440538
GG	-0.576806
GG	-0.348604
TG	0.0898682
GG	0.633539
GG	-0.25953
TG	-0.0835464
GG	0.622034
GG	0.461455
TT	0.282398
GG	0.844767
GG	-2.12103
TG	-0.791946
GG	-0.302117
GG	0.0961936
GG	-0.277486
TG	-0.818071
GG	-1.33413
TG	-1.42374
TG	-1.09133
TT	-1.96864
GG	-1.14427
TG	-1.00411
TG	-0.813679
TG	-0.73711
TT	-0.430152
TG	-0.313674
GG	-0.688392
TG	-0.282398
TG	-1.05768
TG	0.587999
TG	0.518268
GG	2.22054
GG	-0.178869
GG	0.641255
GG	-0.298823
TG	-0.0330708
GG	1.22693
TT	0.554633
GG	1.05219
TG	-0.0898682
GG	2.40142
TG	-2.80542
TG	0.38227
GG	2.03893
TG	0.666604
TG	-0.288959
TG	1.6609
GG	1.43247
GG	-0.38227
TG	0.720681
TG	-0.02677
GG	0.169278
TG	0.561993
GG	1.10283
GG	-1.67354
TT	-1.94723
GG	-1.26807
TG	0.749564
TG	-2.09207
GG	-0.214186
TG	1.50661
TG	1.31895
TG	-1.01459
TG	0.433608
TG	0.529103
GG	0.240037
TT	0.295531
TG	0.220635
GG	0.831345
GG	1.05768
GG	-0.862903
TG	0.178869
TG	0.486117
TG	-1.72698
TG	-0.409516
TT	-0.938495
GG	0.35866
TT	-0.27258
GG	1.45026
TG	-0.876693
TG	-1.50661
GG	1.3265
TG	0.496776
GG	0.194892
TT	-0.796263
GG	0.262789
GG	0.375503
TG	NA
GG	-0.194892
TG	-1.57906
TG	0.31202
TG	-0.45446
TT	0.127883
TG	0.7454
GG	-0.672514
TG	-1.34184
TG	-0.223862
GG	-0.440538
TG	-0.402677
GG	-0.365385
TG	0.708486
TT	0.0709126
GG	-1.45026
GG	0.244902
GG	-1.23702
GG	-0.198103
GG	-0.622034
TG	0.399264
GG	-0.565685
TG	-0.96324
TG	-1.03052
TT	-1.3265
TG	-1.01987
GG	-1.54702
TG	-0.62586
GG	-0.606821
GG	-0.72477
GG	2.53308
TG	0.983469
TG	1.83448
TG	1.64852
TG	-0.507493
TG	1.00933
TG	0.51467
GG	1.33413
GG	1.31147
GG	0.919106
TT	0.580529
TT	0.904788
GG	NA
TG	1.19417
TG	0.25953
TG	1.09706
GG	0.858342
GG	0.826904
TG	-1.29673
GG	-0.0582901
GG	-0.525485
TT	-1.4873
TG	0.292243
TT	-0.60304
TG	0.606821
GG	0.61441
TG	-0.341919
TG	-0.471989
GG	0.876693
GG	0.298823
GG	0.591747
TG	0.489664
TT	-1.5682
TG	0.525485
GG	0.188477
TT	0.457955
GG	0.796263
GG	1.68645
TG	0.210965
GG	-0.328594
GG	-0.35866
TG	-0.230325
TG	-0.375503
TG	-0.82248
GG	-0.166084
GG	0.00157452
TG	-0.64901
TG	0.692388
GG	-1.75566
GG	0.0110218
TG	-0.599267
GG	-0.529103
TG	-0.500342
TG	0.96324
TG	-0.668572
GG	-0.503914
TG	1.22027
TG	-0.277486
TG	1.09133
GG	0.430152
GG	1.16264
GG	0.958244
TG	1.88786
TT	0.150141
TG	0.412943
TT	-0.269314
TG	1.69965
GG	-0.684406
TG	0.766351
GG	1.03052
TT	-0.867481
GG	0.676468
TG	1.5265
TG	-0.540002
GG	0.840276
GG	0.225477
TG	-0.0425247
TG	-1.34963
TG	0.02677
TG	-0.732985
TG	0.335249
GG	0.536362
TG	0.253022
TG	0.305415
TG	0.0867069
GG	-0.362021
GG	-1.07436
TG	-1.20712
TT	-1.19417
TG	-0.618217
TG	-1.12035
GG	-0.610611
TG	-0.700415
TG	-0.637392
TG	-0.586129
GG	-1.13823
TG	-1.6609

## Sheet: c_2
lead	pheno
GG	-0.694594
GG	-0.398373
GG	0.964041
TG	1.68821
GG	-0.0445487
TG	-1.30207
GG	-0.237611
TT	-0.540529
GG	-0.812955
GG	0.0828005
GG	0.662557
TG	-0.384635
TG	-0.830792
GG	1.30207
GG	-0.343843
TT	-1.95349
GG	-0.9243
GG	0.303615
TT	-1.68821
TG	-0.600425
TT	-0.710882
GG	0.540529
TG	1.11708
GG	0.198518
TG	-0.454115
TG	-0.615733
TG	0.454115
TG	-0.744039
TT	-1.80506
TT	-1.39692
TG	-0.496858
TG	0.585256
TG	-1.4679
GG	0.646792
TG	0.412186
GG	0.600425
TT	-1.33236
GG	1.27292
TG	-1.07079
TT	-1.74366
GG	0.984493
GG	0.211513
TG	0.25072
GG	-0.678489
GG	0.468267
GG	0.678489
TG	-0.263872
TG	0.0445487
TT	-2.0475
TT	-0.943984
GG	0.357374
GG	1.02669
TG	1.43151
GG	-0.290317
GG	0.263872
GG	0.9243
GG	-1.00537
GG	0.146852
TG	-1.1659
GG	1.59071
GG	1.19138
TT	-0.412186
GG	1.80506
TG	0.159727
GG	0.134002
GG	0.848896
GG	1.00537
GG	2.5706
TG	-0.277071
TG	-0.0828005
TT	-1.63752
TG	-1.24482
GG	1.09364
TT	-0.108366
TG	1.1659
GG	0.440053
GG	-0.0190872
TG	-0.662557
TG	2.0475
GG	1.74366
TG	-0.172628
TG	-0.631186
GG	0.316966
GG	-0.0700392
TG	-0.211513
TG	-0.185557
GG	1.63752
GG	-0.511306
TG	-0.198518
GG	0.795374
TT	-0.0955753
GG	0.694594
TG	-0.555314
TT	0.185557
GG	0.943984
GG	0.0572893
TT	-1.50634
TG	-0.984493
GG	0.496858
TG	0.885968
TG	0.511306
TG	-0.357374
TG	-1.87412
GG	1.04848
TG	-0.727361
GG	1.14115
GG	0.778035
TG	-0.482513
TT	-0.426078
GG	-1.02669
GG	0.744039
TG	-0.964041
GG	0.760927
TG	0.555314
GG	1.24482
TT	-0.867283
TG	-0.760927
TG	-0.885968
GG	0.0955753
TG	0.0190872
TT	-0.37097
TT	-0.121174
TG	-1.43151
GG	0.710882
GG	1.95349
GG	-0.224543
TG	0.426078
GG	0.570221
TG	0.277071
GG	1.07079
GG	-0.316966
TT	-2.32067
TG	-0.585256
TG	1.87412
GG	0.290317
GG	-0.25072
TT	-1.54715
TT	-1.19138
TG	-0.525861
TG	-1.21767
GG	1.33236
GG	0.121174
GG	2.32067
GG	-0.0318154
GG	0.525861
TG	0.904968
TG	0.0318154
GG	1.39692
TG	0.237611
TG	0.727361
TG	0.812955
TG	-0.904968
TT	-0.646792
GG	1.36393
TT	-0.778035
GG	-0.795374
TG	-2.1641
TG	0.224543
GG	1.54715
GG	1.4679
TG	-1.27292
GG	0.37097
GG	1.21767
TG	-0.00636204
TG	-0.134002
GG	-0.440053
TG	-0.570221
TG	0.384635
TG	-0.468267
TG	-1.11708
GG	-0.146852
TT	-0.848896
TG	0.172628
GG	1.50634
TG	-1.59071
GG	0.867283
GG	2.1641
GG	0.830792
GG	0.398373
TG	-0.159727
TG	-0.330375
GG	0.00636204
TG	-1.09364
TT	-1.14115
TT	-1.36393
GG	0.0700392
GG	-0.0572893
GG	0.343843
GG	-0.303615
GG	0.482513
GG	0.631186
GG	0.108366
GG	0.330375
TG	-2.5706
TT	0.615733
GG	-1.04848

## Sheet: c_3
lead	pheno
GG	0.603176
GG	0.766634
GG	0.715619
TG	-0.587749
GG	0.784086
TG	-0.248014
GG	-0.57246
TT	-1.53938
GG	-0.749413
GG	0.650353
GG	1.29339
TG	-0.288197
TG	-1.42333
GG	0.666401
GG	-0.682623
TT	-2.3149
GG	1.18223
GG	0.837945
TT	-2.04114
TG	-0.527368
TT	-1.79808
GG	-0.103551
TG	-0.454478
GG	0.894351
TG	0.527368
TG	-0.440198
TG	-0.22145
TG	-0.715619
TT	-1.63004
TT	-1.9469
TG	-0.87524
TG	0.974322
TG	-0.497897
GG	0.22145
TG	1.10758
GG	0.14261
TT	-0.168768
GG	1.45986
TG	-0.301692
TT	-1.45986
GG	0.370057
GG	0.93359
GG	0.274754
GG	0.819728
GG	0.749413
TG	-0.557304
TG	-0.953758
TT	-2.158
TT	-0.356255
GG	1.2359
GG	0.699026
GG	-0.426007
TG	0.634471
GG	0.856443
GG	0.618748
GG	1.58309
GG	-0.766634
GG	-0.370057
TG	-0.974322
GG	0.87524
GG	0.103551
TT	-0.93359
GG	0.587749
TG	-0.603176
GG	0.195041
GG	0.468852
GG	-0.0258444
GG	1.20863
TG	-0.4119
TG	-0.995306
TT	-0.618748
TG	-1.20863
GG	0.440198
TT	0.328851
TG	0.168768
GG	0.995306
GG	0.953758
TG	-0.0776024
TG	1.15663
GG	1.32381
TG	0.288197
TG	-1.3555
GG	-0.699026
GG	0
TG	-0.666401
TG	-0.129569
GG	1.73651
GG	0.512577
TG	-1.03865
GG	2.158
TT	-1.58309
GG	-0.0646488
TG	-0.342521
TT	0.342521
GG	0.454478
GG	-0.512577
TT	-1.49843
TG	-0.819728
GG	1.08403
TG	0.4119
TG	-0.155676
TG	-0.181889
TG	-0.650353
GG	0.557304
TG	-0.837945
GG	0.11655
GG	2.3149
TG	0.383929
TT	-1.08403
GG	-0.468852
GG	0.732411
TG	-1.13177
GG	1.9469
TG	-1.15663
GG	1.63004
TT	-0.090569
TG	-0.14261
TG	-0.483324
GG	1.38862
TG	-0.894351
TT	-1.38862
TG	-0.732411
GG	1.68089
GG	2.56528
GG	0.129569
TG	-0.234711
GG	0.483324
TG	1.53938
GG	1.79808
GG	0.155676
TT	-2.56528
TG	-0.328851
TG	0.682623
GG	1.3555
GG	0.208227
TT	-1.10758
TT	-0.784086
TG	1.01674
TG	-1.26412
GG	1.26412
GG	-0.913795
GG	-0.0517061
GG	0.301692
TG	0.356255
TG	0.0129211
GG	0.913795
TG	0.181889
TG	-0.315243
TG	0.090569
TG	-1.29339
TT	-1.01674
GG	1.13177
TT	-1.2359
GG	0.57246
TG	-1.86733
TG	-0.397876
GG	2.04114
GG	1.49843
TG	-1.73651
GG	0.542275
GG	1.06107
TG	0.0258444
TG	-0.383929
GG	0.397876
TG	-0.542275
TG	0.0517061
TG	-0.634471
TG	-0.195041
GG	0.234711
TT	-0.856443
TG	-0.0129211
GG	0.497897
TG	-0.80178
GG	1.03865
GG	1.86733
GG	1.42333
GG	0.315243
TG	-0.208227
TG	0.261361
GG	0.0776024
TG	-1.06107
TT	-1.18223
TT	-1.68089
GG	0.038772
GG	0.80178
GG	-0.274754
GG	0.426007
GG	0.248014
GG	0.0646488
GG	-0.038772
GG	-0.11655
TG	-1.32381
GG	-0.261361

[truncated: 1 more sheets: c_4]
