# Supplementary material for: Shared associations identify causal relationships between gene expression and immune cell phenotypes
Source: Commun Biol. 2021 Mar 4;4:279. doi: 10.1038/s42003-021-01823-w (PMC7933159; doi:10.1038/s42003-021-01823-w)
Supplement: Supplementary file 5 — Supplementary Data 2 [file 42003_2021_1823_MOESM5_ESM.xlsx]

## Sheet: a
BP	log p ImmPhen	r2 to lead SNP
79685303	0.723768	0.217686
79835455	0.263843	0.0358026
79845768	0.373865	0.0392709
79818229	0.367037	0.0135211
79881718	0.668168	0.0551629
79774906	0.983384	0.245598
79834138	0.685922	0.135159
79684118	0.0140349	0.134241
79688416	0.715118	0.217686
79742007	0.0281214	0.134241
79713402	0.983384	0.252515
79713819	0.983384	0.252515
79714490	0.983384	0.252515
79715864	1.28617	0.0636839
79781687	0.935542	0.259244
79724689	0.983384	0.252515
79715963	0.0281214	0.134241
79687927	0.00418937	0.134241
79834103	0.3139	0.0135211
79833301	0.685922	0.135159
79875015	0.656198	0.155134
79863544	2.19661	0.181087
79856771	0.0656531	4.06911e-05
79792275	0.430158	0.203671
79876318	0.633951	0.131337
79767429	0.290137	0.0460078
79848753	3.13948	0.265838
79870436	0.343518	0.0385894
79715823	4.3131	0.563542
79701839	4.5379	0.565911
79682664	0.0140349	0.134241
79682675	0.0140349	0.134241
79742353	0.983384	0.252515
79825327	0.361611	0.0135211
79694829	0.0281214	0.134241
79726484	1.03194	0.245598
79827377	4.28001	0.313534
79773028	0.97265	0.252515
79765676	0.0281214	0.134241
79683327	0.0140349	0.134241
79683363	0.0140349	0.134241
79684176	0.68424	0.148461
79735858	0.935542	0.259244
79697043	0.0281214	0.134241
79800479	0.536704	9.9793e-05
79798487	0.00599097	0.134241
79782530	0.0281214	0.134241
79820724	1.48999	0.0975588
79843156	0.394803	0.0125023
79697210	0.935542	0.248903
79880441	0.634138	0.150944
79791605	0.961777	0.239169
79760522	0.0281214	0.134241
79857165	0.838033	0.056375
79740313	0.983384	0.252515
79696350	0.0281214	0.134241
79836881	0.547294	0.177922
79783487	1.12465	0.1104
79821232	1.48999	0.0985358
79737412	0.983384	0.252515
79751819	0.983384	0.245644
79870727	0.609772	0.156593
79821353	1.38955	0.0985358
79855876	0.56928	0.00701847
79793589	0.842241	0.239169
79774171	0.983384	0.252515
79726457	1.01028	0.245598
79721720	0.983384	0.252515
79737669	5.14923	0.993843
79737967	0.983384	0.252515
79696305	0.0281214	0.134241
79871752	0.616723	0.152859
79711523	0.983384	0.245824
79880714	0.529296	0.0500014
79743821	0.0281214	0.134241
79869472	0.616723	0.156207
79817527	0.361611	0.0130259
79817898	0.453334	0.0125023
79873951	0.100672	0.0362227
79835045	0.36241	0.0135211
79833821	0.3139	0.0135211
79832217	0.3139	0.0135211
79830758	1.48999	0.0975588
79814265	1.45087	0.0975588
79794102	0.0156978	0.134241
79794157	0.741363	0.239169
79789545	0.907982	0.239169
79782137	5.32358	0.999561
79782940	0.0281214	0.134241
79785691	0.935542	0.259244
79786405	0.0281214	0.134241
79804130	0.444785	0.00155342
79805765	0.444785	0.00155342
79808092	0.434506	0.00137153
79809658	1.58253	0.240272
79809925	0.472112	0.00137153
79811013	0.760701	0.0106274
79756127	0.0281214	0.134241
79757298	5.18802	0.993843
79757739	1.16342	0.252515
79758501	0.983384	0.252515
79758715	0.983384	0.252515
79762214	0.0281214	0.140322
79762389	0.983384	0.252515
79762457	0.983384	0.252515
79762549	0.983384	0.252515
79764369	0.983384	0.252515
79766219	0.983384	0.252515
79766292	0.0281214	0.134241
79766628	0.983384	0.252515
79776217	0.983384	0.252515
79745469	0.0281214	0.134241
79747291	0.983384	0.252515
79751332	0.992252	0.252515
79862233	0.916856	0.0505519
79867209	2.02905	0.166105
79868542	0.572514	0.0500014
79869896	0.770318	0.0569881
79819918	1.38331	0.0975588
79820180	1.48999	0.0975588
79820525	0.361611	0.0135211
79839108	0.36241	0.0135211
79857337	1.89585	0.187792
79858271	2.01408	0.156751
79861443	0.916856	0.0505519
79842467	2.08386	0.392754
79843765	0.761954	0.162937
79847967	0.430977	0.026303
79703254	0.0281214	0.134241
79704569	0.0281214	0.134241
79710426	0.983384	0.252515
79711150	0.983384	0.252515
79730481	0.983384	0.252515
79731608	0.983384	0.252515
79733079	0.983384	0.249165
79742942	0.983384	0.252515
79742955	0.0281214	0.137278
79690372	0.0045842	0.134241
79703255	0.0212262	0.127752
79710578	0.983384	0.252515
79693578	0.0144837	0.134241
79693679	0.730254	0.22432
79721557	0.0281214	0.134241
79720786	0.0281214	0.134241
79720762	0.983384	0.252515
79719169	0.0281214	0.134241
79734297	0.0281214	0.134241
79737264	0.0281214	0.134241
79738492	0.983384	0.245824
79738779	0.0281214	0.140322
79739685	0.983384	0.252515
79741018	0.983384	0.252515
79695370	0.730254	0.22432
79696321	0.0281214	0.134241
79696603	0.0281214	0.134241
79696701	0.0281214	0.134241
79697501	0.0281214	0.134241
79697592	0.935542	0.248903
79697751	0.0281214	0.134241
79697808	0.983384	0.242196
79699905	0.0281214	0.134241
79699986	0.0281214	0.134241
79700404	0.0281214	0.134241
79703034	1.5862	0.0941619
79703543	0.0281214	0.134241
79704614	0.0281214	0.134241
79704707	0.0281214	0.134241
79708289	0.983384	0.252515
79782100	0.935542	0.259244
79686227	0.0140349	0.134241
79859106	0.0969643	0.0256727
79686571	0.0140349	0.134241
79741839	1.32689	0.252515
79735232	0.935542	0.259244
79717928	0.891773	0.252515
79836192	1.40894	0.0985358
79836349	0.394803	0.0125023
79855372	0.825649	0.056375
79878134	0.708853	0.131337
79881909	0.708853	0.136808
79813356	4.95429	0.324542
79824165	4.28001	0.324542
79714977	4.41173	0.57211
79840528	4.28001	0.324542
79859806	1.75375	0.201045
79877936	0.708853	0.131337
79845734	4.16749	0.296687
79863681	1.67162	0.201616
79869650	0.455188	0.0415839
79871022	0.545613	0.0512911
79880994	0.529296	0.0512911
79815658	1.43451	0.0995117
79878235	0.0825995	0.0362227
79829771	0.3139	0.0135211
79778441	0.935542	0.259244
79784184	0.935542	0.259244
79873013	0.625252	0.00331761
79778376	0.935542	0.259244
79854088	0.825649	0.056375
79829479	0.447089	0.0125023
79881037	0.529296	0.0512911
79837249	0.3139	0.0135211
79872735	0.545613	0.0512911
79831482	1.49689	0.0975588
79871093	0.548828	0.156593
79731212	0.0281214	0.134241
79847059	0.564315	7.03113e-05
79830171	1.21467	0.0577467
79869225	0.100672	0.0362227
79869369	0.100672	0.0362227
79874583	0.920457	0.0215788
79740970	4.48852	0.57211
79813765	1.07376	0.161942
79821877	0.630228	0.0344139
79852145	0.212894	0.0265366
79857432	0.0917831	0.0257542
79857629	0.0917831	0.0257542
79860170	0.0969643	0.0257542
79865112	0.229885	0.0287055
79878591	0.185419	0.0313464
79870374	0.943858	0.0187586
79870274	0.943858	0.0187586
79870334	0.943858	0.0187586
79685564	0.0140349	0.134241
79873890	0.943858	0.0201952
79873974	0.943858	0.0201952
79694317	0.0323584	0.130099
79851891	2.54455	0.19402
79815914	0.0102833	0.110069
79776887	0.935542	0.259244
79783116	3.92885	0.452575
79785722	3.92885	0.448648
79834760	4.16883	0.30785
79856982	2	0.197822
79872645	0.651695	0.143
79870094	0.100672	0.0362227
79871335	0.943858	0.0187586
79721841	0.574303	0.155592
79683830	1.03433	0.0306148
79807434	0.648397	0.141356
79811320	0.0183173	0.00304202
79723663	4.20593	0.57211
79876736	1.09881	0.144497
79763377	0.474307	0.15661
79700854	3.65738	0.452575
79817371	0.412963	0.0135211
79828857	0.594654	0.135159
79723179	0.938171	0.252515
79723875	4.76371	0.999561
79724448	0.983384	0.252515
79744906	0.0281214	0.134241
79776672	0.0281214	0.134241
79781073	0.935542	0.259244
79811662	1.18622	0.122915
79812343	0.36241	0.0135211
79841683	0.207819	0.00643864
79737407	0.983384	0.252515

## Sheet: b
BP	log p ImmPhen	r2 to lead SNP
45797761	1.68973	0.457831
45967768	0.575445	0.0169841
45938746	1.37192	0.309042
45934437	1.22717	0.309042
45936359	0.141102	0.0256967
45937992	0.597395	0.117636
45803078	2.24988	0.606095
45821438	0.121076	0.113406
45971186	0.022185	0.00474881
45799950	2.14948	0.606095
45806427	2.24988	0.606095
45812541	2.24988	0.606095
45876673	4.62709	0.936215
45904714	0.236797	0.00742574
45907454	1.90833	0.378135
45915340	0.0293278	0.0133414
45961422	0.59329	0.150517
45971927	0.59329	0.150517
45869903	4.43938	0.909796
45842094	2.66294	0.625514
45837243	2.66294	0.625514
45843610	2.66294	0.625514
45869895	4.57251	0.738586
45836914	2.66294	0.625514
45787725	1.6558	0.474619
45789879	1.21645	0.0456741
45789937	1.68973	0.457831
45790429	0.103364	0.113406
45791157	1.6558	0.474619
45792838	1.6558	0.474619
45797020	1.68973	0.457831
45797043	1.68973	0.457831
45797143	1.6558	0.474619
45798374	1.2423	0.476588
45800116	2.22541	0.606095
45801657	2.30557	0.589096
45802840	2.24988	0.606095
45803674	2.30557	0.589096
45808367	2.30557	0.589096
45809454	2.30557	0.589096
45810077	2.24988	0.606095
45815756	2.24988	0.606095
45817117	2.24988	0.606095
45817189	2.77963	0.589096
45818132	2.30557	0.580641
45819160	2.24988	0.606095
45819173	2.24988	0.606095
45821859	2.63526	0.625514
45824201	2.63526	0.625514
45824747	2.63526	0.625514
45824785	2.66294	0.625514
45824875	2.66294	0.625514
45825080	2.66294	0.625514
45825155	2.66294	0.625514
45828014	4.41999	0.919105
45831252	2.63526	0.625514
45833687	2.66294	0.625514
45833851	2.63526	0.625514
45849370	2.66716	0.625514
45850626	0.159518	0.0382047
45851414	2.66716	0.625514
45853015	0.121996	0.112809
45864099	4.43938	0.919108
45876385	2.6751	0.635448
45876607	4.65326	0.936215
45878800	1.89245	0.351693
45882741	3.46725	0.613126
45883471	1.50307	0.326951
45893620	1.50307	0.326951
45902055	2.0715	0.378135
45902537	2.0533	0.378135
45903367	2.0063	0.378135
45912771	1.46243	0.3882
45918380	0.139004	0.01364
45955036	1.49908	0.203519
45964505	1.40738	0.309042
45968590	1.03231	0.193986
45836894	2.66294	0.625514
45835009	2.63526	0.625514
45792438	1.68973	0.457831
45837032	2.66294	0.625514
45830383	2.63526	0.625514
45846048	2.66294	0.625514
45779709	0.129538	0.105655
45816305	2.30557	0.589096
45816494	2.24988	0.606095
45816507	0.0444084	0.125849
45854778	0.159518	0.0382047
45858831	4.43938	0.910744
45816409	2.24988	0.606095
45827653	2.63526	0.625514
45857469	4.43938	0.919108
45778630	1.68973	0.452065
45835279	2.63526	0.625514
45778760	1.92628	0.470696
45835712	2.66294	0.625514
45835656	2.66294	0.625514
45818531	0.968592	0.0691086
45795713	1.68973	0.457831
45903687	1.78383	0.125849
45931478	0.723538	0.269676
45802622	2.24988	0.606095
45848714	2.59517	0.642305
45803909	2.24988	0.606095
45856390	4.43938	0.919108
45856637	4.43938	0.919108
45796087	1.68973	0.457831
45832144	2.63526	0.625514
45817674	2.30557	0.589096
45856319	4.41319	0.919108
45820691	2.32689	0.589096
45881678	3.46725	0.622294
45790596	1.6558	0.474619
45821340	2.63526	0.625514
45819286	2.24988	0.606095
45857497	4.43938	0.919108
45849953	2.66716	0.625514
45792631	1.68973	0.457831
45834374	2.66294	0.625514
45869171	4.43938	0.919108
45930805	0.723538	0.273034
45786684	1.35863	0.0421717
45962358	0.59329	0.150517
45959385	0.575445	0.0169841
45959652	0.575445	0.0169841
45817327	1.20495	0.0456741
45876916	4.89963	0.936215
45842082	1.95821	0.155664
45830395	1.95821	0.155664
45977447	0.582362	0.0169841
45781565	0.133476	0.105655
45811945	0.072527	0.125849
45812024	0.0444084	0.125849
45872210	4.43938	0.927598
45900729	0.647432	0.0201184
45844527	2.66294	0.625514
45942071	0.121134	0.013456
45844106	2.66294	0.625514
45927242	0.0778976	0.012421
45821017	2.26946	0.614905
45976928	0.596708	0.0169841
45859814	1.9165	0.155664
45844112	2.66294	0.625514
45842039	0.0604807	0.0382047
45976968	0.582362	0.0169841
45928822	0.998699	0.33496
45823185	2.65956	0.625514
45846862	2.66294	0.625514
45924023	0.00550688	0.00793061
45924256	0.0340461	0.0102956
45779151	0.129538	0.105655
45832635	2.63526	0.625514
45806859	2.24988	0.606095
45872281	4.43938	0.927598
45872954	4.57138	0.936215
45875409	4.65326	0.936215
45942712	0.668168	0.0167133
45958676	0.325323	0.0143134
45963586	0.575445	0.0169841
45963777	0.575445	0.0169841
45967801	0.575445	0.0169841
45802666	2.0161	0.547312
45891700	1.50307	0.326951
45802739	2.30557	0.589096
45948175	0.589729	0.0169841
45832965	2.59517	0.642305
45779319	0.129538	0.105655
45779570	0.133476	0.105655
45870610	4.48149	0.919108
45870561	4.43938	0.919108
45850300	0.121996	0.112809
45820323	2.26946	0.606095
45977603	0.653061	0.012864
45847600	2.66294	0.625514
45801643	1.20495	0.0456741
45895969	0.9859	0.0943824
45891484	1.78173	0.123917
45854253	4.43652	0.919108
45931102	1.08587	0.309042
45931070	1.283	0.309042
45931060	1.23575	0.309042
45854174	4.43652	0.919108
45915941	0.0660574	0.00197312
45836676	1.95821	0.155664
45829765	0.121076	0.113406
45901089	0.523458	0.0222958
45800858	2.38384	0.129022
45939617	0.534617	0.0170204
45938239	0.266803	0.02642
45938301	0.256647	0.0250501
45954807	0.575445	0.0169841
45955064	0.912219	0.010376
45939818	0.534617	0.0170204
45936224	0.141102	0.0265367
45958856	1.49908	0.203519
45878382	5.02655	0.998925
45888194	1.66857	0.123917
45875330	4.65326	0.936215
45972810	1.43215	0.309042
45829807	0.111877	0.112809
45877899	4.88975	0.944958
45826179	2.057	0.625514
45971156	0.575445	0.0169841
45811570	2.38384	0.129728
45973598	0.582362	0.0169841
45971413	0.575445	0.0169841
45971360	0.575445	0.0169841
45970632	0.575445	0.0169841
45970717	0.575445	0.0169841
45947416	0.575445	0.0169841
45973624	0.582362	0.0169841
45948000	0.610302	0.0173006
45976540	0.582362	0.0169841
45972880	0.582362	0.0169841
45853216	4.43652	0.919108
45948872	0.610302	0.0173006
45887475	1.61457	0.123917
45923770	0.0242925	0.00997017
45951081	0.610302	0.0173006
45951716	0.575445	0.0169841
45874660	4.65326	0.936215
45874817	4.65326	0.9276
45874818	4.65326	0.9276
45875066	4.65326	0.936215
45877441	4.89963	0.936215
45877560	4.89963	0.936215
45917376	0.0457575	0.00138637
45920705	0.234555	0.00609332
45921982	0.26512	0.00609332
45924968	1.35018	0.394909
45925215	0.586197	0.107548
45935563	0.162033	0.0250501
45935744	0.576754	0.0923473
45952745	1.4494	0.203519
45872864	0.734239	0.12075
45875980	4.65326	0.919111
45952929	0.717378	0.0173006
45952433	0.179733	0.0140393
45971689	1.40738	0.309042
45891215	1.50307	0.326951
45839808	1.95821	0.155664
45930785	0.0280287	0.0184618
45880056	0.169411	0.111624
45943435	0.100617	0.00711689
45963830	0.562884	0.0357667
45780200	0.129538	0.105655
45780263	0.129538	0.105655
45780342	0.129538	0.105655
45809815	0.0444084	0.125849
45820136	2.30112	0.129728
45838599	0.0487111	0.112809
45864276	0.0990869	0.112809
45883406	0.158703	0.111624
45904016	1.78383	0.125849
45869748	4.43938	0.919108
45869713	4.11042	0.919108
45863539	4.43938	0.919108
45871554	4.43938	0.919108
45887115	1.51032	0.326951
45887118	1.51032	0.326951
45902119	1.6784	0.381474
45828050	2.66294	0.625514
45802587	2.30557	0.589096
45853430	4.43652	0.919108
45852539	4.43652	0.919108
45853828	4.43652	0.919108
45907136	1.96297	0.378135
45939991	1.32166	0.309042
45871432	3.87095	0.863146
45853580	4.28358	0.919108
45874340	4.65326	0.936215
45817451	1.69422	0.606095
45877157	4.89963	0.936215
45917542	0.668775	0.0156373
45934795	1.00485	0.305535
45934881	1.22717	0.312608
45795977	0.103364	0.113406
45796001	0.103364	0.113406
45836412	0.121076	0.112809
45868449	4.43938	0.919108
45892557	1.50307	0.326951
45916913	0.140261	0.0175726
45870141	4.43938	0.919108
45871329	4.43938	0.919108
45867392	4.43938	0.919108
45934331	0.581036	0.0933428
45934372	0.581036	0.0933428
45932264	0.717151	0.269676
45829092	2.66294	0.625514
45829111	2.63526	0.625514
45918279	0.094474	0.0153856
45875793	4.65326	0.936215
45831626	0.121076	0.112809
45931899	0.688034	0.269676
45917117	0.0625323	0.00144826
45864960	4.43938	0.919108
45865079	4.43938	0.919108
45805222	2.24988	0.606095
45968987	0.509059	0.0877997
45828870	2.63526	0.625514
45918076	0.094474	0.0153856
45786262	0.091515	0.037866
45809358	2.24988	0.606095
45864618	4.43938	0.919108
45812936	2.24988	0.597552
45812938	0.0444084	0.11637
45828082	2.63526	0.625514
45798202	1.21439	0.493439
45793374	2.62251	0.129728
45897155	0.239578	0.0468981
45928911	0.0167798	0.017115
45870305	4.43938	0.919108
45964553	0.575445	0.0169841
45970117	0.575445	0.0169841
45972247	0.575445	0.0169841
45972325	0.632271	0.0167133
45972481	0.575445	0.0169841
45972611	0.575445	0.0169841
45978331	0.639407	0.0169841
45977715	0.582362	0.0169841
45788492	1.68973	0.457831
45807259	2.30557	0.589096
45810412	2.24988	0.606095
45810710	2.24988	0.606095
45811373	2.30557	0.589096
45815734	2.30557	0.589096
45819509	2.24988	0.606095
45834053	2.63526	0.625514
45836731	2.66294	0.625514
45837300	2.66294	0.625514
45846404	2.66294	0.625514
45846569	2.66294	0.625514
45850449	2.66716	0.625514
45850676	2.66716	0.625514
45851052	2.66716	0.625514
45875554	2.6751	0.635448
45905894	1.98005	0.378135
45878908	3.54975	0.636262
45819914	2.24988	0.606095
45835023	0.364516	0.0143085
45853949	0.121996	0.112809
45788218	1.6558	0.474619
45788034	1.74763	0.474619
45788033	1.74763	0.474619
45942423	1.33564	0.309042
45964279	0.358724	0.0143134
45966598	0.358724	0.0140393
45949254	0.575445	0.0169841
45966749	0.575445	0.0169841
45967258	0.358724	0.0140393
45902912	0.492009	0.0521403
45937423	0.480829	0.0784835
45785138	0.129538	0.104987
45939136	0.0429677	0.00474881
45831939	2.63526	0.625514
45953767	0.688882	0.105032
45902886	0.27786	0.118262
45865806	4.43938	0.919108
45865877	4.43938	0.919108
45866109	4.43938	0.919108
45896251	3.46725	0.613126
45865597	4.43938	0.919108
45944772	0.179733	0.013456
45946714	0.179733	0.0140393
45928658	0.0778976	0.012421
45917092	0.144239	0.0193663
45934529	0.581036	0.0934214
45965861	0.575445	0.0169841
45966422	0.575445	0.0169841
45966628	0.575445	0.0169841
45963387	0.617623	0.145121
45800542	2.23218	0.606095
45779855	0.129538	0.105655
45801334	2.24988	0.606095
45805685	1.20495	0.0456741
45857826	0.0990869	0.112809

## Sheet: c
BP	log p ImmPhen	r2 to lead SNP
111498001	0.651695	0.000911415
111463271	0.870955	0.000562735
111373368	0.624519	0.0135632
111395709	0.219251	4.09874e-05
111489874	0.952725	0.000173977
111468348	0.837734	0.000682239
111484381	2.08402	0.000210433
111381057	0.802168	0.0143479
111506518	0.0101943	0.0225656
111504207	0.0101499	0.0158982
111509690	0.0888424	0.0179871
111457181	0.161844	0.000809681
111489829	0.253677	0.00779395
111390990	1.56783	0.0126572
111436084	4.86423	0.962963
111396484	0.947306	0.0232678
111346928	0.93442	0.00019525
111454051	1.86934	0.00418515
111427813	0.311135	0.0105951
111427824	0.311135	0.0105951
111382488	0.427477	0.00475343
111401085	0.0908185	0.00503442
111350009	0.0453234	0.00607413
111423865	0.124476	0.0120762
111423967	0.140922	0.0133339
111420959	1.32523	0.00956163
111412501	1.58653	0.00806165
111458616	0.2522	0.000809681
111402660	0.233587	0.00546191
111422229	1.38987	0.011924
111365104	1.17666	0.0133643
111365589	1.19777	0.0156053
111367650	1.20866	0.0192649
111452102	0.896881	0.000490206
111531885	0.56607	1.9464e-07
111441617	0.665949	0.0926771
111432692	0.514847	0.0472092
111529054	0.397072	1.70832e-05
111393137	1.63526	0.0138263
111444641	3.5187	0.620026
111452560	0.896881	0.000630461
111484978	0.0723217	0.0113108
111484868	0.237396	0.0107826
111399897	1.13703	0.0203907
111425843	2.22974	0.0199225
111528750	0.787546	0.000562277
111371181	1.07068	0.012503
111343888	0.580375	0.000304145
111379365	0.715344	0.0128027
111498065	0.510463	0.00567132
111522420	0.642256	0.00707013
111522258	0.383314	0.00383925
111365905	0.999132	0.0150407
111340342	0.200728	0.00668402
111454383	1.36653	0.00340051
111492169	0.17134	0.00941344
111429266	1.74232	0.00652401
111429202	1.78835	0.00691118
111479963	1.90974	0.00087751
111493422	0.20211	0.00941344
111429684	1.75031	0.00587076
111531483	0.397072	1.70832e-05
111448770	0.884389	0.017669
111445833	3.47044	0.522283
111467642	1.41953	0.00925951
111471350	0.942334	0.00708592
111483242	1.8755	0.0105339
111481929	1.78331	0.00087751
111481707	1.78331	0.00087751
111481310	1.81645	0.00087751
111480452	1.93144	0.00087751
111425101	0.129479	0.0126472
111495941	0.0035759	0.0179345
111350205	1.69443	0.00777666
111425249	0.134186	0.0126472
111474725	0.860751	0.00123492
111481984	1.78331	0.00087751
111486196	0.829152	0.0109428
111381123	0.298087	0.00420637
111494454	1.26265	0.000536416
111481448	1.78331	0.00087751
111427911	0.0878843	0.0136618
111474900	0.817585	0.00732409
111375132	0.911155	0.017489
111426354	0.339135	0.0101411
111477176	0.710188	0.00835024
111531742	0.56607	1.9464e-07
111358705	1.22687	0.0141361
111358488	1.2293	0.0133643
111405378	1.49567	0.0199818
111405576	1.60033	0.0211195
111438085	4.7062	0.819868
111477368	1.10508	0.0131875
111459969	1.2529	0.00192092
111405577	1.64207	0.0211195
111404782	1.49567	0.0178002
111341751	0.526221	0.000304145
111474453	0.817585	0.00835024
111461217	1.38394	0.00192922
111476022	1.18622	0.0117534
111461477	0.706637	0.00121132
111472862	0.9859	0.00858904
111472875	0.978811	0.00858904
111528251	0.56607	1.12739e-05
111347060	0.576918	0.000414575
111363635	1.17666	0.0133643
111337777	0.619608	0.000584796
111360585	1.17666	0.0141361
111363021	1.17666	0.0139763
111383937	1.00174	0.0167399
111431028	1.2693	0.030886
111489026	0.240634	0.00520231
111489110	0.240634	0.00520231
111499645	0.187287	0.00535607
111506446	0.322667	0.00737502
111506535	0.184821	0.00466528
111477060	0.716699	0.00835024
111529586	0.170632	0.0070321
111477411	0.710188	0.00835024
111445874	0.967381	0.113841
111443486	1.33003	0.112352
111529921	0.56607	1.12739e-05
111456996	0.596708	0.0146578
111461723	0.464453	0.0146059
111500047	0.187287	0.00535607
111380701	0.818156	0.0155118
111381135	0.818156	0.0155118
111391568	1.05345	0.0164947
111446843	0.941954	0.112879
111447675	0.833274	0.112879
111459104	0.481223	0.0161091
111463572	0.349498	0.0129972
111463574	0.232844	0.0116892
111346151	0.899285	0.000113579
111353111	1.20712	0.0141361
111336388	0.640544	0.000487806
111352354	1.2293	0.0133643
111356800	1.20712	0.0141361
111356964	1.20712	0.0141361
111361400	1.17666	0.0133643
111361693	1.18138	0.0126153
111377829	0.873544	0.0143479
111398857	1.64801	0.0187951
111468858	1.01233	0.00556946
111469410	0.941574	0.0059769
111503423	0.253911	0.00758046
111503622	0.0203151	0.00643486
111349127	0.992252	2.13987e-05
111409457	0.0204061	0.0155067
111535439	0.350665	0.00100962
111406460	0.0437835	0.000808161
111531264	0.56607	1.12739e-05
111350281	0.0453234	0.00607413
111459167	1.92191	0.00417603
111459826	1.92191	0.00455853
111493221	0.220692	0.00941344
111496665	0.251734	0.00535607
111499350	0.186486	0.00535607
111530236	0.227019	0.00382116
111491757	0.188626	0.00941344
111352460	0.728391	0.0166135
111352408	1.20712	0.0141361
111456928	1.35576	0.00168137
111454124	1.55207	0.00340051
111527855	0.204815	0.00847116
111411343	1.62875	0.00709937
111488318	0.240634	0.00520231
111367115	1.34505	0.0134341
111367303	0.0875654	2.33994e-05
111503239	0.0557148	0.00610949
111429030	1.734	0.00768159
111485699	0.503762	0.00989176
111376668	0.873544	0.0151569
111482419	0.225337	0.0102273
111450748	1.35203	0.00152517
111420793	0.0667659	0.00979438
111453584	0.862013	0.000176787
111534577	0.570248	0.000456555
111528111	0.397072	3.17853e-06
111354788	1.20712	0.0141361
111509853	0.757459	0.00458408
111343774	1.7416	0.00777666
111419154	0.0674248	0.00979438
111470038	0.77237	1.71211e-05
111492150	0.188626	0.00941344
111480794	0.994391	0.00129401
111421263	0.0769115	0.0104959
111530358	0.56607	1.12739e-05
111342298	1.73826	0.00777666
111440898	4.71467	0.940095
111490149	0.181576	0.00941344
111362093	1.17666	0.0133643
111386416	1.45124	0.0135819
111357207	1.20712	0.0141361
111451152	0.718512	0.00117038
111380684	0.802168	0.0143479
111380432	0.711974	0.0155118
111500779	0.548982	0.000195793
111490352	0.181576	0.00941344
111446579	3.24253	0.522283
111351534	0.315334	0.00395185
111490991	0.192262	0.00941344
111382199	1.05345	0.0155118
111382264	1.05345	0.0155118
111421221	0.0769115	0.0104959
111451708	0.899629	0.000209684
111451009	0.869988	0.00101789
111440951	1.92518	0.287677
111530226	0.0134522	0.00294354
111530373	0.0086853	0.00294354
111347795	0.576918	0.000304145
111352073	0.839832	0.00700381
111383427	1.00174	0.0184116
111390429	1.46827	0.0142078
111413634	1.71265	0.0163709
111418124	1.49268	0.0186334
111422082	2.09528	0.0189563
111436201	5.1139	0.999228
111439938	1.18755	0.131137
111444510	0.967381	0.112352
111445617	1.16071	0.104752
111445728	1.1572	0.104752
111446459	0.956245	0.112879
111447274	1.04648	0.111332
111476348	1.16749	0.01159
111484141	1.27287	0.0121667
111488721	0.506124	0.0123702
111496456	0.0221393	0.0179345
111499178	0.0214087	0.0186347
111347678	0.576918	0.000304145
111352600	0.719649	0.0157528
111358000	0.69229	0.0164736
111362170	1.17666	0.0133643
111362503	1.17666	0.0133643
111370615	0.839531	0.0164833
111382058	1.00174	0.0159904
111385509	1.56783	0.0147503
111403848	1.51399	0.0178002
111405462	0.960189	0.0245179
111406068	1.06093	0.0160755
111406142	1.49567	0.0189113
111406396	1.446	0.0189113
111423228	2.44491	0.0196764
111424409	2.2505	0.0188146
111444420	0.967381	0.112352
111444591	0.967381	0.112352
111445104	0.967381	0.112352
111445592	1.1572	0.104752
111446344	0.956245	0.111332
111459229	0.694864	0.000833646
111464635	0.916139	0.00216756
111477488	1.2887	0.0138026
111484237	1.27287	0.0121667
111492882	0.32661	0.0140712
111495240	0.17757	0.0093579
111497767	0.00599097	0.0186347
111527654	0.0149779	0.00870164
111354110	1.2293	0.0133643
111368316	0.938548	0.0165894
111431384	1.32726	0.0332559
111476294	0.84588	0.0102481
111495760	0.088949	0.00935741
111496880	0.553463	0.00567132
111497851	0.088949	0.00935741
111499611	0.00261362	0.00520806
111377050	0.772113	0.0143479
111413794	1.71265	0.0163709
111457696	1.92555	0.00469973
111458265	1.92555	0.00469973
111476667	0.394803	0.00224715
111496680	0.155896	0.00935741
111497962	0.088949	0.00935741
111499723	0.0650473	0.00573901
111527329	0.0516359	0.00870164
111529619	0.752272	0.000422127
111385161	1.05345	0.0165079
111389463	1.55377	0.0129355
111467409	1.91578	0.0084237
111375571	0.758952	0.0128027
111474921	0.817585	0.00783044
111475077	0.784098	0.00732409
111481785	0.187087	0.0102273
111484641	0.158641	0.0107826
111485430	0.220115	0.00873754
111492003	0.347174	0.00816103

## Sheet: d
BP	log p ImmPhen	r2 to lead SNP
27810319	0.599117	0.0599708
27815942	0.904134	0.122668
27850945	0.225264	0.0118364
27909537	1.08087	0.0117053
27884220	0.00130484	0.00421889
27858800	0.313364	0.0304897
27788780	0.169219	0.00792779
27825386	3.49621	0.297539
27850084	1.00432	3.90436e-05
27850434	0.788079	2.08191e-05
27891747	0.741602	0.000914713
27903905	0.741602	0.000914713
27899987	0.741602	0.000914713
27888594	0.741602	0.000914713
27888432	0.741602	0.000914713
27900040	0.741602	0.000914713
27916603	0.0375833	0.00292922
27824022	0.143876	0.0212618
27809342	0.157516	0.0561211
27824134	0.143876	0.0212618
27830379	0.227019	0.0212618
27903128	0.0125125	0.00672435
27814628	0.0570004	0.0599708
27829393	3.36341	0.292066
27908895	0.741602	0.000914713
27890440	0.741602	0.000914713
27890081	0.741602	0.000914713
27889728	0.741602	0.000914713
27907653	0.741602	0.000914713
27825375	5.62397	0.998369
27892157	0.741602	0.000914713
27791614	0.0577935	0.00734078
27797053	3.51942	0.44347
27885283	0.741602	0.000914713
27885759	0.741602	0.000914713
27891408	0.741602	0.000914713
27915638	0.741602	0.000914713
27782163	0.0085967	0.00855455
27895131	0.741602	0.000914713
27893181	0.741602	0.000914713
27893326	0.741602	0.000914713
27897333	0.741602	0.000914713
27797810	0.543027	0.00265919
27868108	0.66374	0.00231761
27891465	0.741602	0.00104326
27895330	0.741602	0.000914713
27893344	0.741602	0.000914713
27897043	0.741602	0.000914713
27895277	0.741602	0.000914713
27807665	0.157953	0.0561211
27795397	0.232102	0.0109277
27844007	0.260111	0.00973788
27844117	0.414314	0.0156233
27844831	0.278272	0.0292898
27844626	0.250805	0.0292898
27845006	1.133	2.90171e-05
27925011	0.181972	0.000431668
27819955	0.0183173	0.0228619
27922648	0.0817075	0.000761827
27833763	0.839231	0.000444904
27848436	0.861382	0.00179323
27794907	0.00793274	0.0107866
27856710	0.696372	1.52527e-06
27789065	1.12096	0.200878
27817123	4.14176	0.810518
27874943	0.0391013	0.00446071
27783015	0.0377254	0.0112189
27894577	0.724228	0.000914713
27733811	0.243288	0.0240872
27898346	0.741602	0.000914713
27894780	0.741602	0.000914713
27877211	0.733533	0.000914713
27752292	0.17276	0.0216582
27728855	0.268895	0.0236763
27729109	0.268895	0.0236763
27889035	0.100617	0.00013863
27884875	1.08234	0.0188587
27781403	1.12096	0.211839
27783089	1.12096	0.211839
27799105	0.178421	0.00269382
27801879	0.255864	0.0564353
27801959	0.255864	0.0564353
27847107	0.547447	0.00269285
27847901	0.560825	0.0160134
27851720	0.105518	0.00931121
27852077	0.66374	0.00269285
27871471	0.733533	0.000914713
27882496	0.741602	0.000914713
27887795	0.741602	0.000914713
27889684	0.741602	0.000914713
27891124	0.741602	0.000914713
27891144	0.986741	0.0122818
27900777	0.741602	0.000914713
27728393	0.268895	0.0236763
27740666	0.243288	0.0240872
27875031	1.0311	0.0141499
27742138	0.243288	0.0240872
27886406	0.335076	0.00203765
27886396	0.335076	0.00203765
27886275	0.335076	0.00203765
27907951	0.49485	0.00666143
27742139	0.243288	0.0240872
27744505	0.235002	0.0240872
27744470	0.309804	0.002836
27898785	0.741602	0.000914713
27898960	0.260665	0.000957907
27867328	0.346209	0.0313582
27901712	0.0375833	0.00292922
27757018	0.0979427	0.0074509
27758274	0.229737	0.0665707
27823447	0.245422	0.0129752
27823627	0.429224	0.0131333
27824973	0.616185	0.0201117
27825482	0.616185	0.0212485
27825499	0.616185	0.0212485
27839134	0.0204061	0.0523087
27850725	0.19552	0.0292898
27806147	0.157953	0.0561211
27876160	0.0391013	0.00402158
27886634	0.335076	0.00203765
27896290	0.961777	0.0111391
27915230	0.26504	0.000957907
27915329	0.0664621	6.8263e-05
27892086	1.01818	0.0119923
27867413	0.133004	0.0148456
27924530	0.148558	0.00644258
27924596	0.16317	0.00644258
27759404	0.170761	0.0216582
27756251	0.0497812	0.0238814
27917088	0.396856	0.0241211
27921767	0.862963	0.0135904
27924419	0.251967	0.00041442
27924505	0.0482255	0.00240636
27889312	0.0493918	0.0270283
27886729	0.396856	0.0241211
27885263	1.08234	0.0170723
27904321	1.089	0.0117053
27911911	0.86742	0.0135904
27726303	0.268895	0.0236763
27726951	0.33264	0.00373276
27727126	0.33264	0.00373276
27727480	0.268895	0.0236763
27806984	3.24245	0.67689
27816142	4.14176	0.810518
27758275	0.462433	0.0656528
27835927	0.233885	0.0203328
27842622	0.778064	0.000118705
27901738	0.396856	0.023347
27909165	0.025028	0.00292922
27835367	0.23018	0.00126586
27769551	0.302074	0.0603055
27833524	1.0735	0.000488759
27874896	0.0391013	0.00446071
27848398	0.488384	0.0118364
27798199	3.51942	0.44347
27883032	0.0519295	0.00453926
27837526	0.583526	0.00126586
27764623	0.26512	0.0591451
27817125	4.14176	0.810518
27835922	0.21169	0.0209224
27807063	0.63865	0.0856608
27827181	5.49404	0.866923
27806852	0.638272	0.0856608
27826932	2.95782	0.279845
27846468	0.4973	0.0118364
27731084	0.318487	0.002836
27804731	0.676748	0.0933038
27783476	0.334325	0.0603055
27798071	0.535958	0.00383491
27798172	0.535958	0.00383491
27799034	0.474178	0.00337542
27805177	0.157953	0.0561211
27805204	0.638272	0.0856608
27812802	0.190912	0.0561211
27829161	1.051	0.121918
27831095	0.738261	0.0290235
27834856	0.197568	0.0197421
27834947	0.184356	0.0197421
27843368	0.311313	0.01255
27807730	0.157953	0.0561211
27830401	5.06575	0.984837
27824709	0.143876	0.0212618
27895045	0.741602	0.000914713
27745476	0.375821	0.002836
27777918	0.0692547	0.00800017
27745695	0.358427	0.00240663
27739857	0.318487	0.002836
27895054	0.741602	0.000914713
27784304	0.319393	0.155143
27882777	0.00130484	0.00382947
27885563	0.0633857	0.00536316
27912447	0.283579	0.00115128
27815285	0.114526	0.055808
27824372	0.59176	0.00296966
27815531	5.02415	0.810518
27815535	0.904134	0.123323
27903204	0.0664621	0.000100556
27816304	2.30286	0.705407
27780362	0.319393	0.159228
27892268	0.741602	0.000914713
27847279	0.236422	0.0313582
27793632	0.376647	0.0618847
27804394	1.78516	0.575575
27829311	0.676954	0.0261062
27851480	0.616903	0.00316631
27850027	0.03659	0.00965323
27753599	0.540306	0.00345048
27867461	0.896538	2.06514e-05
27800385	2.83003	0.431008
27800734	0.344958	0.0734889
27842287	0.501001	0.016569
27804360	1.78516	0.575575
27808217	3.24245	0.67689
27923416	0.0423448	0.000577895
27923511	0.0590355	0.000366755
27753688	0.358724	0.00411257
27854407	0.00239521	0.0284279
27844333	0.226579	0.02769
27904472	0.0375833	0.00292922
27754726	0.831208	0.000517418
27786460	0.317765	0.160787
27749978	0.184887	0.0218574
27750741	0.184887	0.0218574
27750861	0.184887	0.0218574
27752418	0.184887	0.0218574
27753324	0.17993	0.0218574
27754292	0.205233	0.0224583
27847664	0.558305	0.00269285
27848410	0.0693056	0.00701016
27852608	0.66374	0.00269285
27864041	0.66374	0.00269285
27864084	0.66374	0.00269285
27871089	0.733533	0.000914713
27871281	0.622512	0.00241111
27875531	0.733533	0.000914713
27887171	0.741602	0.000914713
27888267	0.741602	0.000914713
27891151	0.741602	0.000914713
27891205	0.741602	0.000914713
27892647	0.741602	0.000914713
27892912	0.741602	0.000914713
27894175	0.724228	0.000914713
27894389	0.724228	0.000914713
27896732	0.741602	0.000914713
27900666	0.741602	0.000914713
27900692	0.741602	0.000914713
27905490	0.815309	0.000914713
27908370	0.815309	0.000792542
27918655	0.756466	0.000914713
27918776	0.756466	0.000351269
27922527	0.820161	1.72981e-08
27833251	0.191586	0.0326323
27726452	0.00414552	0.0117261
27727832	0.268895	0.0236763
27729646	0.268895	0.0238814
27730096	0.268895	0.0238814
27731704	0.243288	0.0247082
27731861	0.243288	0.0240872
27732035	0.243288	0.0240872
27732422	0.243288	0.0240872
27733653	0.243288	0.0240872
27733657	0.243288	0.0240872
27737850	0.243288	0.0240872
27738067	0.243288	0.0240872
27740722	0.243288	0.0240872
27741742	0.243288	0.0240872
27743953	0.235002	0.0240872
27745351	0.235002	0.0240872
27745364	0.235002	0.0242936
27746170	0.235002	0.0240872
27747520	0.185553	0.0218574
27747607	0.185553	0.0218574
27747922	0.166853	0.0218574
27748102	0.168898	0.0218574
27795157	0.00793274	0.0115347
27835317	0.0803467	0.0129331
27734073	0.243288	0.0240872
27845065	0.770062	0.00188296
27820574	0.428757	0.0131333
27802755	4.43735	0.73988
27845468	0.730954	0.00182462
27918318	0.338566	0.000374012
27889069	0.741602	0.000914713
27868849	0.477947	8.82174e-05
27819783	1.06098	0.121918
27889242	0.741602	0.000914713
27922474	0.220692	0.00616587
27866326	0.775726	0.000238893
27820403	0.4262	0.0131333
27826752	3.37623	0.293874
27823887	3.56623	0.297539
27818887	3.08376	0.281546
27818893	3.08376	0.281546
27806255	1.78516	0.575575
27806690	1.78516	0.575575
27806808	3.24245	0.67689
27802978	3.24245	0.667366
27825912	3.49621	0.297539
27905971	0.0369681	0.00604023
27872981	0.0878843	0.00520334
27912057	0.26504	0.000957907
27845997	0.0316572	0.00863625
27822530	3.08523	0.283261
27843578	0.604848	0.00212598
27824089	3.52259	0.299396
27914876	0.048274	0.00397892
27733428	0.243288	0.0240872
27897534	0.741602	0.000914713
27784997	0.329105	0.0600322
27901393	0.741602	0.000914713
27896309	0.242376	0.000782665
27880417	0.0299322	0.00421889
27914736	0.263365	0.00115128
27909733	0.0164188	0.00292922
27802163	0.621966	0.0602996
27802364	0.596365	0.0602996
27802488	0.237847	0.0564353
27803017	0.203634	0.0567507
27739163	0.318487	0.002836
27827314	0.612788	0.0201117
27827733	1.05379	0.121918
27885536	0.00130484	0.00421889
27821308	0.4262	0.0100786
27812666	0.103749	0.0602996
27786070	0.21524	0.0218574
27804071	1.78516	0.575575
27834747	0.239351	0.00126586
27892314	0.0514892	0.00292922
27822978	0.4262	0.0131333
27888034	0.301725	0.00253672
27875759	0.0597326	0.00475508
27923955	0.159894	0.00644258
27823130	0.4262	0.0131333
27853803	0.317314	0.0262976
27885077	0.335076	0.00203765
27820995	1.05173	0.121918
27736651	0.358427	0.00240663
27889445	0.0741209	0.00292922
27870247	0.0334359	0.00446071
27896509	0.260665	0.000957907
27738395	0.318487	0.00268994
27914526	0.283579	0.00115128
27844548	0.392759	0.0296368
27827055	0.612788	0.0201117
27797840	2.1577	0.382611
27824082	0.616185	0.0224258
27824118	0.612788	0.0212485
27803183	3.24245	0.667366
27824226	0.616185	0.0212485
27919338	0.424697	0.000374012
27803162	3.24245	0.667366
27798275	0.231362	0.00309217
27886827	0.335076	0.00203765
27800325	0.294821	0.00311666
27804065	1.78516	0.575575
27880347	0.0519295	0.00497643
27875608	0.0391013	0.00446071
27810888	0.190912	0.0561211
27818453	0.754487	0.0646898
27802302	0.237847	0.0564353
27854976	0.0973989	0.0284117
27803522	3.24245	0.667366
27812457	0.190912	0.0561211
27898596	0.260665	0.000957907
27803609	1.78516	0.568234
27812594	0.190912	0.0561211
27803837	1.78516	0.568234
27845180	0.478731	0.01255

## Sheet: e
BP	log p gene expression	r2 to lead SNP
79685303	6.77885	0.217686
79835455	0.0745332	0.0358026
79845768	0.346595	0.0392709
79818229	1.57856	0.0135211
79881718	2.18237	0.0551629
79774906	7.25104	0.245598
79834138	1.94006	0.135159
79684118	3.38352	0.134241
79688416	6.77885	0.217686
79742007	3.38352	0.134241
79713402	7.25104	0.252515
79713819	7.25104	0.252515
79714490	7.25104	0.252515
79715864	1.34775	0.0636839
79781687	7.34602	0.259244
79724689	7.25104	0.252515
79715963	3.38352	0.134241
79687927	3.38352	0.134241
79834103	1.57856	0.0135211
79833301	1.94006	0.135159
79875015	5.24695	0.155134
79863544	7.07417	0.181087
79856771	0.127727	4.06911e-05
79792275	3.98338	0.203671
79876318	2.93181	0.131337
79767429	0.424466	0.0460078
79848753	4.07438	0.265838
79870436	3.26225	0.0385894
79715823	5.20163	0.563542
79701839	5.48109	0.565911
79682664	3.38352	0.134241
79682675	3.38352	0.134241
79742353	7.25104	0.252515
79825327	1.57856	0.0135211
79694829	3.38352	0.134241
79726484	7.25104	0.245598
79827377	3.82623	0.313534
79773028	7.25104	0.252515
79765676	3.38352	0.134241
79683327	3.38352	0.134241
79683363	3.38352	0.134241
79684176	4.65561	0.148461
79735858	7.34602	0.259244
79697043	3.38352	0.134241
79800479	1.57873	9.9793e-05
79798487	3.38352	0.134241
79782530	3.38352	0.134241
79820724	0.375512	0.0975588
79843156	1.54929	0.0125023
79697210	6.8548	0.248903
79880441	5.37634	0.150944
79791605	7.34602	0.239169
79760522	3.38352	0.134241
79857165	2.25861	0.056375
79740313	7.25104	0.252515
79696350	3.38352	0.134241
79836881	3.43569	0.177922
79783487	0.539252	0.1104
79821232	0.375512	0.0985358
79737412	7.25104	0.252515
79751819	7.28183	0.245644
79870727	5.85387	0.156593
79821353	0.375512	0.0985358
79855876	1.66635	0.00701847
79793589	7.34602	0.239169
79774171	7.25104	0.252515
79726457	7.25104	0.245598
79721720	7.25104	0.252515
79737669	14.4085	0.993843
79737967	7.25104	0.252515
79696305	3.38352	0.134241
79871752	5.52783	0.152859
79711523	7.25104	0.245824
79880714	2.05168	0.0500014
79743821	3.38352	0.134241
79869472	5.36866	0.156207
79817527	1.57856	0.0130259
79817898	1.54929	0.0125023
79873951	0.0921589	0.0362227
79835045	1.4734	0.0135211
79833821	1.57856	0.0135211
79832217	1.57856	0.0135211
79830758	0.375512	0.0975588
79814265	0.365321	0.0975588
79794102	3.38352	0.134241
79794157	7.34602	0.239169
79789545	7.34602	0.239169
79782137	14.4085	0.999561
79782940	3.38352	0.134241
79785691	7.34602	0.259244
79786405	3.38352	0.134241
79804130	2.08788	0.00155342
79805765	2.08788	0.00155342
79808092	2.08788	0.00137153
79809658	7.36825	0.240272
79809925	2.08788	0.00137153
79811013	0.385736	0.0106274
79756127	3.38352	0.134241
79757298	14.3967	0.993843
79757739	7.25104	0.252515
79758501	7.25104	0.252515
79758715	7.25104	0.252515
79762214	3.38352	0.140322
79762389	7.25104	0.252515
79762457	7.25104	0.252515
79762549	7.25104	0.252515
79764369	7.25104	0.252515
79766219	7.25104	0.252515
79766292	3.38352	0.134241
79766628	7.25104	0.252515
79776217	7.25104	0.252515
79745469	3.38352	0.134241
79747291	7.25104	0.252515
79751332	7.28183	0.252515
79862233	2.25861	0.0505519
79867209	6.72308	0.166105
79868542	2.05168	0.0500014
79869896	2.18237	0.0569881
79819918	0.375512	0.0975588
79820180	0.375512	0.0975588
79820525	1.57856	0.0135211
79839108	1.57856	0.0135211
79857337	5.54242	0.187792
79858271	5.54182	0.156751
79861443	2.25861	0.0505519
79842467	4.0166	0.392754
79843765	1.15695	0.162937
79847967	0.557677	0.026303
79703254	3.38352	0.134241
79704569	3.38352	0.134241
79710426	7.25104	0.252515
79711150	7.25104	0.252515
79730481	7.25104	0.252515
79731608	7.25104	0.252515
79733079	7.25104	0.249165
79742942	7.25104	0.252515
79742955	3.26265	0.137278
79690372	3.38352	0.134241
79703255	2.85543	0.127752
79710578	7.25104	0.252515
79693578	3.38352	0.134241
79693679	6.77885	0.22432
79721557	3.38352	0.134241
79720786	3.38352	0.134241
79720762	7.25104	0.252515
79719169	3.38352	0.134241
79734297	3.38352	0.134241
79737264	3.38352	0.134241
79738492	7.25104	0.245824
79738779	3.38352	0.140322
79739685	7.25104	0.252515
79741018	7.25104	0.252515
79695370	6.77885	0.22432
79696321	3.38352	0.134241
79696603	3.38352	0.134241
79696701	3.38352	0.134241
79697501	3.38352	0.134241
79697592	6.8548	0.248903
79697751	3.38352	0.134241
79697808	6.77885	0.242196
79699905	3.38352	0.134241
79699986	3.38352	0.134241
79700404	3.38352	0.134241
79703034	1.63004	0.0941619
79703543	3.38352	0.134241
79704614	3.38352	0.134241
79704707	3.38352	0.134241
79708289	7.25104	0.252515
79782100	7.34602	0.259244
79686227	3.04629	0.134241
79859106	0.0867161	0.0256727
79686571	3.38352	0.134241
79741839	7.25104	0.252515
79735232	7.34602	0.259244
79717928	7.25104	0.252515
79836192	0.375512	0.0985358
79836349	1.54929	0.0125023
79855372	2.25861	0.056375
79878134	2.93181	0.131337
79881909	2.93181	0.136808
79813356	3.93554	0.324542
79824165	3.82623	0.324542
79714977	5.48109	0.57211
79840528	3.64207	0.324542
79859806	3.20901	0.201045
79877936	2.93181	0.131337
79845734	3.21353	0.296687
79863681	3.66959	0.201616
79869650	3.18277	0.0415839
79871022	2.05168	0.0512911
79880994	2.05168	0.0512911
79815658	0.365321	0.0995117
79878235	0.0921589	0.0362227
79829771	1.57856	0.0135211
79778441	7.34602	0.259244
79784184	7.34602	0.259244
79873013	0.183361	0.00331761
79778376	7.34602	0.259244
79854088	2.25861	0.056375
79829479	1.54929	0.0125023
79881037	2.05168	0.0512911
79837249	1.57856	0.0135211
79872735	2.05168	0.0512911
79831482	0.375512	0.0975588
79871093	5.85387	0.156593
79731212	3.38352	0.134241
79847059	0.975925	7.03113e-05
79830171	3.25453	0.0577467
79869225	0.161151	0.0362227
79869369	0.161151	0.0362227
79874583	0.0791465	0.0215788
79740970	5.48109	0.57211
79813765	6.74088	0.161942
79821877	1.28391	0.0344139
79852145	0.0045842	0.0265366
79857432	0.0411495	0.0257542
79857629	0.0411495	0.0257542
79860170	0.0411495	0.0257542
79865112	0.214314	0.0287055
79878591	0.0993598	0.0313464
79870374	0.0791465	0.0187586
79870274	0.0791465	0.0187586
79870334	0.0791465	0.0187586
79685564	3.38352	0.134241
79873890	0.0791465	0.0201952
79873974	0.0791465	0.0201952
79694317	2.9974	0.130099
79851891	2.78622	0.19402
79815914	3.94539	0.110069
79776887	7.34602	0.259244
79783116	5.83121	0.452575
79785722	5.6005	0.448648
79834760	3.82623	0.30785
79856982	3.35144	0.197822
79872645	3.30207	0.143
79870094	0.161151	0.0362227
79871335	0.0791465	0.0187586
79721841	2.71829	0.155592
79683830	1.63714	0.0306148
79807434	2.11537	0.141356
79811320	0.484921	0.00304202
79723663	5.48109	0.57211
79876736	5.3808	0.144497
79763377	2.59877	0.15661
79700854	5.83121	0.452575
79817371	1.57856	0.0135211
79828857	1.81248	0.135159
79723179	7.25104	0.252515
79723875	14.4085	0.999561
79724448	7.25104	0.252515
79744906	3.38352	0.134241
79776672	3.38352	0.134241
79781073	7.34602	0.259244
79811662	4.2151	0.122915
79812343	1.57856	0.0135211
79841683	2.74425	0.00643864
79737407	7.25104	0.252515

## Sheet: f
BP	log p gene expression	r2 to lead SNP
45797761	3.32606	0.457831
45967768	0.515415	0.0169841
45938746	2.16463	0.309042
45934437	1.80493	0.309042
45936359	1.00542	0.0256967
45937992	0.891773	0.117636
45803078	3.79642	0.606095
45821438	1.4773	0.113406
45971186	0.551448	0.00474881
45799950	3.79642	0.606095
45806427	3.79642	0.606095
45812541	3.79642	0.606095
45876673	9.43344	0.936215
45904714	0.218029	0.00742574
45907454	1.76624	0.378135
45915340	0.298346	0.0133414
45961422	0.9859	0.150517
45971927	0.884389	0.150517
45869903	9.36512	0.909796
45842094	3.79642	0.625514
45837243	3.79642	0.625514
45843610	3.79642	0.625514
45869895	5.8768	0.738586
45836914	3.79642	0.625514
45787725	3.32606	0.474619
45789879	0.350568	0.0456741
45789937	3.32606	0.457831
45790429	1.38945	0.113406
45791157	3.32606	0.474619
45792838	3.32606	0.474619
45797020	3.32606	0.457831
45797043	3.32606	0.457831
45797143	3.06298	0.474619
45798374	2.50487	0.476588
45800116	3.79642	0.606095
45801657	3.79642	0.589096
45802840	3.79642	0.606095
45803674	3.79642	0.589096
45808367	3.79642	0.589096
45809454	3.79642	0.589096
45810077	3.79642	0.606095
45815756	3.79642	0.606095
45817117	3.79642	0.606095
45817189	3.23195	0.589096
45818132	3.79642	0.580641
45819160	3.79642	0.606095
45819173	3.79642	0.606095
45821859	3.79642	0.625514
45824201	3.79642	0.625514
45824747	3.79642	0.625514
45824785	3.79642	0.625514
45824875	3.79642	0.625514
45825080	3.79642	0.625514
45825155	3.79642	0.625514
45828014	9.43344	0.919105
45831252	3.79642	0.625514
45833687	3.79642	0.625514
45833851	3.79642	0.625514
45849370	3.79642	0.625514
45850626	0.378824	0.0382047
45851414	3.79642	0.625514
45853015	1.81248	0.112809
45864099	9.43344	0.919108
45876385	3.79642	0.635448
45876607	9.43344	0.936215
45878800	1.66414	0.351693
45882741	4.80189	0.613126
45883471	1.28819	0.326951
45893620	1.24382	0.326951
45902055	1.76624	0.378135
45902537	1.76624	0.378135
45903367	1.76624	0.378135
45912771	2.26432	0.3882
45918380	0.742802	0.01364
45955036	0.76045	0.203519
45964505	2.00745	0.309042
45968590	1.56225	0.193986
45836894	3.79642	0.625514
45835009	3.79642	0.625514
45792438	3.32606	0.457831
45837032	3.79642	0.625514
45830383	3.79642	0.625514
45846048	3.79642	0.625514
45779709	1.5321	0.105655
45816305	3.79642	0.589096
45816494	3.79642	0.606095
45816507	1.10969	0.125849
45854778	0.378824	0.0382047
45858831	9.24177	0.910744
45816409	3.79642	0.606095
45827653	3.79642	0.625514
45857469	9.43344	0.919108
45778630	3.32606	0.452065
45835279	3.37489	0.625514
45778760	3.32606	0.470696
45835712	3.79642	0.625514
45835656	3.79642	0.625514
45818531	0.807711	0.0691086
45795713	3.32606	0.457831
45903687	0.578725	0.125849
45931478	2.49147	0.269676
45802622	3.79642	0.606095
45848714	3.79642	0.642305
45803909	3.6306	0.606095
45856390	9.43344	0.919108
45856637	9.43344	0.919108
45796087	3.32606	0.457831
45832144	3.79642	0.625514
45817674	3.50238	0.589096
45856319	9.43344	0.919108
45820691	3.79642	0.589096
45881678	4.80189	0.622294
45790596	3.32606	0.474619
45821340	3.79642	0.625514
45819286	3.79642	0.606095
45857497	9.43344	0.919108
45849953	3.79642	0.625514
45792631	3.32606	0.457831
45834374	3.79642	0.625514
45869171	9.43344	0.919108
45930805	2.49147	0.273034
45786684	0.285335	0.0421717
45962358	0.9859	0.150517
45959385	0.536704	0.0169841
45959652	0.536704	0.0169841
45817327	0.350568	0.0456741
45876916	9.43344	0.936215
45842082	1.33951	0.155664
45830395	1.33951	0.155664
45977447	0.515415	0.0169841
45781565	1.5321	0.105655
45811945	1.10969	0.125849
45812024	1.10969	0.125849
45872210	9.43344	0.927598
45900729	0.420445	0.0201184
45844527	3.79642	0.625514
45942071	1.50668	0.013456
45844106	3.79642	0.625514
45927242	1.24949	0.012421
45821017	3.79642	0.614905
45976928	0.515415	0.0169841
45859814	1.33951	0.155664
45844112	3.79642	0.625514
45842039	0.498667	0.0382047
45976968	0.515415	0.0169841
45928822	2.59176	0.33496
45823185	3.79642	0.625514
45846862	3.79642	0.625514
45924023	0.610834	0.00793061
45924256	0.700493	0.0102956
45779151	1.5321	0.105655
45832635	3.79642	0.625514
45806859	3.79642	0.606095
45872281	9.43344	0.927598
45872954	9.43344	0.936215
45875409	9.43344	0.936215
45942712	0.385419	0.0167133
45958676	1.8041	0.0143134
45963586	0.515415	0.0169841
45963777	0.515415	0.0169841
45967801	0.515415	0.0169841
45802666	3.08943	0.547312
45891700	1.28819	0.326951
45802739	3.79642	0.589096
45948175	0.536704	0.0169841
45832965	3.79642	0.642305
45779319	1.5321	0.105655
45779570	1.5321	0.105655
45870610	9.43344	0.919108
45870561	9.43344	0.919108
45850300	1.81248	0.112809
45820323	3.79642	0.606095
45977603	0.552067	0.012864
45847600	3.79642	0.625514
45801643	0.350568	0.0456741
45895969	0.492819	0.0943824
45891484	0.552067	0.123917
45854253	9.43344	0.919108
45931102	1.80493	0.309042
45931070	1.80493	0.309042
45931060	1.80493	0.309042
45854174	9.43344	0.919108
45915941	0.0956091	0.00197312
45836676	1.33951	0.155664
45829765	1.81248	0.113406
45901089	0.420445	0.0222958
45800858	2.21431	0.129022
45939617	0.385419	0.0170204
45938239	0.843451	0.02642
45938301	0.843451	0.0250501
45954807	0.536704	0.0169841
45955064	0.686977	0.010376
45939818	0.385419	0.0170204
45936224	1.00542	0.0265367
45958856	0.76045	0.203519
45878382	9.43344	0.998925
45888194	0.552067	0.123917
45875330	9.43344	0.936215
45972810	2.00745	0.309042
45829807	1.81248	0.112809
45877899	9.43344	0.944958
45826179	3.79642	0.625514
45971156	0.515415	0.0169841
45811570	2.21431	0.129728
45973598	0.515415	0.0169841
45971413	0.515415	0.0169841
45971360	0.515415	0.0169841
45970632	0.515415	0.0169841
45970717	0.515415	0.0169841
45947416	0.536704	0.0169841
45973624	0.515415	0.0169841
45948000	0.536704	0.0173006
45976540	0.515415	0.0169841
45972880	0.515415	0.0169841
45853216	9.43344	0.919108
45948872	0.536704	0.0173006
45887475	0.552067	0.123917
45923770	0.700493	0.00997017
45951081	0.536704	0.0173006
45951716	0.536704	0.0169841
45874660	9.43344	0.936215
45874817	9.43344	0.9276
45874818	9.43344	0.9276
45875066	9.43344	0.936215
45877441	9.43344	0.936215
45877560	9.43344	0.936215
45917376	0.132827	0.00138637
45920705	0.214457	0.00609332
45921982	0.214457	0.00609332
45924968	2.33734	0.394909
45925215	0.299469	0.107548
45935563	1.00542	0.0250501
45935744	0.111484	0.0923473
45952745	0.792904	0.203519
45872864	0.976336	0.12075
45875980	9.43344	0.919111
45952929	0.536704	0.0173006
45952433	1.8041	0.0140393
45971689	2.00745	0.309042
45891215	1.28819	0.326951
45839808	1.33951	0.155664
45930785	1.55549	0.0184618
45880056	1.84406	0.111624
45943435	0.526221	0.00711689
45963830	0.242832	0.0357667
45780200	1.5321	0.105655
45780263	1.5321	0.105655
45780342	1.5321	0.105655
45809815	1.10969	0.125849
45820136	2.01117	0.129728
45838599	1.81248	0.112809
45864276	1.81248	0.112809
45883406	1.67305	0.111624
45904016	0.578725	0.125849
45869748	9.36512	0.919108
45869713	9.95195	0.919108
45863539	9.43344	0.919108
45871554	9.43344	0.919108
45887115	1.27835	0.326951
45887118	1.27835	0.326951
45902119	1.76624	0.381474
45828050	3.79642	0.625514
45802587	3.79642	0.589096
45853430	9.43344	0.919108
45852539	9.43344	0.919108
45853828	9.43344	0.919108
45907136	1.76624	0.378135
45939991	2.16463	0.309042
45871432	7.74763	0.863146
45853580	9.43344	0.919108
45874340	9.43344	0.936215
45817451	3.79642	0.606095
45877157	9.43344	0.936215
45917542	0.690796	0.0156373
45934795	1.44867	0.305535
45934881	1.75105	0.312608
45795977	1.38945	0.113406
45796001	1.38945	0.113406
45836412	1.81248	0.112809
45868449	9.43344	0.919108
45892557	1.28819	0.326951
45916913	0.457797	0.0175726
45870141	9.43344	0.919108
45871329	9.43344	0.919108
45867392	9.43344	0.919108
45934331	0.111484	0.0933428
45934372	0.111484	0.0933428
45932264	2.49147	0.269676
45829092	3.79642	0.625514
45829111	3.79642	0.625514
45918279	0.380802	0.0153856
45875793	9.43344	0.936215
45831626	1.81248	0.112809
45931899	2.49147	0.269676
45917117	0.124881	0.00144826
45864960	9.43344	0.919108
45865079	9.43344	0.919108
45805222	3.79642	0.606095
45968987	0.155585	0.0877997
45828870	3.79642	0.625514
45918076	0.380802	0.0153856
45786262	0.648784	0.037866
45809358	3.79642	0.606095
45864618	9.43344	0.919108
45812936	4.17063	0.597552
45812938	1.22091	0.11637
45828082	3.79642	0.625514
45798202	2.50487	0.493439
45793374	2.21431	0.129728
45897155	1.43723	0.0468981
45928911	1.37325	0.017115
45870305	9.43344	0.919108
45964553	0.515415	0.0169841
45970117	0.515415	0.0169841
45972247	0.515415	0.0169841
45972325	0.515415	0.0167133
45972481	0.515415	0.0169841
45972611	0.515415	0.0169841
45978331	0.515415	0.0169841
45977715	0.515415	0.0169841
45788492	3.32606	0.457831
45807259	3.79642	0.589096
45810412	3.79642	0.606095
45810710	3.79642	0.606095
45811373	3.79642	0.589096
45815734	3.79642	0.589096
45819509	3.79642	0.606095
45834053	3.79642	0.625514
45836731	3.79642	0.625514
45837300	3.79642	0.625514
45846404	3.79642	0.625514
45846569	3.79642	0.625514
45850449	3.79642	0.625514
45850676	3.79642	0.625514
45851052	3.79642	0.625514
45875554	3.79642	0.635448
45905894	1.76624	0.378135
45878908	4.80189	0.636262
45819914	4.20537	0.606095
45835023	1.88273	0.0143085
45853949	1.81248	0.112809
45788218	3.32606	0.474619
45788034	3.32606	0.474619
45788033	3.32606	0.474619
45942423	2.00745	0.309042
45964279	1.73802	0.0143134
45966598	1.73802	0.0140393
45949254	0.536704	0.0169841
45966749	0.515415	0.0169841
45967258	1.73802	0.0140393
45902912	1.62269	0.0521403
45937423	0.147276	0.0784835
45785138	1.5321	0.104987
45939136	0.616005	0.00474881
45831939	3.79642	0.625514
45953767	0.338187	0.105032
45902886	1.9974	0.118262
45865806	9.43344	0.919108
45865877	9.43344	0.919108
45866109	9.43344	0.919108
45896251	4.80189	0.613126
45865597	9.43344	0.919108
45944772	1.50668	0.013456
45946714	1.8041	0.0140393
45928658	1.24949	0.012421
45917092	0.416574	0.0193663
45934529	0.111484	0.0934214
45965861	0.536704	0.0169841
45966422	0.515415	0.0169841
45966628	0.515415	0.0169841
45963387	0.973875	0.145121
45800542	3.79642	0.606095
45779855	1.5321	0.105655
45801334	3.79642	0.606095
45805685	0.350568	0.0456741
45857826	1.81248	0.112809

## Sheet: g
BP	log p gene expression	r2 to lead SNP
111498001	0.317043	0.000911415
111463271	0.94424	0.000562735
111373368	0.0565055	0.0135632
111395709	0.0521253	4.09874e-05
111489874	0.194567	0.000173977
111468348	0.576099	0.000682239
111484381	0.189431	0.000210433
111381057	0.170118	0.0143479
111506518	0.0829674	0.0225656
111504207	0.0674248	0.0158982
111509690	0.0578431	0.0179871
111457181	1.52389	0.000809681
111489829	0.0126466	0.00779395
111390990	0.381324	0.0126572
111436084	2.60854	0.962963
111396484	0.466991	0.0232678
111346928	0.0649464	0.00019525
111454051	0.343902	0.00418515
111427813	0.462811	0.0105951
111427824	0.462811	0.0105951
111382488	0.0297926	0.00475343
111401085	0.518844	0.00503442
111350009	0.142487	0.00607413
111423865	0.39126	0.0120762
111423967	0.430041	0.0133339
111420959	0.553308	0.00956163
111412501	0.354185	0.00806165
111458616	1.52389	0.000809681
111402660	0.598772	0.00546191
111422229	0.611899	0.011924
111365104	0.0448416	0.0133643
111365589	0.0448416	0.0156053
111367650	0.0440718	0.0192649
111452102	0.620694	0.000490206
111531885	0.454322	1.9464e-07
111441617	1.51187	0.0926771
111432692	0.896196	0.0472092
111529054	0.177309	1.70832e-05
111393137	0.381324	0.0138263
111444641	1.79129	0.620026
111452560	0.685711	0.000630461
111484978	0.0150229	0.0113108
111484868	0.027057	0.0107826
111399897	1.01655	0.0203907
111425843	0.297397	0.0199225
111528750	0.111315	0.000562277
111371181	0.0963675	0.012503
111343888	0.191182	0.000304145
111379365	0.170118	0.0128027
111498065	0.389021	0.00567132
111522420	0.116168	0.00707013
111522258	0.172631	0.00383925
111365905	0.0966387	0.0150407
111340342	0.958213	0.00668402
111454383	1.19199	0.00340051
111492169	0.0287242	0.00941344
111429266	0.354676	0.00652401
111429202	0.361211	0.00691118
111479963	0.219899	0.00087751
111493422	0.0287242	0.00941344
111429684	0.277531	0.00587076
111531483	0.177309	1.70832e-05
111448770	0.249492	0.017669
111445833	0.305219	0.522283
111467642	0.405829	0.00925951
111471350	0.068593	0.00708592
111483242	0.266321	0.0105339
111481929	0.219899	0.00087751
111481707	0.219899	0.00087751
111481310	0.219899	0.00087751
111480452	0.219899	0.00087751
111425101	0.430041	0.0126472
111495941	0.274905	0.0179345
111350205	0.0704278	0.00777666
111425249	0.430041	0.0126472
111474725	0.616903	0.00123492
111481984	0.219899	0.00087751
111486196	0.252744	0.0109428
111381123	0.598772	0.00420637
111494454	0.111877	0.000536416
111481448	0.219899	0.00087751
111427911	0.430041	0.0136618
111474900	0.0241089	0.00732409
111375132	0.301638	0.017489
111426354	0.462811	0.0101411
111477176	0.0241089	0.00835024
111531742	0.454322	1.9464e-07
111358705	0.0448416	0.0141361
111358488	0.0746363	0.0133643
111405378	0.352324	0.0199818
111405576	0.366734	0.0211195
111438085	2.51004	0.819868
111477368	0.285	0.0131875
111459969	1.19199	0.00192092
111405577	0.366734	0.0211195
111404782	0.352324	0.0178002
111341751	0.191182	0.000304145
111474453	0.0241089	0.00835024
111461217	1.21488	0.00192922
111476022	0.331055	0.0117534
111461477	0.813892	0.00121132
111472862	0.000869459	0.00858904
111472875	0.000869459	0.00858904
111528251	0.454322	1.12739e-05
111347060	0.0649464	0.000414575
111363635	0.0448416	0.0133643
111337777	0.0731433	0.000584796
111360585	0.0448416	0.0141361
111363021	0.0448416	0.0139763
111383937	0.170118	0.0167399
111431028	0.0509517	0.030886
111489026	0.0684404	0.00520231
111489110	0.0684404	0.00520231
111499645	0.0303977	0.00535607
111506446	0.0787819	0.00737502
111506535	0.000912977	0.00466528
111477060	0.0241089	0.00835024
111529586	0.00436481	0.0070321
111477411	0.0241089	0.00835024
111445874	1.6994	0.113841
111443486	1.76246	0.112352
111529921	0.454322	1.12739e-05
111456996	0.209785	0.0146578
111461723	0.233587	0.0146059
111500047	0.0303977	0.00535607
111380701	0.503347	0.0155118
111381135	0.301638	0.0155118
111391568	0.503347	0.0164947
111446843	1.6994	0.112879
111447675	1.59329	0.112879
111459104	0.400444	0.0161091
111463572	0.186886	0.0129972
111463574	0.203218	0.0116892
111346151	0.0649464	0.000113579
111353111	0.0695094	0.0141361
111336388	0.191182	0.000487806
111352354	0.0695094	0.0133643
111356800	0.0695094	0.0141361
111356964	0.0695094	0.0141361
111361400	0.0448416	0.0133643
111361693	0.0448416	0.0126153
111377829	0.170118	0.0143479
111398857	0.352324	0.0187951
111468858	0.068593	0.00556946
111469410	0.068593	0.0059769
111503423	0.0913542	0.00758046
111503622	0.223807	0.00643486
111349127	0.179996	2.13987e-05
111409457	0.2522	0.0155067
111535439	0.108909	0.00100962
111406460	0.12831	0.000808161
111531264	0.454322	1.12739e-05
111350281	0.142487	0.00607413
111459167	0.211196	0.00417603
111459826	0.211196	0.00455853
111493221	0.0287242	0.00941344
111496665	0.0303977	0.00535607
111499350	0.0303977	0.00535607
111530236	0.142366	0.00382116
111491757	0.0287242	0.00941344
111352460	0.140802	0.0166135
111352408	0.0695094	0.0141361
111456928	1.23366	0.00168137
111454124	1.19199	0.00340051
111527855	0.00388252	0.00847116
111411343	0.318397	0.00709937
111488318	0.0684404	0.00520231
111367115	0.0440718	0.0134341
111367303	0.283079	2.33994e-05
111503239	0.223807	0.00610949
111429030	0.361211	0.00768159
111485699	0.0517827	0.00989176
111376668	0.170118	0.0151569
111482419	0.0972902	0.0102273
111450748	0.811634	0.00152517
111420793	0.0120657	0.00979438
111453584	0.927015	0.000176787
111534577	0.0492458	0.000456555
111528111	0.177309	3.17853e-06
111354788	0.0695094	0.0141361
111509853	0.193142	0.00458408
111343774	0.0704278	0.00777666
111419154	0.0120657	0.00979438
111470038	0.430509	1.71211e-05
111492150	0.0287242	0.00941344
111480794	0.642065	0.00129401
111421263	0.128077	0.0104959
111530358	0.454322	1.12739e-05
111342298	0.0704278	0.00777666
111440898	2.52115	0.940095
111490149	0.0287242	0.00941344
111362093	0.0448416	0.0133643
111386416	0.239351	0.0135819
111357207	0.0695094	0.0141361
111451152	0.645124	0.00117038
111380684	0.334513	0.0143479
111380432	0.301638	0.0155118
111500779	0.0215456	0.000195793
111490352	0.0287242	0.00941344
111446579	0.357931	0.522283
111351534	0.175289	0.00395185
111490991	0.0287242	0.00941344
111382199	0.301638	0.0155118
111382264	0.301638	0.0155118
111421221	0.128077	0.0104959
111451708	0.734004	0.000209684
111451009	0.642256	0.00101789
111440951	0.464706	0.287677
111530226	0.453828	0.00294354
111530373	0.453828	0.00294354
111347795	0.179996	0.000304145
111352073	0.134422	0.00700381
111383427	0.110923	0.0184116
111390429	0.239351	0.0142078
111413634	0.368759	0.0163709
111418124	0.338566	0.0186334
111422082	0.21254	0.0189563
111436201	2.51971	0.999228
111439938	1.83773	0.131137
111444510	1.6994	0.112352
111445617	0.640354	0.104752
111445728	0.640354	0.104752
111446459	1.6994	0.112879
111447274	1.6994	0.111332
111476348	0.285	0.01159
111484141	0.225702	0.0121667
111488721	0.180983	0.0123702
111496456	0.0640899	0.0179345
111499178	0.222573	0.0186347
111347678	0.179996	0.000304145
111352600	0.140802	0.0157528
111358000	0.269218	0.0164736
111362170	0.0448416	0.0133643
111362503	0.0448416	0.0133643
111370615	0.301638	0.0164833
111382058	0.170118	0.0159904
111385509	0.206419	0.0147503
111403848	0.352324	0.0178002
111405462	0.466991	0.0245179
111406068	0.29056	0.0160755
111406142	0.20859	0.0189113
111406396	0.20859	0.0189113
111423228	0.2594	0.0196764
111424409	0.35714	0.0188146
111444420	1.6994	0.112352
111444591	1.6994	0.112352
111445104	1.6994	0.112352
111445592	0.640354	0.104752
111446344	1.6994	0.111332
111459229	0.852942	0.000833646
111464635	0.724919	0.00216756
111477488	0.267928	0.0138026
111484237	0.225702	0.0121667
111492882	0.0109508	0.0140712
111495240	0.218676	0.0093579
111497767	0.274905	0.0186347
111527654	0.323398	0.00870164
111354110	0.0695094	0.0133643
111368316	0.00493547	0.0165894
111431384	0.0156978	0.0332559
111476294	0.0241089	0.0102481
111495760	0.137451	0.00935741
111496880	0.129947	0.00567132
111497851	0.137451	0.00935741
111499611	0.262013	0.00520806
111377050	0.170118	0.0143479
111413794	0.368759	0.0163709
111457696	0.211196	0.00469973
111458265	0.211196	0.00469973
111476667	0.472499	0.00224715
111496680	0.137451	0.00935741
111497962	0.137451	0.00935741
111499723	0.262013	0.00573901
111527329	0.207889	0.00870164
111529619	0.273273	0.000422127
111385161	0.301638	0.0165079
111389463	0.381324	0.0129355
111467409	0.423659	0.0084237
111375571	0.170118	0.0128027
111474921	0.0241089	0.00783044
111475077	0.0241089	0.00732409
111481785	0.0972902	0.0102273
111484641	0.027057	0.0107826
111485430	0.0666646	0.00873754
111492003	0.00886256	0.00816103

## Sheet: h
BP	log p gene expression	r2 to lead SNP
27810319	0.0170055	0.0599708
27815942	0.721475	0.122668
27850945	1.00472	0.0118364
27909537	0.751781	0.0117053
27884220	0.241239	0.00421889
27858800	0.436638	0.0304897
27788780	1.00604	0.00792779
27825386	1.0372	0.297539
27850084	0.440932	3.90436e-05
27850434	0.440932	2.08191e-05
27891747	0.119358	0.000914713
27903905	0.119358	0.000914713
27899987	0.119358	0.000914713
27888594	0.119358	0.000914713
27888432	0.119358	0.000914713
27900040	0.119358	0.000914713
27916603	0.268492	0.00292922
27824022	0.349887	0.0212618
27809342	0.169475	0.0561211
27824134	0.349887	0.0212618
27830379	0.349887	0.0212618
27903128	0.384997	0.00672435
27814628	0.160459	0.0599708
27829393	1.0372	0.292066
27908895	0.119358	0.000914713
27890440	0.119358	0.000914713
27890081	0.119358	0.000914713
27889728	0.119358	0.000914713
27907653	0.119358	0.000914713
27825375	2.11216	0.998369
27892157	0.119358	0.000914713
27791614	1.07433	0.00734078
27797053	0.441411	0.44347
27885283	0.119358	0.000914713
27885759	0.119358	0.000914713
27891408	0.119358	0.000914713
27915638	0.173666	0.000914713
27782163	1.66898	0.00855455
27895131	0.119358	0.000914713
27893181	0.119358	0.000914713
27893326	0.119358	0.000914713
27897333	0.119358	0.000914713
27797810	0.527097	0.00265919
27868108	0.0649464	0.00231761
27891465	0.119358	0.00104326
27895330	0.119358	0.000914713
27893344	0.119358	0.000914713
27897043	0.119358	0.000914713
27895277	0.119358	0.000914713
27807665	0.0582402	0.0561211
27795397	0.771343	0.0109277
27844007	1.5499	0.00973788
27844117	0.924088	0.0156233
27844831	0.436638	0.0292898
27844626	0.310247	0.0292898
27845006	0.310159	2.90171e-05
27925011	0.396964	0.000431668
27819955	0.119701	0.0228619
27922648	0.476514	0.000761827
27833763	0.217958	0.000444904
27848436	0.406492	0.00179323
27794907	0.598083	0.0107866
27856710	0.469288	1.52527e-06
27789065	0.391581	0.200878
27817123	1.96738	0.810518
27874943	0.241239	0.00446071
27783015	0.680478	0.0112189
27894577	0.119358	0.000914713
27733811	0.648784	0.0240872
27898346	0.119358	0.000914713
27894780	0.119358	0.000914713
27877211	0.119358	0.000914713
27752292	0.614036	0.0216582
27728855	0.648784	0.0236763
27729109	0.648784	0.0236763
27889035	0.0169152	0.00013863
27884875	0.605899	0.0188587
27781403	0.348916	0.211839
27783089	0.348916	0.211839
27799105	0.424812	0.00269382
27801879	0.0446972	0.0564353
27801959	0.0446972	0.0564353
27847107	0.0360234	0.00269285
27847901	1.06414	0.0160134
27851720	1.14448	0.00931121
27852077	0.0649464	0.00269285
27871471	0.119358	0.000914713
27882496	0.119358	0.000914713
27887795	0.119358	0.000914713
27889684	0.119358	0.000914713
27891124	0.055468	0.000914713
27891144	0.6362	0.0122818
27900777	0.119358	0.000914713
27728393	0.648784	0.0236763
27740666	0.648784	0.0240872
27875031	0.383945	0.0141499
27742138	0.62672	0.0240872
27886406	0.468266	0.00203765
27886396	0.497846	0.00203765
27886275	0.321209	0.00203765
27907951	0.182567	0.00666143
27742139	0.62672	0.0240872
27744505	0.648784	0.0240872
27744470	0.499764	0.002836
27898785	0.119358	0.000914713
27898960	0.348625	0.000957907
27867328	0.436638	0.0313582
27901712	0.268492	0.00292922
27757018	1.54455	0.0074509
27758274	1.69208	0.0665707
27823447	0.138824	0.0129752
27823627	0.0234208	0.0131333
27824973	0.140201	0.0201117
27825482	0.140201	0.0212485
27825499	0.140201	0.0212485
27839134	1.15977	0.0523087
27850725	0.436638	0.0292898
27806147	0.062031	0.0561211
27876160	0.241239	0.00402158
27886634	0.321209	0.00203765
27896290	0.644932	0.0111391
27915230	0.348625	0.000957907
27915329	0.0169152	6.8263e-05
27892086	0.751781	0.0119923
27867413	1.12056	0.0148456
27924530	0.182567	0.00644258
27924596	0.182567	0.00644258
27759404	0.659358	0.0216582
27756251	0.337337	0.0238814
27917088	0.310247	0.0241211
27921767	0.383945	0.0135904
27924419	0.378097	0.00041442
27924505	0.0504148	0.00240636
27889312	1.69422	0.0270283
27886729	0.436638	0.0241211
27885263	0.605899	0.0170723
27904321	0.644932	0.0117053
27911911	0.383945	0.0135904
27726303	0.648784	0.0236763
27726951	0.414088	0.00373276
27727126	0.44855	0.00373276
27727480	0.648784	0.0236763
27806984	1.34065	0.67689
27816142	1.96738	0.810518
27758275	1.36785	0.0656528
27835927	1.44297	0.0203328
27842622	0.167044	0.000118705
27901738	0.310247	0.023347
27909165	0.268492	0.00292922
27835367	0.676748	0.00126586
27769551	1.45917	0.0603055
27833524	0.0486625	0.000488759
27874896	0.241239	0.00446071
27848398	0.79129	0.0118364
27798199	0.441411	0.44347
27883032	0.241239	0.00453926
27837526	0.912929	0.00126586
27764623	1.51357	0.0591451
27817125	1.96738	0.810518
27835922	1.44297	0.0209224
27807063	0.558619	0.0856608
27827181	3.16736	0.866923
27806852	0.558619	0.0856608
27826932	1.28861	0.279845
27846468	0.821311	0.0118364
27731084	0.414088	0.002836
27804731	0.889747	0.0933038
27783476	1.51357	0.0603055
27798071	0.527097	0.00383491
27798172	0.527097	0.00383491
27799034	0.474696	0.00337542
27805177	0.062031	0.0561211
27805204	0.558619	0.0856608
27812802	0.0616304	0.0561211
27829161	1.12808	0.121918
27831095	0.230327	0.0290235
27834856	1.20004	0.0197421
27834947	1.20004	0.0197421
27843368	0.764977	0.01255
27807730	0.062031	0.0561211
27830401	2.11216	0.984837
27824709	0.349887	0.0212618
27895045	0.119358	0.000914713
27745476	0.499764	0.002836
27777918	1.66898	0.00800017
27745695	0.351152	0.00240663
27739857	0.414088	0.002836
27895054	0.119358	0.000914713
27784304	0.38122	0.155143
27882777	0.241239	0.00382947
27885563	0.358129	0.00536316
27912447	0.348625	0.00115128
27815285	0.0616304	0.055808
27824372	0.0177288	0.00296966
27815531	1.96738	0.810518
27815535	0.930332	0.123323
27903204	0.0169152	0.000100556
27816304	1.82974	0.705407
27780362	0.467883	0.159228
27892268	0.119358	0.000914713
27847279	0.436638	0.0313582
27793632	1.40483	0.0618847
27804394	1.26027	0.575575
27829311	0.230327	0.0261062
27851480	0.0649464	0.00316631
27850027	1.08624	0.00965323
27753599	0.613323	0.00345048
27867461	0.469288	2.06514e-05
27800385	0.852633	0.431008
27800734	0.85855	0.0734889
27842287	0.670195	0.016569
27804360	1.26027	0.575575
27808217	1.34065	0.67689
27923416	0.396964	0.000577895
27923511	0.396964	0.000366755
27753688	0.38711	0.00411257
27854407	1.47821	0.0284279
27844333	0.310247	0.02769
27904472	0.268492	0.00292922
27754726	0.202386	0.000517418
27786460	0.283913	0.160787
27749978	0.613679	0.0218574
27750741	0.613679	0.0218574
27750861	0.613679	0.0218574
27752418	0.613679	0.0218574
27753324	0.613679	0.0218574
27754292	0.50515	0.0224583
27847664	0.0649464	0.00269285
27848410	0.806041	0.00701016
27852608	0.0649464	0.00269285
27864041	0.0649464	0.00269285
27864084	0.0649464	0.00269285
27871089	0.119358	0.000914713
27871281	0.301291	0.00241111
27875531	0.119358	0.000914713
27887171	0.119358	0.000914713
27888267	0.119358	0.000914713
27891151	0.055468	0.000914713
27891205	0.119358	0.000914713
27892647	0.119358	0.000914713
27892912	0.119358	0.000914713
27894175	0.119358	0.000914713
27894389	0.119358	0.000914713
27896732	0.119358	0.000914713
27900666	0.119358	0.000914713
27900692	0.119358	0.000914713
27905490	0.119358	0.000914713
27908370	0.119358	0.000792542
27918655	0.119358	0.000914713
27918776	0.119358	0.000351269
27922527	0.186953	1.72981e-08
27833251	1.49417	0.0326323
27726452	0.195179	0.0117261
27727832	0.648784	0.0236763
27729646	0.648784	0.0238814
27730096	0.648784	0.0238814
27731704	0.831208	0.0247082
27731861	0.648784	0.0240872
27732035	0.648784	0.0240872
27732422	0.648784	0.0240872
27733653	0.648784	0.0240872
27733657	0.648784	0.0240872
27737850	0.648784	0.0240872
27738067	0.648784	0.0240872
27740722	0.648784	0.0240872
27741742	0.648784	0.0240872
27743953	0.648784	0.0240872
27745351	0.648784	0.0240872
27745364	0.648784	0.0242936
27746170	0.648784	0.0240872
27747520	0.613679	0.0218574
27747607	0.613679	0.0218574
27747922	0.613679	0.0218574
27748102	0.613679	0.0218574
27795157	0.542875	0.0115347
27835317	1.1696	0.0129331
27734073	0.648784	0.0240872
27845065	0.369776	0.00188296
27820574	0.0234208	0.0131333
27802755	1.06992	0.73988
27845468	0.406492	0.00182462
27918318	0.526513	0.000374012
27889069	0.119358	0.000914713
27868849	0.2594	8.82174e-05
27819783	1.12808	0.121918
27889242	0.119358	0.000914713
27922474	0.182567	0.00616587
27866326	0.369877	0.000238893
27820403	0.0234208	0.0131333
27826752	1.0372	0.293874
27823887	1.0372	0.297539
27818887	1.28861	0.281546
27818893	1.28861	0.281546
27806255	1.26027	0.575575
27806690	1.26027	0.575575
27806808	1.34065	0.67689
27802978	1.34065	0.667366
27825912	1.0372	0.297539
27905971	0.358129	0.00604023
27872981	0.241239	0.00520334
27912057	0.323672	0.000957907
27845997	0.954286	0.00863625
27822530	1.28861	0.283261
27843578	0.397506	0.00212598
27824089	1.0372	0.299396
27914876	0.358129	0.00397892
27733428	0.648784	0.0240872
27897534	0.119358	0.000914713
27784997	1.48585	0.0600322
27901393	0.119358	0.000914713
27896309	0.348625	0.000782665
27880417	0.241239	0.00421889
27914736	0.348625	0.00115128
27909733	0.268492	0.00292922
27802163	0.00256993	0.0602996
27802364	0.00256993	0.0602996
27802488	0.0446972	0.0564353
27803017	0.0446972	0.0567507
27739163	0.414088	0.002836
27827314	0.140201	0.0201117
27827733	1.12808	0.121918
27885536	0.241239	0.00421889
27821308	0.0234208	0.0100786
27812666	0.160459	0.0602996
27786070	0.90518	0.0218574
27804071	1.26027	0.575575
27834747	0.676748	0.00126586
27892314	0.268492	0.00292922
27822978	0.0234208	0.0131333
27888034	0.321209	0.00253672
27875759	0.241239	0.00475508
27923955	0.182567	0.00644258
27823130	0.0234208	0.0131333
27853803	0.310247	0.0262976
27885077	0.321209	0.00203765
27820995	1.12808	0.121918
27736651	0.274088	0.00240663
27889445	0.268492	0.00292922
27870247	0.241239	0.00446071
27896509	0.348625	0.000957907
27738395	0.42899	0.00268994
27914526	0.348625	0.00115128
27844548	0.310247	0.0296368
27827055	0.140201	0.0201117
27797840	0.746904	0.382611
27824082	0.140201	0.0224258
27824118	0.140201	0.0212485
27803183	1.34065	0.667366
27824226	0.140201	0.0212485
27919338	0.493495	0.000374012
27803162	1.34065	0.667366
27798275	0.478208	0.00309217
27886827	0.321209	0.00203765
27800325	0.515131	0.00311666
27804065	1.26027	0.575575
27880347	0.241239	0.00497643
27875608	0.241239	0.00446071
27810888	0.0616304	0.0561211
27818453	0.0669685	0.0646898
27802302	0.0446972	0.0564353
27854976	0.436638	0.0284117
27803522	1.34065	0.667366
27812457	0.0616304	0.0561211
27898596	0.348625	0.000957907
27803609	1.26027	0.568234
27812594	0.0616304	0.0561211
27803837	1.26027	0.568234
27845180	0.872571	0.01255

## Sheet: i
BP	log p gene expression	r2 to lead SNP
79685303	0.599289	0.217686
79835455	0.439018	0.0358026
79845768	0.601886	0.0392709
79818229	0.173731	0.0135211
79881718	0.412738	0.0551629
79774906	0.647625	0.245598
79834138	0.103584	0.135159
79684118	0.571865	0.134241
79688416	0.599289	0.217686
79742007	0.571865	0.134241
79713402	0.647625	0.252515
79713819	0.647625	0.252515
79714490	0.647625	0.252515
79715864	0.669181	0.0636839
79781687	0.809668	0.259244
79724689	0.647625	0.252515
79715963	0.571865	0.134241
79687927	0.571865	0.134241
79834103	0.173731	0.0135211
79833301	0.103584	0.135159
79875015	0.142185	0.155134
79863544	0.0308171	0.181087
79856771	0.407712	4.06911e-05
79792275	0.3203	0.203671
79876318	0.251579	0.131337
79767429	0.150888	0.0460078
79848753	0.108909	0.265838
79870436	0.0165541	0.0385894
79715823	0.274088	0.563542
79701839	0.254925	0.565911
79682664	0.571865	0.134241
79682675	0.571865	0.134241
79742353	0.647625	0.252515
79825327	0.173731	0.0135211
79694829	0.571865	0.134241
79726484	0.647625	0.245598
79827377	0.0166895	0.313534
79773028	0.647625	0.252515
79765676	0.571865	0.134241
79683327	0.571865	0.134241
79683363	0.571865	0.134241
79684176	0.216954	0.148461
79735858	0.809668	0.259244
79697043	0.571865	0.134241
79800479	0.0913542	9.9793e-05
79798487	0.571865	0.134241
79782530	0.571865	0.134241
79820724	0.470185	0.0975588
79843156	0.299296	0.0125023
79697210	0.75597	0.248903
79880441	0.142185	0.150944
79791605	0.809668	0.239169
79760522	0.571865	0.134241
79857165	0.145512	0.056375
79740313	0.647625	0.252515
79696350	0.571865	0.134241
79836881	0.124476	0.177922
79783487	0.68027	0.1104
79821232	0.470185	0.0985358
79737412	0.647625	0.252515
79751819	0.632458	0.245644
79870727	0.0660574	0.156593
79821353	0.470185	0.0985358
79855876	0.189566	0.00701847
79793589	0.809668	0.239169
79774171	0.647625	0.252515
79726457	0.647625	0.245598
79721720	0.647625	0.252515
79737669	0.164056	0.993843
79737967	0.647625	0.252515
79696305	0.571865	0.134241
79871752	0.06778	0.152859
79711523	0.647625	0.245824
79880714	0.456553	0.0500014
79743821	0.571865	0.134241
79869472	0.06778	0.156207
79817527	0.173731	0.0130259
79817898	0.299296	0.0125023
79873951	0.437945	0.0362227
79835045	0.055172	0.0135211
79833821	0.173731	0.0135211
79832217	0.173731	0.0135211
79830758	0.470185	0.0975588
79814265	0.672641	0.0975588
79794102	0.571865	0.134241
79794157	0.809668	0.239169
79789545	0.809668	0.239169
79782137	0.164056	0.999561
79782940	0.571865	0.134241
79785691	0.809668	0.259244
79786405	0.571865	0.134241
79804130	0.237997	0.00155342
79805765	0.237997	0.00155342
79808092	0.237997	0.00137153
79809658	0.255785	0.240272
79809925	0.237997	0.00137153
79811013	0.724228	0.0106274
79756127	0.571865	0.134241
79757298	0.216382	0.993843
79757739	0.647625	0.252515
79758501	0.647625	0.252515
79758715	0.647625	0.252515
79762214	0.571865	0.140322
79762389	0.647625	0.252515
79762457	0.647625	0.252515
79762549	0.647625	0.252515
79764369	0.647625	0.252515
79766219	0.647625	0.252515
79766292	0.571865	0.134241
79766628	0.647625	0.252515
79776217	0.647625	0.252515
79745469	0.571865	0.134241
79747291	0.647625	0.252515
79751332	0.632458	0.252515
79862233	0.145512	0.0505519
79867209	0.159455	0.166105
79868542	0.456553	0.0500014
79869896	0.412738	0.0569881
79819918	0.470185	0.0975588
79820180	0.470185	0.0975588
79820525	0.173731	0.0135211
79839108	0.173731	0.0135211
79857337	0.131532	0.187792
79858271	0.0374413	0.156751
79861443	0.145512	0.0505519
79842467	0.0956091	0.392754
79843765	0.237547	0.162937
79847967	0.573326	0.026303
79703254	0.571865	0.134241
79704569	0.571865	0.134241
79710426	0.647625	0.252515
79711150	0.647625	0.252515
79730481	0.647625	0.252515
79731608	0.647625	0.252515
79733079	0.647625	0.249165
79742942	0.647625	0.252515
79742955	0.352324	0.137278
79690372	0.571865	0.134241
79703255	0.155771	0.127752
79710578	0.647625	0.252515
79693578	0.571865	0.134241
79693679	0.599289	0.22432
79721557	0.571865	0.134241
79720786	0.571865	0.134241
79720762	0.647625	0.252515
79719169	0.571865	0.134241
79734297	0.571865	0.134241
79737264	0.571865	0.134241
79738492	0.647625	0.245824
79738779	0.571865	0.140322
79739685	0.647625	0.252515
79741018	0.647625	0.252515
79695370	0.599289	0.22432
79696321	0.571865	0.134241
79696603	0.571865	0.134241
79696701	0.571865	0.134241
79697501	0.571865	0.134241
79697592	0.75597	0.248903
79697751	0.571865	0.134241
79697808	0.599289	0.242196
79699905	0.571865	0.134241
79699986	0.571865	0.134241
79700404	0.571865	0.134241
79703034	0.0728864	0.0941619
79703543	0.571865	0.134241
79704614	0.571865	0.134241
79704707	0.571865	0.134241
79708289	0.647625	0.252515
79782100	0.809668	0.259244
79686227	0.221921	0.134241
79859106	0.573326	0.0256727
79686571	0.571865	0.134241
79741839	0.647625	0.252515
79735232	0.809668	0.259244
79717928	0.647625	0.252515
79836192	0.470185	0.0985358
79836349	0.299296	0.0125023
79855372	0.145512	0.056375
79878134	0.251579	0.131337
79881909	0.251579	0.136808
79813356	0.0166895	0.324542
79824165	0.0166895	0.324542
79714977	0.254925	0.57211
79840528	0.108184	0.324542
79859806	0.140982	0.201045
79877936	0.251579	0.131337
79845734	0.157017	0.296687
79863681	0.364617	0.201616
79869650	0.0165541	0.0415839
79871022	0.456553	0.0512911
79880994	0.456553	0.0512911
79815658	0.672641	0.0995117
79878235	0.437945	0.0362227
79829771	0.173731	0.0135211
79778441	0.809668	0.259244
79784184	0.809668	0.259244
79873013	0.8671	0.00331761
79778376	0.809668	0.259244
79854088	0.145512	0.056375
79829479	0.299296	0.0125023
79881037	0.456553	0.0512911
79837249	0.173731	0.0135211
79872735	0.456553	0.0512911
79831482	0.470185	0.0975588
79871093	0.0660574	0.156593
79731212	0.571865	0.134241
79847059	0.268895	7.03113e-05
79830171	0.546529	0.0577467
79869225	0.720789	0.0362227
79869369	0.720789	0.0362227
79874583	0.375924	0.0215788
79740970	0.254925	0.57211
79813765	0.456801	0.161942
79821877	0.562249	0.0344139
79852145	0.573326	0.0265366
79857432	0.573326	0.0257542
79857629	0.573326	0.0257542
79860170	0.573326	0.0257542
79865112	0.434743	0.0287055
79878591	0.270268	0.0313464
79870374	0.375924	0.0187586
79870274	0.375924	0.0187586
79870334	0.375924	0.0187586
79685564	0.571865	0.134241
79873890	0.375924	0.0201952
79873974	0.375924	0.0201952
79694317	1.00776	0.130099
79851891	0.201971	0.19402
79815914	0.405718	0.110069
79776887	0.809668	0.259244
79783116	0.125924	0.452575
79785722	0.214101	0.448648
79834760	0.0166895	0.30785
79856982	0.207748	0.197822
79872645	0.403513	0.143
79870094	0.720789	0.0362227
79871335	0.375924	0.0187586
79721841	0.159141	0.155592
79683830	0.0967472	0.0306148
79807434	0.103584	0.141356
79811320	0.13543	0.00304202
79723663	0.254925	0.57211
79876736	0.198596	0.144497
79763377	0.350665	0.15661
79700854	0.125924	0.452575
79817371	0.173731	0.0135211
79828857	0.103584	0.135159
79723179	0.647625	0.252515
79723875	0.164056	0.999561
79724448	0.647625	0.252515
79744906	0.571865	0.134241
79776672	0.571865	0.134241
79781073	0.809668	0.259244
79811662	0.561774	0.122915
79812343	0.173731	0.0135211
79841683	0.373044	0.00643864
79737407	0.647625	0.252515

## Sheet: j
BP	log p gene expression	r2 to lead SNP
45797761	0.983803	0.457831
45967768	0.290645	0.0169841
45938746	2.10353	0.309042
45934437	1.98843	0.309042
45936359	0.0101943	0.0256967
45937992	1.83209	0.117636
45803078	1.48426	0.606095
45821438	0.458047	0.113406
45971186	0.277366	0.00474881
45799950	1.48426	0.606095
45806427	1.48426	0.606095
45812541	1.48426	0.606095
45876673	1.26464	0.936215
45904714	0.266321	0.00742574
45907454	1.49363	0.378135
45915340	0.490663	0.0133414
45961422	1.21353	0.150517
45971927	1.09849	0.150517
45869903	1.28777	0.909796
45842094	1.48426	0.625514
45837243	1.48426	0.625514
45843610	1.48426	0.625514
45869895	0.517555	0.738586
45836914	1.48426	0.625514
45787725	0.983803	0.474619
45789879	1.87648	0.0456741
45789937	0.983803	0.457831
45790429	0.665345	0.113406
45791157	0.983803	0.474619
45792838	0.983803	0.474619
45797020	0.983803	0.457831
45797043	0.983803	0.457831
45797143	0.910802	0.474619
45798374	0.977984	0.476588
45800116	1.48426	0.606095
45801657	1.48426	0.589096
45802840	1.48426	0.606095
45803674	1.48426	0.589096
45808367	1.48426	0.589096
45809454	1.48426	0.589096
45810077	1.48426	0.606095
45815756	1.48426	0.606095
45817117	1.48426	0.606095
45817189	1.27737	0.589096
45818132	1.48426	0.580641
45819160	1.48426	0.606095
45819173	1.48426	0.606095
45821859	1.48426	0.625514
45824201	1.48426	0.625514
45824747	1.48426	0.625514
45824785	1.48426	0.625514
45824875	1.48426	0.625514
45825080	1.48426	0.625514
45825155	1.48426	0.625514
45828014	1.26464	0.919105
45831252	1.48426	0.625514
45833687	1.48426	0.625514
45833851	1.48426	0.625514
45849370	1.48426	0.625514
45850626	0.0140349	0.0382047
45851414	1.48426	0.625514
45853015	0.38764	0.112809
45864099	1.26464	0.919108
45876385	1.48426	0.635448
45876607	1.26464	0.936215
45878800	1.40099	0.351693
45882741	1.49485	0.613126
45883471	1.66414	0.326951
45893620	1.67121	0.326951
45902055	1.49363	0.378135
45902537	1.49363	0.378135
45903367	1.49363	0.378135
45912771	1.8573	0.3882
45918380	0.243973	0.01364
45955036	2.63714	0.203519
45964505	1.98843	0.309042
45968590	1.42354	0.193986
45836894	1.48426	0.625514
45835009	1.48426	0.625514
45792438	0.983803	0.457831
45837032	1.48426	0.625514
45830383	1.48426	0.625514
45846048	1.48426	0.625514
45779709	0.645699	0.105655
45816305	1.48426	0.589096
45816494	1.48426	0.606095
45816507	0.551294	0.125849
45854778	0.0140349	0.0382047
45858831	1.34266	0.910744
45816409	1.48426	0.606095
45827653	1.48426	0.625514
45857469	1.26464	0.919108
45778630	0.983803	0.452065
45835279	1.2307	0.625514
45778760	0.983803	0.470696
45835712	1.48426	0.625514
45835656	1.48426	0.625514
45818531	1.21903	0.0691086
45795713	0.983803	0.457831
45903687	1.60415	0.125849
45931478	1.70355	0.269676
45802622	1.48426	0.606095
45848714	1.48426	0.642305
45803909	1.38153	0.606095
45856390	1.26464	0.919108
45856637	1.26464	0.919108
45796087	0.983803	0.457831
45832144	1.48426	0.625514
45817674	1.45247	0.589096
45856319	1.26464	0.919108
45820691	1.48426	0.589096
45881678	1.49485	0.622294
45790596	0.983803	0.474619
45821340	1.48426	0.625514
45819286	1.48426	0.606095
45857497	1.26464	0.919108
45849953	1.48426	0.625514
45792631	0.983803	0.457831
45834374	1.48426	0.625514
45869171	1.26464	0.919108
45930805	1.70355	0.273034
45786684	1.8617	0.0421717
45962358	1.21353	0.150517
45959385	0.26946	0.0169841
45959652	0.26946	0.0169841
45817327	1.87648	0.0456741
45876916	1.26464	0.936215
45842082	1.60189	0.155664
45830395	1.60189	0.155664
45977447	0.290645	0.0169841
45781565	0.645699	0.105655
45811945	0.551294	0.125849
45812024	0.551294	0.125849
45872210	1.26464	0.927598
45900729	1.58436	0.0201184
45844527	1.48426	0.625514
45942071	0.381429	0.013456
45844106	1.48426	0.625514
45927242	0.582528	0.012421
45821017	1.48426	0.614905
45976928	0.290645	0.0169841
45859814	1.60189	0.155664
45844112	1.48426	0.625514
45842039	0.0294207	0.0382047
45976968	0.290645	0.0169841
45928822	1.81531	0.33496
45823185	1.48426	0.625514
45846862	1.48426	0.625514
45924023	0.266161	0.00793061
45924256	0.2423	0.0102956
45779151	0.645699	0.105655
45832635	1.48426	0.625514
45806859	1.48426	0.606095
45872281	1.26464	0.927598
45872954	1.26464	0.936215
45875409	1.26464	0.936215
45942712	0.413976	0.0167133
45958676	0.222791	0.0143134
45963586	0.290645	0.0169841
45963777	0.290645	0.0169841
45967801	0.290645	0.0169841
45802666	1.24132	0.547312
45891700	1.66414	0.326951
45802739	1.48426	0.589096
45948175	0.26946	0.0169841
45832965	1.48426	0.642305
45779319	0.645699	0.105655
45779570	0.645699	0.105655
45870610	1.26464	0.919108
45870561	1.26464	0.919108
45850300	0.38764	0.112809
45820323	1.48426	0.606095
45977603	1.23988	0.012864
45847600	1.48426	0.625514
45801643	1.87648	0.0456741
45895969	1.00551	0.0943824
45891484	1.67081	0.123917
45854253	1.26464	0.919108
45931102	1.98843	0.309042
45931070	1.98843	0.309042
45931060	1.98843	0.309042
45854174	1.26464	0.919108
45915941	0.771856	0.00197312
45836676	1.60189	0.155664
45829765	0.38764	0.113406
45901089	1.58436	0.0222958
45800858	1.8824	0.129022
45939617	0.413976	0.0170204
45938239	0.0573968	0.02642
45938301	0.0573968	0.0250501
45954807	0.26946	0.0169841
45955064	0.144118	0.010376
45939818	0.413976	0.0170204
45936224	0.0101943	0.0265367
45958856	2.63714	0.203519
45878382	1.26464	0.998925
45888194	1.67081	0.123917
45875330	1.26464	0.936215
45972810	1.98843	0.309042
45829807	0.38764	0.112809
45877899	1.26464	0.944958
45826179	1.48426	0.625514
45971156	0.290645	0.0169841
45811570	1.8824	0.129728
45973598	0.290645	0.0169841
45971413	0.290645	0.0169841
45971360	0.290645	0.0169841
45970632	0.290645	0.0169841
45970717	0.290645	0.0169841
45947416	0.26946	0.0169841
45973624	0.290645	0.0169841
45948000	0.26946	0.0173006
45976540	0.290645	0.0169841
45972880	0.290645	0.0169841
45853216	1.26464	0.919108
45948872	0.26946	0.0173006
45887475	1.67081	0.123917
45923770	0.2423	0.00997017
45951081	0.26946	0.0173006
45951716	0.26946	0.0169841
45874660	1.26464	0.936215
45874817	1.26464	0.9276
45874818	1.26464	0.9276
45875066	1.26464	0.936215
45877441	1.26464	0.936215
45877560	1.26464	0.936215
45917376	0.799971	0.00138637
45920705	0.594824	0.00609332
45921982	0.594824	0.00609332
45924968	2.1239	0.394909
45925215	1.14255	0.107548
45935563	0.0101943	0.0250501
45935744	1.24718	0.0923473
45952745	2.5021	0.203519
45872864	0.903785	0.12075
45875980	1.26464	0.919111
45952929	0.26946	0.0173006
45952433	0.222791	0.0140393
45971689	1.98843	0.309042
45891215	1.66414	0.326951
45839808	1.60189	0.155664
45930785	0.0170507	0.0184618
45880056	0.303731	0.111624
45943435	0.0913542	0.00711689
45963830	0.723538	0.0357667
45780200	0.645699	0.105655
45780263	0.645699	0.105655
45780342	0.645699	0.105655
45809815	0.551294	0.125849
45820136	1.8824	0.129728
45838599	0.38764	0.112809
45864276	0.38764	0.112809
45883406	0.221994	0.111624
45904016	1.60415	0.125849
45869748	1.28777	0.919108
45869713	1.28777	0.919108
45863539	1.26464	0.919108
45871554	1.26464	0.919108
45887115	1.47873	0.326951
45887118	1.47873	0.326951
45902119	1.49363	0.381474
45828050	1.48426	0.625514
45802587	1.48426	0.589096
45853430	1.26464	0.919108
45852539	1.26464	0.919108
45853828	1.26464	0.919108
45907136	1.49363	0.378135
45939991	2.10353	0.309042
45871432	1.14978	0.863146
45853580	1.26464	0.919108
45874340	1.26464	0.936215
45817451	1.48426	0.606095
45877157	1.26464	0.936215
45917542	0.98464	0.0156373
45934795	1.49417	0.305535
45934881	2.00771	0.312608
45795977	0.665345	0.113406
45796001	0.665345	0.113406
45836412	0.38764	0.112809
45868449	1.26464	0.919108
45892557	1.66414	0.326951
45916913	0.553152	0.0175726
45870141	1.26464	0.919108
45871329	1.26464	0.919108
45867392	1.26464	0.919108
45934331	1.24718	0.0933428
45934372	1.24718	0.0933428
45932264	1.70355	0.269676
45829092	1.48426	0.625514
45829111	1.48426	0.625514
45918279	0.586197	0.0153856
45875793	1.26464	0.936215
45831626	0.38764	0.112809
45931899	1.70355	0.269676
45917117	0.769807	0.00144826
45864960	1.26464	0.919108
45865079	1.26464	0.919108
45805222	1.48426	0.606095
45968987	1.52944	0.0877997
45828870	1.48426	0.625514
45918076	0.586197	0.0153856
45786262	0.00550688	0.037866
45809358	1.48426	0.606095
45864618	1.26464	0.919108
45812936	1.48426	0.597552
45812938	0.551294	0.11637
45828082	1.48426	0.625514
45798202	0.977984	0.493439
45793374	1.8824	0.129728
45897155	0.277695	0.0468981
45928911	0.0174574	0.017115
45870305	1.26464	0.919108
45964553	0.290645	0.0169841
45970117	0.290645	0.0169841
45972247	0.290645	0.0169841
45972325	0.290645	0.0167133
45972481	0.290645	0.0169841
45972611	0.290645	0.0169841
45978331	0.290645	0.0169841
45977715	0.290645	0.0169841
45788492	0.983803	0.457831
45807259	1.48426	0.589096
45810412	1.48426	0.606095
45810710	1.48426	0.606095
45811373	1.48426	0.589096
45815734	1.48426	0.589096
45819509	1.48426	0.606095
45834053	1.48426	0.625514
45836731	1.48426	0.625514
45837300	1.48426	0.625514
45846404	1.48426	0.625514
45846569	1.48426	0.625514
45850449	1.48426	0.625514
45850676	1.48426	0.625514
45851052	1.48426	0.625514
45875554	1.48426	0.635448
45905894	1.49363	0.378135
45878908	1.49485	0.636262
45819914	1.48426	0.606095
45835023	0.241239	0.0143085
45853949	0.38764	0.112809
45788218	0.983803	0.474619
45788034	0.983803	0.474619
45788033	0.983803	0.474619
45942423	1.98843	0.309042
45964279	0.241239	0.0143134
45966598	0.241239	0.0140393
45949254	0.26946	0.0169841
45966749	0.290645	0.0169841
45967258	0.241239	0.0140393
45902912	0.271809	0.0521403
45937423	1.09243	0.0784835
45785138	0.645699	0.104987
45939136	0.227678	0.00474881
45831939	1.48426	0.625514
45953767	1.60189	0.105032
45902886	0.237396	0.118262
45865806	1.26464	0.919108
45865877	1.26464	0.919108
45866109	1.26464	0.919108
45896251	1.49485	0.613126
45865597	1.26464	0.919108
45944772	0.381429	0.013456
45946714	0.222791	0.0140393
45928658	0.582528	0.012421
45917092	0.672641	0.0193663
45934529	1.24718	0.0934214
45965861	0.26946	0.0169841
45966422	0.290645	0.0169841
45966628	0.290645	0.0169841
45963387	1.1798	0.145121
45800542	1.48426	0.606095
45779855	0.645699	0.105655
45801334	1.48426	0.606095
45805685	1.87648	0.0456741
45857826	0.38764	0.112809

[truncated: 2 more sheets: k, l]
