# Supplementary material for: Shared associations identify causal relationships between gene expression and immune cell phenotypes
Source: Commun Biol. 2021 Mar 4;4:279. doi: 10.1038/s42003-021-01823-w (PMC7933159; doi:10.1038/s42003-021-01823-w)
Supplement: Supplementary file 6 — Supplementary Data 3 [file 42003_2021_1823_MOESM6_ESM.xlsx]

## Sheet: a
JLIM	PRS.R2
JLIM-	0.0442504
JLIM-	0.00831845
JLIM-	0.00144889
JLIM-	2.00893e-05
JLIM-	0.00143769
JLIM-	0.00010629
JLIM-	2.49713e-05
JLIM-	0.000382147
JLIM-	0.014588
JLIM-	5.90251e-06
JLIM-	7.42806e-05
JLIM-	0.000605529
JLIM-	0.000195681
JLIM-	0.000103793
JLIM-	0.000293479
JLIM-	0.000119721
JLIM-	9.12536e-06
JLIM-	0.00108512
JLIM-	0.00162871
JLIM-	0.000185509
JLIM-	0.000138595
JLIM-	3.4336e-05
JLIM-	0.000104025
JLIM-	0.00125575
JLIM-	0.000194482
JLIM-	0.000801712
JLIM-	0.00146983
JLIM-	0.00120958
JLIM-	3.78673e-06
JLIM-	0.00127078
JLIM-	0.000372978
JLIM-	2.1711e-05
JLIM-	0.0196778
JLIM-	0.00102799
JLIM-	0.00623751
JLIM-	2.68742e-05
JLIM-	0.00109791
JLIM-	0.000128881
JLIM-	4.51619e-07
JLIM-	9.1595e-05
JLIM-	2.0183e-06
JLIM-	0.0028584
JLIM-	0.000164452
JLIM-	4.70262e-05
JLIM-	0.00156544
JLIM-	0.00597657
JLIM-	0.000409722
JLIM-	0.000476236
JLIM-	0.00288164
JLIM-	0.00344066
JLIM-	0.00545066
JLIM-	0.0016825
JLIM-	0.00124648
JLIM-	0.000619112
JLIM-	0.0101838
JLIM-	1.82478e-05
JLIM-	0.00345618
JLIM-	0.00656209
JLIM-	0.00179699
JLIM-	0.000162693
JLIM-	0.00074554
JLIM-	0.00649702
JLIM-	0.000242128
JLIM-	0.00126171
JLIM-	0.00295937
JLIM-	0.000837107
JLIM-	0.00126806
JLIM+	1.73872e-05
JLIM-	0.00195255
JLIM-	0.00231063
JLIM-	0.00873245
JLIM-	0.000155946
JLIM-	0.000787936
JLIM-	0.000119516
JLIM-	0.00206159
JLIM-	0.000564794
JLIM-	0.00145495
JLIM-	0.00171455
JLIM-	0.000247549
JLIM-	0.00801103
JLIM-	0.00142466
JLIM-	0.0176668
JLIM-	0.0109596
JLIM-	0.00154465
JLIM-	0.00202308
JLIM-	0.00205966
JLIM-	0.000811588
JLIM-	0.000691095
JLIM-	0.00125722
JLIM-	8.58528e-05
JLIM-	0.00223713
JLIM-	0.000425478
JLIM-	0.00320498
JLIM-	0.000944305
JLIM-	0.00429982
JLIM-	1.76607e-05
JLIM-	0.00033985
JLIM-	0.00314294
JLIM-	0.000347988
JLIM-	0.0013189
JLIM-	0.00808027
JLIM-	0.00232007
JLIM-	0.000535447
JLIM-	1.74029e-05
JLIM-	2.39415e-05
JLIM-	5.18426e-05
JLIM-	0.00492893
JLIM-	0.00073387
JLIM-	0.000292372
JLIM-	0.000553061
JLIM-	8.00034e-06
JLIM-	8.00034e-06
JLIM-	0.00312583
JLIM-	0.000229807
JLIM-	0.00254955
JLIM-	0.000932307
JLIM-	0.00183855
JLIM-	0.00800664
JLIM-	0.000235382
JLIM-	0.0012074
JLIM-	0.00284196
JLIM-	0.00828055
JLIM-	0.00114627
JLIM-	0.0101619
JLIM+	0.000802727
JLIM+	0.00282596
JLIM-	0.00332596
JLIM-	0.00283998
JLIM-	0.00200658
JLIM-	0.000246541
JLIM+	1.89662e-05
JLIM+	0.000144332
JLIM-	0.00292671
JLIM-	3.7538e-05
JLIM-	0.000868942
JLIM-	1.35144e-06
JLIM-	0.00062826
JLIM-	0.000215159
JLIM-	0.00268772
JLIM-	0.00204848
JLIM-	0.00115336
JLIM-	0.00377129
JLIM-	0.00171371
JLIM-	0.00243519
JLIM-	0.00055207
JLIM-	0.00149341
JLIM-	0.0378476
JLIM-	0.00616717
JLIM-	0.015365
JLIM-	0.00425623
JLIM-	0.00148226
JLIM-	0.00429951
JLIM-	0.0213622
JLIM-	0.0145424
JLIM-	0.00161043
JLIM-	0.000523286
JLIM-	0.000523286
JLIM-	0.00184023
JLIM-	3.51966e-06
JLIM-	3.20696e-05
JLIM-	0.00672888
JLIM-	0.00031361
JLIM-	1.60642e-09
JLIM-	0.000263107
JLIM-	0.00109934
JLIM-	0.0029855
JLIM-	0.0011426
JLIM-	0.00281743
JLIM-	0.00389351
JLIM-	0.00149796
JLIM-	0.000222795
JLIM-	0.000259053
JLIM-	0.00214692
JLIM-	0.0133529
JLIM-	0.0102711
JLIM-	0.00416975
JLIM-	0.0021024
JLIM-	5.95088e-05
JLIM-	0.00017462
JLIM-	0.000309135
JLIM-	0.00669742
JLIM-	0.00688425
JLIM-	1.02642e-05
JLIM-	5.29543e-06
JLIM-	5.87594e-05
JLIM-	5.70372e-05
JLIM-	0.00617927
JLIM-	0.000839494
JLIM-	0.00168924
JLIM-	0.000128506
JLIM-	0.00227015
JLIM-	8.14346e-06
JLIM-	2.21869e-07
JLIM-	2.15851e-05
JLIM-	0.00205489
JLIM-	0.00262326
JLIM-	0.000452645
JLIM-	0.00362387
JLIM-	3.82226e-05
JLIM-	0.00146908
JLIM-	0.000453836
JLIM-	0.000163351
JLIM-	0.000934285
JLIM-	0.00786955
JLIM-	3.32001e-05
JLIM-	0.00742931
JLIM-	7.58274e-05
JLIM-	9.72395e-05
JLIM-	0.0013768
JLIM-	0.00155608
JLIM-	0.00838506
JLIM-	0.000250873
JLIM-	1.59027e-06
JLIM-	6.87458e-05
JLIM-	2.99782e-06
JLIM-	0.00039557
JLIM-	0.000212731
JLIM-	0.000232857
JLIM-	0.000277778
JLIM-	0.00660209
JLIM-	0.00274716
JLIM-	0.00133389
JLIM-	2.72367e-05
JLIM-	0.00246586
JLIM-	3.0062e-06
JLIM-	0.0034679
JLIM-	0.000819115
JLIM-	0.000857924
JLIM-	0.00196983
JLIM-	0.000332261
JLIM-	0.002588
JLIM-	5.50522e-05
JLIM-	0.000506957
JLIM-	8.87237e-06
JLIM-	0.000335304
JLIM-	5.74093e-05
JLIM-	4.64009e-07
JLIM-	0.00388828
JLIM-	0.000201781
JLIM-	4.83678e-05
JLIM-	7.3499e-07
JLIM-	3.77566e-05
JLIM-	3.7786e-05
JLIM-	0.000173331
JLIM-	5.53924e-05
JLIM-	0.00145134
JLIM-	1.49117e-05
JLIM-	6.9533e-05
JLIM-	0.000408247
JLIM-	0.000325526
JLIM-	0.00200311
JLIM-	5.82141e-06
JLIM-	2.61049e-05
JLIM-	0.00382516
JLIM-	0.000626305
JLIM-	0.00216413
JLIM-	0.00332617
JLIM-	0.00752097
JLIM-	0.000401352
JLIM-	0.00498434
JLIM-	2.86195e-06
JLIM-	0.000829412
JLIM-	0.0106232
JLIM-	2.37773e-08
JLIM-	4.47885e-05
JLIM-	0.000657099
JLIM-	0.00265592
JLIM-	8.12877e-05
JLIM-	0.00123168
JLIM-	0.008524
JLIM-	0.000328252
JLIM-	0.00279899
JLIM-	0.000585858
JLIM-	0.000412567
JLIM-	0.000806363
JLIM-	0.000841229
JLIM-	1.53497e-05
JLIM-	0.00218896
JLIM-	0.000186093
JLIM-	0.000127499
JLIM-	0.000270917
JLIM-	3.15503e-05
JLIM-	0.000660713
JLIM-	0.00019
JLIM-	0.000648029
JLIM-	0.000339508
JLIM-	0.000687518
JLIM-	0.000221955
JLIM-	0.00164053
JLIM-	1.09147e-09
JLIM-	0.00012407
JLIM-	2.29642e-06
JLIM-	0.00165993
JLIM-	1.76414e-05
JLIM-	0.00135286
JLIM-	7.83757e-05
JLIM-	0.00279982
JLIM-	3.11915e-05
JLIM-	0.00014614
JLIM-	1.77851e-05
JLIM-	0.00151597
JLIM-	0.00178087
JLIM-	0.00172193
JLIM-	0.00026991
JLIM-	0.00021423
JLIM-	0.000240662
JLIM-	0.000349774
JLIM-	0.000853035
JLIM-	0.00349082
JLIM-	4.05212e-05
JLIM-	0.00558087
JLIM-	0.00212577
JLIM-	0.000423908
JLIM-	0.00117568
JLIM-	0.000409422
JLIM-	0.000406673
JLIM-	0.0119401
JLIM-	9.4271e-06
JLIM-	0.00445845
JLIM-	0.00896076
JLIM-	0.00150377
JLIM-	4.44182e-05
JLIM-	0.000598297
JLIM-	0.00144839
JLIM-	0.00325215
JLIM-	0.000499491
JLIM-	0.000676081
JLIM-	0.00464585
JLIM-	0.00474701
JLIM-	0.000327927
JLIM-	0.000129817
JLIM-	0.000117933
JLIM-	0.00165669
JLIM-	0.000580185
JLIM-	0.00218103
JLIM-	0.00199522
JLIM-	0.0057562
JLIM-	0.00224208
JLIM-	4.62608e-05
JLIM-	0.0221814
JLIM-	0.000102263
JLIM-	0.000114579
JLIM-	0.00285515
JLIM-	1.98858e-05
JLIM-	0.00454467
JLIM-	0.00243349
JLIM-	0.00395468
JLIM-	1.47303e-06
JLIM-	0.000798321
JLIM-	0.00243011
JLIM-	0.000466446
JLIM-	0.000354033
JLIM-	0.00201032
JLIM-	0.000357614
JLIM-	2.79438e-05
JLIM-	0.0030676
JLIM-	0.00242087
JLIM-	0.00103495
JLIM-	2.23344e-06
JLIM-	0.000432489
JLIM-	6.27694e-06
JLIM-	0.000678983
JLIM-	1.46179e-06
JLIM-	0.00072319
JLIM-	1.37773e-05
JLIM-	0.000169119
JLIM-	0.000616467
JLIM-	0.00516927
JLIM-	8.06168e-05
JLIM-	0.000106677
JLIM-	4.0027e-05
JLIM-	0.00300334
JLIM-	0.00252847
JLIM-	0.00222462
JLIM-	0.00277334
JLIM-	0.000695346
JLIM-	2.45807e-07
JLIM-	0.00182006
JLIM-	0.0102202
JLIM-	0.00930067
JLIM-	0.00261978
JLIM-	0.00212774
JLIM-	4.81234e-08
JLIM-	0.000864107
JLIM-	3.57098e-05
JLIM-	0.000958825
JLIM-	1.53447e-05
JLIM-	0.000762202
JLIM-	0.000414143
JLIM-	5.9907e-06
JLIM-	0.00144033
JLIM-	0.0252636
JLIM-	0.00213473
JLIM-	0.00160122
JLIM-	7.71737e-05
JLIM-	0.00116978
JLIM-	8.01889e-05
JLIM-	0.00500292
JLIM-	0.000680612
JLIM-	0.00418155
JLIM-	0.0167083
JLIM-	2.43303e-05
JLIM-	0.00097482
JLIM-	3.60139e-06
JLIM-	0.00565316
JLIM-	0.000877113
JLIM-	0.000682879
JLIM-	0.00210948
JLIM-	0.00182598
JLIM-	0.000964361
JLIM-	0.00555829
JLIM-	0.000122432
JLIM-	2.32905e-05
JLIM-	0.000379486
JLIM-	0.00675943
JLIM-	5.21609e-05
JLIM-	0.000162058
JLIM-	0.000420088
JLIM-	2.78777e-06
JLIM-	0.00278214
JLIM-	0.0106043
JLIM+	0.00259251
JLIM-	0.000311627
JLIM-	0.000635316
JLIM-	0.00350801
JLIM-	0.000735814
JLIM-	0.00683724
JLIM-	0.00177942
JLIM-	0.00207636
JLIM-	0.000190727
JLIM-	0.00531494
JLIM-	0.00946353
JLIM-	0.00017939
JLIM-	8.86585e-05
JLIM-	0.00137382
JLIM-	9.77473e-05
JLIM-	0.00270036
JLIM-	0.00297878
JLIM-	0.00201896
JLIM-	0.00145743
JLIM-	0.00011981
JLIM-	0.000382874
JLIM-	3.89125e-05
JLIM-	0.00060578
JLIM-	0.000381226
JLIM-	0.0192636
JLIM-	0.00324299
JLIM-	0.0172206
JLIM-	0.0021993
JLIM-	0.000194703
JLIM-	0.000696036
JLIM-	5.14949e-07
JLIM-	5.89243e-06
JLIM-	0.000322139
JLIM-	0.000277464
JLIM-	0.00215017
JLIM-	0.0213245
JLIM-	0.00190063
JLIM-	0.00986085
JLIM-	9.39387e-05
JLIM-	1.34481e-06
JLIM-	0.00388088
JLIM-	0.000433324
JLIM-	0.000182061
JLIM-	0.00157329
JLIM-	0.000573282
JLIM-	5.53658e-05
JLIM-	0.000142874
JLIM-	0.00117785
JLIM-	0.00111007
JLIM-	0.00111641
JLIM-	0.000218233
JLIM-	0.000391906
JLIM-	0.000293332
JLIM-	0.0011604
JLIM-	0.000738774
JLIM-	0.0010568
JLIM-	0.0199883
JLIM-	0.0116917
JLIM-	0.00246094
JLIM-	1.88292e-05
JLIM-	0.00517611
JLIM-	0.00108334
JLIM-	0.000718608
JLIM-	0.00140915
JLIM-	5.04872e-05
JLIM-	0.0110938
JLIM-	0.00600471
JLIM-	5.94027e-05
JLIM-	0.00392977
JLIM-	0.000277526
JLIM-	0.00104388
JLIM-	0.00238731
JLIM-	2.97561e-05
JLIM-	0.00267143
JLIM-	0.00996399
JLIM-	0.00143582
JLIM-	0.000237883
JLIM-	0.00176671
JLIM-	0.000574517
JLIM-	2.07056e-06
JLIM-	0.00543949
JLIM-	0.00174231
JLIM-	0.00105878
JLIM-	0.000846331
JLIM-	0.000276198
JLIM-	0.00102112
JLIM-	0.000788016
JLIM-	0.00187823
JLIM-	0.000231963
JLIM-	0.00195138
JLIM-	0.0051108
JLIM-	0.000107547
JLIM-	0.000488787
JLIM-	8.7675e-09
JLIM-	0.000220094
JLIM-	0.00198914
JLIM-	0.0011286
JLIM-	0.000354175
JLIM-	6.13935e-05
JLIM-	0.0023177
JLIM-	5.97239e-08
JLIM-	0.000185356
JLIM-	0.000693401
JLIM-	0.000244899
JLIM-	4.00772e-05
JLIM-	0.00260517
JLIM-	0.000551187
JLIM-	0.00113632
JLIM-	0.000396605
JLIM-	7.24245e-05
JLIM-	1.81354e-05
JLIM-	0.000142751
JLIM-	0.000652588
JLIM-	3.56421e-05
JLIM-	0.000746985
JLIM-	0.000326935
JLIM-	0.000382553
JLIM-	0.00019229
JLIM-	0.00541726
JLIM-	0.00787995
JLIM-	0.000277378
JLIM-	0.00102247
JLIM-	0.000264198
JLIM-	0.000195698
JLIM-	0.000337673
JLIM-	0.000491103
JLIM-	0.000110554
JLIM-	4.5993e-05
JLIM-	0.000116485
JLIM-	0.000304108
JLIM-	0.0001135
JLIM-	8.7086e-07
JLIM-	0.000295029
JLIM-	0.000572271
JLIM-	0.00368629
JLIM-	0.000383848
JLIM-	4.78488e-05
JLIM-	0.00297371
JLIM-	0.000321677
JLIM-	0.0172609
JLIM-	0.000791201
JLIM-	0.000709669
JLIM-	0.00170803
JLIM-	0.000874459
JLIM-	0.00223304
JLIM-	0.00273119
JLIM-	0.00157903
JLIM-	0.00173171
JLIM-	0.000238401
JLIM-	0.000337055
JLIM-	0.00533429
JLIM-	0.00680263
JLIM-	0.000608081
JLIM-	0.00184052
JLIM-	9.08961e-05
JLIM-	0.00296278
JLIM-	0.00101442
JLIM-	0.00286052
JLIM-	6.53474e-05
JLIM-	0.00233485
JLIM-	0.000496048
JLIM-	0.00662463
JLIM-	0.00070034
JLIM-	0.00150392
JLIM-	0.000153858
JLIM-	0.00319052
JLIM-	0.000172434
JLIM-	0.000118359
JLIM-	0.000562087
JLIM-	0.00149986
JLIM-	0.00134437
JLIM-	0.000729377
JLIM-	0.000218368
JLIM-	0.00257787
JLIM-	0.000402758
JLIM-	5.84348e-05
JLIM-	8.51158e-05
JLIM-	0.00801354
JLIM-	0.00120937
JLIM-	0.00390408
JLIM-	0.00302143
JLIM-	0.00262164
JLIM-	0.00416416
JLIM-	0.00606666
JLIM-	3.04625e-05
JLIM-	0.00474034
JLIM-	0.00447643
JLIM-	0.000436869
JLIM-	3.91445e-05
JLIM-	2.97244e-05
JLIM-	0.000464611
JLIM-	0.000510745
JLIM-	0.00061112
JLIM-	0.0112118
JLIM-	0.000502749
JLIM-	0.00179975
JLIM-	0.000448877
JLIM-	0.00193829
JLIM-	0.000263215
JLIM-	0.00605455
JLIM-	0.00796679
JLIM-	0.000691095
JLIM-	0.000382365
JLIM+	0.00288046
JLIM-	0.00102397
JLIM-	0.000293549
JLIM-	0.000379827
JLIM-	0.000479827
JLIM-	0.00114976
JLIM-	6.27012e-05
JLIM-	0.00111449
JLIM-	0.000132678
JLIM-	0.00766771
JLIM-	6.40167e-07
JLIM-	0.000407799
JLIM-	0.00038251
JLIM-	0.00143901
JLIM+	0.000841363
JLIM-	0.000148968
JLIM-	0.00224716
JLIM-	6.26774e-05
JLIM-	7.25638e-06
JLIM-	1.83899e-05
JLIM-	0.000129405
JLIM-	0.00159355
JLIM-	0.00313137
JLIM-	0.000903998
JLIM-	0.00603655
JLIM-	0.00199479
JLIM-	0.000707412
JLIM-	3.48047e-05
JLIM-	0.00337504
JLIM-	8.77707e-06
JLIM-	0.000551133
JLIM-	0.00357221
JLIM-	0.00309582
JLIM-	0.000458414
JLIM-	0.00327371
JLIM-	0.00511377
JLIM-	0.000430535
JLIM-	0.00191348
JLIM-	3.56434e-05
JLIM+	8.41677e-05
JLIM-	6.4605e-06
JLIM-	1.9369e-05
JLIM-	0.000277447
JLIM-	0.0014836
JLIM-	0.000578063
JLIM-	0.000997602
JLIM-	4.20852e-05
JLIM-	3.45213e-05
JLIM-	0.00842186
JLIM-	0.00305677
JLIM-	3.57676e-05
JLIM-	0.000117909
JLIM-	0.000206394
JLIM-	0.000239395
JLIM-	0.0138148
JLIM-	0.00436028
JLIM-	0.00204535
JLIM-	0.00350168
JLIM-	0.00170276
JLIM-	0.000368645
JLIM-	0.00197725
JLIM-	0.0029478
JLIM-	0.00148717
JLIM-	0.00108944
JLIM-	0.00929426
JLIM-	0.00778069
JLIM+	0.00198994
JLIM-	0.000139983
JLIM-	0.00248309
JLIM-	0.000115358
JLIM-	0.000168912
JLIM-	7.47579e-05
JLIM-	0.00187014
JLIM-	2.96115e-05
JLIM-	0.00126383
JLIM-	0.00980004
JLIM-	0.000357268
JLIM-	0.00558087
JLIM-	1.97325e-05
JLIM-	0.000399071
JLIM-	3.73008e-05
JLIM-	0.000779343
JLIM-	2.35443e-06
JLIM-	0.00387548
JLIM-	0.0103146
JLIM-	0.00284133
JLIM-	0.00472741
JLIM-	0.00124037
JLIM-	5.27983e-05
JLIM-	0.00056386
JLIM-	5.19755e-07
JLIM-	0.00345478
JLIM-	0.000136941
JLIM-	0.000193934
JLIM-	0.00250819
JLIM-	0.00153669
JLIM-	0.00311539
JLIM-	0.00765684
JLIM-	0.00137034
JLIM-	6.38873e-05
JLIM-	0.0051806
JLIM-	6.2025e-05
JLIM-	0.000457675
JLIM-	0.00122151
JLIM-	0.00275337
JLIM-	0.000830465
JLIM-	2.73653e-05
JLIM-	0.00419306
JLIM-	5.53803e-05
JLIM-	0.00404116
JLIM-	2.31578e-07
JLIM-	7.21886e-05
JLIM-	0.00249429
JLIM-	0.000178069
JLIM-	0.0010761
JLIM-	0.000103854
JLIM-	0.00113494
JLIM-	0.000160392
JLIM-	0.0031517
JLIM-	0.00516794
JLIM-	0.00431963
JLIM-	0.00577758
JLIM-	0.000524622
JLIM-	0.000103854
JLIM-	0.000135236
JLIM-	0.000539188
JLIM-	0.000367949
JLIM-	0.000616119
JLIM-	0.000884066
JLIM-	0.000149904
JLIM-	0.00862383
JLIM-	3.57889e-05
JLIM-	0.000287617
JLIM-	0.00110169
JLIM-	2.18627e-05
JLIM-	0.0031759
JLIM-	0.000786226
JLIM-	0.000156107
JLIM-	0.00258092
JLIM-	0.00258092
JLIM-	0.0021361
JLIM-	0.00323454
JLIM-	0.0033136
JLIM-	0.00244368
JLIM-	8.27139e-07
JLIM-	0.00110345
JLIM-	5.2383e-05
JLIM-	3.24681e-06
JLIM-	0.000225824
JLIM-	0.000341267
JLIM-	1.41156e-05
JLIM-	0.0117884
JLIM-	0.000950559
JLIM-	6.38263e-05
JLIM-	0.00277195
JLIM-	0.0223786
JLIM-	0.0064569
JLIM-	0.0201012
JLIM-	0.000419138
JLIM-	0.0104252
JLIM-	0.00337734
JLIM-	0.0044142
JLIM-	0.019254
JLIM-	5.28979e-05
JLIM-	0.000395438
JLIM-	0.00848118
JLIM-	0.00141265
JLIM-	0.00149998
JLIM-	0.00018793
JLIM-	0.0161065
JLIM-	0.00256594
JLIM-	0.00263529
JLIM-	0.000473569
JLIM-	0.000108088
JLIM-	0.000326935
JLIM-	0.00106496
JLIM-	5.19685e-07
JLIM-	0.00506835
JLIM-	0.00337425
JLIM-	0.000275902
JLIM-	0.00194961
JLIM-	2.04404e-06
JLIM-	1.99491e-05
JLIM-	0.00166747
JLIM-	0.000585493
JLIM-	0.00012096
JLIM-	0.00164884
JLIM-	0.00229381
JLIM-	0.000450711
JLIM-	0.00415418
JLIM-	0.00066147
JLIM-	0.000731719
JLIM-	0.000371654
JLIM-	0.000750187
JLIM-	0.00355211
JLIM-	5.94037e-05
JLIM-	1.62051e-05
JLIM-	7.10314e-05
JLIM-	0.000752349
JLIM-	0.000123116
JLIM-	0.000748361
JLIM-	0.00696775
JLIM-	0.0123582
JLIM-	4.7501e-05
JLIM-	0.00864737
JLIM-	0.00304172
JLIM-	0.00413861
JLIM-	0.00012442
JLIM-	0.00149661
JLIM-	1.19172e-05
JLIM-	1.33033e-07
JLIM-	0.000868148
JLIM-	0.0010119
JLIM-	0.00111053
JLIM-	1.57932e-05
JLIM-	8.10905e-05
JLIM-	0.000568026
JLIM-	0.000386591
JLIM-	0.00517833
JLIM-	0.000665216
JLIM-	0.000592712
JLIM-	8.74481e-05
JLIM-	0.00180492
JLIM-	0.000205166
JLIM-	0.00479868
JLIM-	4.92728e-05
JLIM-	7.86735e-05
JLIM-	0.00133321
JLIM-	0.00112308
JLIM-	0.000437798
JLIM-	1.95372e-05
JLIM-	0.000256604
JLIM-	0.000100889
JLIM-	0.000311863
JLIM-	1.30881e-05
JLIM-	2.31238e-05
JLIM-	0.00131736
JLIM-	0.000621179
JLIM-	0.00432475
JLIM-	2.0964e-05
JLIM-	0.00361018
JLIM-	0.000224609
JLIM-	0.000105597
JLIM-	0.0062128
JLIM-	0.000124819
JLIM-	0.00106181
JLIM-	0.00121027
JLIM-	0.000626464
JLIM-	0.000800891
JLIM-	0.000105119
JLIM-	0.000282092
JLIM-	0.000442687
JLIM-	3.13416e-05
JLIM-	0.000473308
JLIM-	9.58069e-05
JLIM-	1.7634e-05
JLIM-	0.000570441
JLIM-	9.20162e-05
JLIM-	0.000254919
JLIM-	0.000304687
JLIM-	0.000346394
JLIM-	2.48544e-06
JLIM-	0.000160593
JLIM-	0.000139275
JLIM-	0.000185705
JLIM-	0.000203926
JLIM-	0.00918581
JLIM-	0.000606082
JLIM-	3.98517e-05
JLIM-	0.00015619
JLIM-	0.000194927
JLIM-	0.000114335
JLIM-	0.000895156
JLIM-	0.00865701
JLIM-	0.00418839
JLIM-	0.00178629
JLIM-	1.06357e-05
JLIM-	0.000213714
JLIM-	0.00128248
JLIM-	0.00197918
JLIM-	0.00437749
JLIM-	0.000146708
JLIM-	0.00224334
JLIM-	0.000109783
JLIM-	0.000498234
JLIM-	1.87255e-05
JLIM-	0.000845637
JLIM-	8.59934e-06
JLIM-	0.00173863
JLIM-	0.000279627
JLIM-	0.0145172
JLIM-	0.000179542
JLIM-	0.00143197
JLIM-	0.00384587
JLIM-	1.72317e-07
JLIM-	0.00250695
JLIM-	0.0036851
JLIM+	0.00265804
JLIM-	3.00709e-05
JLIM-	0.000835064
JLIM-	0.00175828
JLIM-	1.86527e-07
JLIM-	0.00138063
JLIM-	0.000656237
JLIM-	0.00379392
JLIM-	8.29859e-05
JLIM-	0.000219375
JLIM-	0.000113745
JLIM-	0.000538269
JLIM-	7.98959e-05
JLIM-	0.000360388
JLIM-	7.21416e-05
JLIM-	0.00417213
JLIM-	0.00328832
JLIM-	0.000144714
JLIM-	0.0004861
JLIM-	1.32924e-05
JLIM-	0.000506911
JLIM-	0.000794546
JLIM-	0.0036089
JLIM-	0.00236549
JLIM-	0.000192569
JLIM-	0.00389597
JLIM-	0.00930457
JLIM-	0.00327561
JLIM-	0.00188916
JLIM-	0.00512887
JLIM-	4.16202e-05
JLIM-	8.80506e-05
JLIM-	0.000210787
JLIM-	0.000110988
JLIM-	3.35101e-06
JLIM-	0.000301778
JLIM-	0.0084761
JLIM-	0.00797723
JLIM-	0.00470377
JLIM-	0.00067042
JLIM-	1.15439e-05
JLIM-	0.00193503
JLIM-	6.52253e-07
JLIM-	0.00634918
JLIM-	0.000267494
JLIM-	0.00012724
JLIM-	0.000302631
JLIM-	0.000987039
JLIM+	0.00964885
JLIM-	0.00396631
JLIM-	0.00112087
JLIM-	0.00710174
JLIM-	0.000523776
JLIM-	0.000286417
JLIM-	0.000905628
JLIM-	0.000679805
JLIM-	0.0031607
JLIM-	0.000363163
JLIM-	0.000430923
JLIM-	0.00258546
JLIM-	2.24476e-06
JLIM-	0.000527024
JLIM-	0.000180796
JLIM-	0.000977658
JLIM-	0.0103286
JLIM-	0.00140804
JLIM-	0.000834372
JLIM-	0.00106795
JLIM-	0.00105431
JLIM-	0.00484916
JLIM-	0.00203951
JLIM-	1.10987e-05
JLIM-	0.000232595
JLIM-	7.702e-06
JLIM-	0.000754898
JLIM-	0.000787712
JLIM-	0.00269818
JLIM-	0.000233026
JLIM-	4.54046e-05
JLIM-	9.48475e-05
JLIM-	1.10552e-05
JLIM-	0.000814663
JLIM-	0.000480725
JLIM-	0.0222407
JLIM-	0.000479876
JLIM-	0.0102786
JLIM-	0.00171974
JLIM-	0.000395499
JLIM-	0.000270886
JLIM-	0.00183374
JLIM-	5.5486e-05
JLIM-	0.000157851
JLIM-	0.000276625
JLIM-	0.00123376
JLIM-	0.00388237
JLIM-	0.00383299
JLIM-	0.0021791
JLIM-	0.000114719
JLIM-	0.000963936
JLIM-	0.000391674
JLIM-	0.00492472
JLIM-	0.00218765
JLIM-	0.000269951
JLIM-	0.00131147
JLIM-	0.00225491
JLIM-	0.00120631
JLIM-	0.000521848
JLIM-	0.018654
JLIM-	0.00193793
JLIM-	0.00028365
JLIM-	1.55653e-05
JLIM-	1.07718e-05
JLIM-	0.000794909
JLIM-	0.00162502
JLIM-	0.002548
JLIM-	0.00285211
JLIM-	0.00019946
JLIM-	0.00419166
JLIM-	0.000372652
JLIM-	0.00062481
JLIM-	0.00017427
JLIM-	0.000725964
JLIM-	0.00035844
JLIM-	0.000800654
JLIM-	0.000373053
JLIM-	0.00199706
JLIM-	0.00258917
JLIM-	0.000512663
JLIM-	0.000121834
JLIM-	2.72179e-05
JLIM-	0.000267517
JLIM-	2.60972e-05
JLIM-	0.000142335
JLIM-	0.00178549
JLIM-	0.000430275
JLIM-	1.05811e-06
JLIM-	0.00281713
JLIM-	9.87664e-07
JLIM-	8.98382e-05
JLIM-	0.000679685
JLIM-	0.000594074
JLIM-	0.000448704
JLIM-	8.11068e-05
JLIM-	0.00172882
JLIM-	0.000660798
JLIM-	0.00806938
JLIM-	0.00156942
JLIM-	0.000179726
JLIM+	0.00297458
JLIM-	0.00154748
JLIM-	0.0010878
JLIM-	0.00673925
JLIM-	0.00291241
JLIM-	0.000324101
JLIM-	0.0019102
JLIM-	0.00133709
JLIM-	0.000173878
JLIM-	0.000259818
JLIM-	0.00201389
JLIM-	0.0048735
JLIM-	0.000641341
JLIM-	0.00104912
JLIM-	8.78798e-06
JLIM-	0.00307356
JLIM-	1.6052e-06
JLIM-	0.00232563
JLIM-	0.000980421
JLIM-	0.00294114
JLIM-	0.000336002
JLIM-	0.00196032
JLIM-	3.28535e-06
JLIM-	1.80241e-05
JLIM+	0.000883327
JLIM-	1.60719e-06
JLIM-	0.000203207
JLIM-	0.00071531
JLIM-	0.00574819
JLIM-	0.00145397
JLIM-	8.78188e-05
JLIM-	0.00117173
JLIM-	5.10397e-05
JLIM-	0.000857308
JLIM-	0.000413337
JLIM-	0.0182732
JLIM-	0.00391335
JLIM-	0.000391551
JLIM-	0.00261909
JLIM-	0.00155452
JLIM-	2.1616e-08
JLIM-	0.00131695
JLIM-	0.000647829
JLIM-	0.000154184
JLIM-	0.000337622
JLIM-	0.001833
JLIM-	0.00327992
JLIM-	0.00570071
JLIM-	0.000519625
JLIM-	0.00111582
JLIM-	0.00444958
JLIM-	0.000223856
JLIM-	0.000363683
JLIM-	0.00139712
JLIM-	0.000794265
JLIM-	0.00328886
JLIM-	9.04841e-06
JLIM-	1.30982e-05
JLIM-	6.41206e-05
JLIM-	0.00398007
JLIM-	0.00282864
JLIM-	0.0015665
JLIM-	0.00332751
JLIM-	0.00256062
JLIM-	0.00277902
JLIM-	0.00424416
JLIM-	0.000286653
JLIM-	0.000792714
JLIM-	0.00212642
JLIM-	0.00996202
JLIM-	0.000741916
JLIM-	8.7675e-09
JLIM-	0.0002201
JLIM-	3.37911e-06
JLIM-	0.0004166
JLIM-	0.026156
JLIM-	0.00135243
JLIM-	0.000280678
JLIM-	0.000959702
JLIM-	0.000155754
JLIM-	0.00829929
JLIM-	0.000316525
JLIM-	0.00319769
JLIM-	0.00115965
JLIM-	0.000626986
JLIM-	0.000203149
JLIM-	0.000396166
JLIM-	0.000103039
JLIM-	0.00545898
JLIM-	0.00115916
JLIM-	0.000620685
JLIM-	0.00207175
JLIM-	5.04153e-05
JLIM-	0.000704094
JLIM-	0.00034534
JLIM-	6.37435e-05
JLIM-	0.00034534
JLIM-	0.000630254
JLIM-	0.00165882
JLIM-	8.77764e-06
JLIM-	6.94913e-05
JLIM-	0.000394126
JLIM-	0.000192532
JLIM-	3.44095e-05
JLIM-	0.000856622
JLIM-	0.000203419
JLIM-	0.00128156
JLIM-	0.0022696
JLIM-	7.67942e-05
JLIM-	0.00225917
JLIM-	0.000101683
JLIM-	0.000212662
JLIM-	0.000861218
JLIM-	0.00124302
JLIM-	3.9012e-06
JLIM-	0.00348617
JLIM-	0.000798835
JLIM-	0.0019961
JLIM-	0.000499642
JLIM-	0.000399218
JLIM-	0.000702282
JLIM-	0.00246239
JLIM-	0.00833659
JLIM-	0.000619927
JLIM-	0.000630351
JLIM-	6.33822e-05
JLIM-	0.000821154
JLIM-	0.00935637
JLIM-	0.0012106
JLIM-	0.0130686
JLIM-	0.0116247
JLIM-	0.000824033
JLIM-	0.0148222
JLIM-	0.000200346
JLIM-	6.88357e-05
JLIM-	0.000908802
JLIM-	0.000913401
JLIM-	9.04044e-05
JLIM-	0.00182767
JLIM-	0.00299923
JLIM-	9.5458e-06
JLIM-	0.00149661
JLIM-	0.000325888
JLIM-	0.000430073
JLIM-	0.00123928
JLIM-	0.00191605
JLIM-	0.000779578
JLIM-	0.000515012
JLIM-	0.00737232
JLIM-	0.000455852
JLIM-	0.00191302
JLIM-	8.01235e-05
JLIM-	0.00242451
JLIM-	0.00266007
JLIM-	0.00290342
JLIM-	0.00473228
JLIM-	0.000560169
JLIM-	4.26762e-05
JLIM+	5.79762e-05
JLIM+	0.000464508
JLIM-	0.00463385
JLIM-	0.00377872
JLIM-	0.00444704
JLIM-	0.000163049
JLIM-	0.000121104
JLIM-	8.16932e-05
JLIM-	0.00108912
JLIM-	0.000322492
JLIM-	0.000142666
JLIM-	0.00196524
JLIM-	0.00610423
JLIM-	0.00764033
JLIM-	0.00526158
JLIM-	0.00528575
JLIM-	1.34726e-05
JLIM-	0.000809484
JLIM-	0.00018715
JLIM-	0.00101595
JLIM-	0.00151702
JLIM-	0.00263305
JLIM-	0.000802125
JLIM-	0.00384417
JLIM-	0.00209753
JLIM-	0.00217795
JLIM-	0.00428038
JLIM-	1.00602e-05
JLIM-	0.00231481
JLIM-	0.00102115
JLIM-	0.00110855
JLIM-	0.00208258
JLIM-	0.0125558
JLIM-	0.000783852
JLIM-	0.00103838
JLIM-	0.00455816
JLIM-	5.78808e-05
JLIM-	0.000842659
JLIM+	0.00580192
JLIM-	0.00096266
JLIM-	0.000101045
JLIM-	0.000234348
JLIM-	0.000741095
JLIM-	0.00137303
JLIM-	1.09387e-05
JLIM-	0.000500999
JLIM-	7.64916e-05
JLIM-	0.000172816
JLIM-	0.00102761
JLIM-	0.000148273
JLIM-	0.00044004
JLIM-	0.00068175
JLIM-	0.000879374
JLIM-	0.0014687
JLIM-	0.000757867
JLIM-	0.000153213
JLIM-	1.2225e-05
JLIM-	0.00309257
JLIM-	0.000365847
JLIM-	1.02574e-07
JLIM-	1.26947e-07
JLIM-	5.039e-05
JLIM-	0.00530541
JLIM-	0.000226552
JLIM-	8.50493e-05
JLIM-	0.000556341
JLIM-	0.000399609
JLIM-	0.00213919
JLIM-	0.00605883
JLIM-	0.00311946
JLIM-	0.00111649
JLIM-	0.000472915
JLIM-	0.000908399
JLIM-	0.00180107
JLIM-	0.00835286
JLIM-	0.000224897
JLIM-	0.0102067
JLIM-	0.00596908
JLIM-	0.00798868
JLIM-	0.00152284
JLIM-	0.0004653
JLIM-	0.00904438
JLIM-	7.07203e-05
JLIM-	0.0562975
JLIM-	0.000123899
JLIM-	0.000156752
JLIM-	0.000111616
JLIM-	2.12158e-05
JLIM-	0.00723158
JLIM-	0.00500386
JLIM-	0.00367735
JLIM-	0.00100848
JLIM-	6.08507e-05
JLIM-	5.38391e-07
JLIM-	1.81448e-06
JLIM-	0.00515159
JLIM-	4.1493e-05
JLIM-	0.00442648
JLIM-	0.00374884
JLIM-	0.00315025
JLIM-	0.00109715
JLIM-	0.0130537
JLIM-	0.000341233
JLIM-	0.000591275
JLIM-	0.000772247
JLIM-	0.000162497
JLIM-	9.03771e-05
JLIM-	0.00114016
JLIM-	1.26214e-05
JLIM-	0.000502098
JLIM-	0.000740996
JLIM-	0.000453642
JLIM-	0.00142014
JLIM-	0.00415682
JLIM-	0.00146303
JLIM-	0.000370291
JLIM-	9.90726e-05
JLIM-	0.00512592
JLIM-	0.000980627
JLIM-	0.00116938
JLIM-	0.00571875
JLIM-	2.06268e-06
JLIM-	0.000736599
JLIM-	0.000596585
JLIM-	0.00226644
JLIM-	0.000138356
JLIM-	3.23783e-07
JLIM-	0.000136206
JLIM-	0.00749241
JLIM-	0.000199489
JLIM-	0.000328368
JLIM-	0.00272019
JLIM-	7.03205e-05
JLIM-	0.00241698
JLIM-	8.74131e-06
JLIM-	0.00195864
JLIM-	0.0015141
JLIM-	0.00304673
JLIM-	0.00112836
JLIM-	0.000486085
JLIM-	0.00296331
JLIM-	0.00129235
JLIM-	0.00133155
JLIM-	0.000571862
JLIM-	0.00140984
JLIM-	0.00855747
JLIM-	0.00679601
JLIM-	0.0105063
JLIM-	0.000534614
JLIM-	0.000276291
JLIM-	2.18567e-05
JLIM-	0.0024202
JLIM-	3.63558e-05
JLIM-	6.48788e-05
JLIM-	0.00149932
JLIM-	0.00544946
JLIM-	0.000467268
JLIM-	0.000822057
JLIM-	3.54485e-06
JLIM-	0.000307176
JLIM-	0.00403822
JLIM-	0.000435113
JLIM-	7.08269e-07
JLIM-	0.0021686
JLIM-	0.0110534
JLIM-	0.00109623
JLIM-	0.00474816
JLIM-	0.000204208
JLIM-	1.13214e-05
JLIM-	0.000185249
JLIM-	0.00146272
JLIM-	0.000225722
JLIM-	0.000434147
JLIM-	0.000182214
JLIM-	0.0015572
JLIM-	1.33681e-05
JLIM-	0.000177126
JLIM-	6.23431e-11
JLIM-	0.000273336
JLIM-	1.9794e-05
JLIM-	0.000470282
JLIM-	0.000336654
JLIM-	0.00484821
JLIM-	0.000283216
JLIM-	0.00224077
JLIM-	0.00466329
JLIM-	0.000631746
JLIM-	0.000155863
JLIM-	3.60353e-05
JLIM-	0.00128735
JLIM-	0.0020057
JLIM+	0.00403276
JLIM+	0.0037144
JLIM-	0.000191821
JLIM-	0.000396441
JLIM-	2.60345e-05
JLIM-	0.00154136
JLIM-	0.00253558
JLIM-	1.55742e-05
JLIM-	0.00214077
JLIM-	0.000942997
JLIM-	0.000228621
JLIM-	6.67159e-05
JLIM-	0.000402969
JLIM-	1.369e-08
JLIM-	9.45438e-06
JLIM-	0.00321979
JLIM-	0.00270584
JLIM-	0.000416217
JLIM-	0.000605665
JLIM-	0.00015646
JLIM-	0.00011717
JLIM-	3.35665e-05
JLIM-	0.000167023
JLIM-	0.0009296
JLIM-	2.91362e-06
JLIM-	0.013558
JLIM-	0.000530937
JLIM-	0.000487259
JLIM-	0.000933149
JLIM-	0.0018998
JLIM-	0.000452144
JLIM-	9.13009e-05
JLIM-	0.000400753
JLIM-	0.000162513
JLIM-	0.0128427
JLIM-	0.000860979
JLIM-	0.00187661
JLIM-	4.27015e-05
JLIM-	0.000554123
JLIM-	0.000780216
JLIM-	0.000672076
JLIM-	0.00160506
JLIM-	0.00072049
JLIM-	0.000447577
JLIM-	0.00295317
JLIM-	0.000670093
JLIM-	0.00445579
JLIM-	0.00251969
JLIM-	3.02578e-05
JLIM-	0.000331513
JLIM-	0.00287957
JLIM-	0.00130777
JLIM-	0.00372468
JLIM-	0.00178629
JLIM-	1.06357e-05
JLIM-	0.00456911
JLIM-	0.00228422
JLIM-	1.42152e-05
JLIM-	3.512e-05
JLIM-	0.000201002
JLIM-	0.000806744
JLIM-	0.00434775
JLIM-	0.00100653
JLIM-	0.000179675
JLIM-	0.00063749
JLIM-	5.08003e-07
JLIM-	0.000626464
JLIM-	0.00102024
JLIM-	0.0014892
JLIM-	0.000247675
JLIM-	0.00484821
JLIM-	0.000903057
JLIM-	0.000184345
JLIM-	3.71957e-05
JLIM-	0.00045049
JLIM-	0.00577658
JLIM-	8.83187e-08
JLIM-	0.00052439
JLIM-	0.000957057
JLIM-	0.00293138
JLIM-	0.00106277
JLIM-	0.00141034
JLIM-	4.79626e-05
JLIM-	6.63498e-06
JLIM-	0.00281836
JLIM-	0.00368463
JLIM-	0.000272329
JLIM-	0.000336442
JLIM-	4.31154e-05
JLIM-	2.23647e-05
JLIM-	0.0155476
JLIM-	1.54158e-07
JLIM-	7.05874e-06
JLIM-	0.000715991
JLIM-	0.00136185
JLIM-	1.10671e-05
JLIM-	0.000626291
JLIM-	0.000257176
JLIM-	0.000388118
JLIM-	0.00505676
JLIM-	0.000523134
JLIM-	5.78781e-05
JLIM-	0.00313637
JLIM-	0.000168093
JLIM-	0.000465471
JLIM-	0.000764254
JLIM-	0.000317357
JLIM-	0.00234124
JLIM-	0.00339121
JLIM-	0.00217248
JLIM-	3.24433e-05
JLIM-	0.000722328
JLIM-	0.000521678
JLIM-	0.00426605
JLIM-	0.000981186
JLIM-	6.33296e-05
JLIM-	0.000209399
JLIM-	0.000650711
JLIM-	0.000989133
JLIM-	0.00212874
JLIM-	0.000776686
JLIM-	0.000502923
JLIM-	0.000546196
JLIM-	6.42605e-05
JLIM-	0.000985376
JLIM+	0.0014614
JLIM-	0.00397466
JLIM-	0.00117643
JLIM-	8.27336e-05
JLIM-	0.000221113
JLIM-	0.00192971
JLIM-	0.00401798
JLIM-	0.00118089
JLIM-	0.000740459
JLIM-	0.000628322
JLIM-	0.000974043
JLIM-	0.00282181
JLIM-	0.00113798
JLIM-	0.00128371
JLIM-	0.000318659
JLIM-	0.000579915
JLIM-	0.000895301
JLIM-	0.000118042
JLIM-	0.00274419
JLIM-	0.000745636
JLIM-	0.00016335
JLIM-	0.000913452
JLIM-	0.000843218
JLIM-	0.000367321
JLIM-	0.00279189
JLIM-	0.000136647
JLIM-	0.000234423
JLIM-	0.000874448
JLIM-	0.000815119
JLIM-	1.95001e-06
JLIM-	0.00177165
JLIM-	0.000266589
JLIM-	0.00200321
JLIM-	0.00187079
JLIM-	0.00155194
JLIM-	0.00100504
JLIM-	0.0033148
JLIM-	0.000867021
JLIM-	0.00102537
JLIM-	0.00239005
JLIM-	0.00586056
JLIM-	0.00485994
JLIM-	4.7009e-06
JLIM-	0.00273176
JLIM-	0.00091994
JLIM-	0.000742928
JLIM-	0.000466869
JLIM-	6.62919e-05
JLIM-	0.000964543
JLIM-	0.00497302
JLIM-	3.08714e-05
JLIM-	0.000146419
JLIM-	3.9577e-05
JLIM-	0.00404252
JLIM-	0.00362665
JLIM-	0.000279828
JLIM-	0.00013899
JLIM-	0.00178536
JLIM-	0.00350168
JLIM-	0.00386483
JLIM-	0.00154404
JLIM-	0.000713826
JLIM-	0.00365412
JLIM-	0.00183465
JLIM-	0.00270231
JLIM-	2.2806e-05
JLIM-	0.000166783
JLIM-	0.00587069
JLIM-	0.00193138
JLIM-	0.00118816
JLIM-	0.00464767
JLIM-	0.000308561
JLIM-	0.000328368
JLIM-	0.000490053
JLIM-	0.00175543
JLIM-	0.000763977
JLIM-	0.000590097
JLIM-	0.000268955
JLIM-	0.000268955
JLIM-	0.0002219
JLIM-	0.000136371
JLIM-	0.000450178
JLIM-	0.00241045
JLIM-	0.000385713
JLIM-	0.000215729
JLIM-	0.00332489
JLIM-	0.000140802
JLIM-	0.000352118
JLIM-	1.45257e-05
JLIM-	0.00525083
JLIM-	0.0073105
JLIM-	0.00311721
JLIM-	0.00453105
JLIM-	0.00826805
JLIM-	0.00734356
JLIM-	0.00687856
JLIM-	0.00619392
JLIM-	0.00572196
JLIM-	0.00350369
JLIM-	0.00453682
JLIM-	0.00341922
JLIM-	0.00188572
JLIM-	0.00320835
JLIM-	4.28941e-05
JLIM-	0.00206106
JLIM-	0.00150633
JLIM-	0.00383466
JLIM-	0.000722153
JLIM-	0.00161942
JLIM-	0.0011207
JLIM-	0.000701614
JLIM-	5.07135e-05
JLIM-	0.00213269
JLIM-	6.65399e-05
JLIM-	0.00386609
JLIM-	0.000607438
JLIM-	0.000408173
JLIM-	6.30659e-05
JLIM-	0.0021887
JLIM-	0.0117986
JLIM-	3.21262e-05
JLIM-	0.000396367
JLIM-	0.000518895
JLIM-	0.00102755
JLIM-	0.000324548
JLIM-	0.000561809
JLIM-	0.000156816
JLIM-	0.000581413
JLIM-	0.00251787
JLIM-	0.000174077
JLIM-	0.0060069
JLIM-	0.00205902
JLIM-	0.00100684
JLIM-	0.00350444
JLIM-	0.0022795
JLIM-	0.00137396
JLIM-	0.00665794
JLIM-	3.71999e-06
JLIM-	0.004666
JLIM-	0.00731238
JLIM+	0.0040659
JLIM-	0.00070058
JLIM-	9.79877e-05
JLIM-	0.000406998
JLIM-	0.000450615
JLIM-	0.0029478
JLIM-	0.00148717
JLIM-	0.00108944
JLIM-	0.00294114
JLIM-	0.000341506
JLIM-	0.00233262
JLIM-	0.00443447
JLIM-	0.0012719
JLIM-	0.00538066
JLIM-	0.00012755
JLIM-	2.00315e-05
JLIM-	0.000343719
JLIM-	0.000335244
JLIM-	0.00921975
JLIM-	0.00639295
JLIM-	0.00139998
JLIM-	0.000362395
JLIM-	0.000213139
JLIM-	0.00162204
JLIM-	4.91888e-06
JLIM-	0.0034018
JLIM-	0.00123692
JLIM-	4.41957e-06
JLIM-	0.0036133
JLIM-	3.05642e-06
JLIM-	0.000569418
JLIM-	0.000744934
JLIM-	0.000340424
JLIM-	0.00137063
JLIM-	4.89769e-05
JLIM-	0.00655104
JLIM-	0.00292056
JLIM-	0.000171778
JLIM-	0.00710471
JLIM-	0.00161563
JLIM-	6.9424e-07
JLIM-	0.000219311
JLIM-	0.000541502
JLIM-	3.00414e-05
JLIM-	2.57672e-05
JLIM-	7.45695e-05
JLIM-	5.33152e-05
JLIM-	0.000346233
JLIM-	0.00105917
JLIM-	0.00177852
JLIM-	0.00017978
JLIM-	0.0001406
JLIM-	0.000261526
JLIM-	0.00100599
JLIM-	3.07423e-05
JLIM-	0.00096026
JLIM-	0.00126607
JLIM-	0.000204299
JLIM-	0.000400066
JLIM-	0.000250475
JLIM-	0.00179401
JLIM-	0.000183947
JLIM-	0.000414188
JLIM-	0.00286944
JLIM-	0.000780572
JLIM-	0.000629599
JLIM-	0.000827175
JLIM-	0.00519865
JLIM-	0.000492373
JLIM-	0.00248505
JLIM-	0.000443547
JLIM-	0.019626
JLIM-	0.00213196
JLIM-	0.0111136
JLIM-	0.00307857
JLIM-	0.000227566
JLIM-	5.65651e-07
JLIM-	3.86272e-05
JLIM+	0.00117542
JLIM+	0.00148808
JLIM-	0.00028662
JLIM-	3.81378e-05
JLIM-	0.00423399
JLIM-	0.00715413
JLIM-	0.00141326
JLIM-	3.30212e-05
JLIM-	0.00148713
JLIM-	0.0112444
JLIM-	0.000491574
JLIM-	9.86995e-07
JLIM-	1.45562e-05
JLIM-	0.00132236
JLIM-	0.00364806
JLIM-	0.000482279
JLIM-	0.000814874
JLIM-	0.00215915
JLIM-	0.000427641
JLIM-	9.12329e-05
JLIM-	0.000192752
JLIM-	0.00188687
JLIM-	0.0025507
JLIM-	0.000380243
JLIM-	5.75574e-05
JLIM-	0.000789905
JLIM-	0.00211155
JLIM-	0.000191106
JLIM-	3.12749e-05
JLIM-	0.000272216
JLIM-	0.00964379
JLIM-	0.00728363
JLIM-	0.00410226
JLIM-	0.00862974
JLIM-	0.00854576
JLIM-	0.00758331
JLIM-	0.00157766
JLIM-	0.00754587
JLIM-	0.00082174
JLIM-	0.00661944
JLIM-	0.00615528
JLIM-	0.000849905
JLIM-	0.000110853
JLIM-	0.00186158
JLIM-	0.00282249
JLIM-	0.0227065
JLIM-	0.000112188
JLIM-	0.000516102
JLIM-	0.000208823
JLIM-	0.00285697
JLIM-	0.00166858
JLIM-	0.00165865
JLIM-	0.00095549
JLIM-	0.00378238
JLIM-	9.77558e-05
JLIM-	0.00771392
JLIM-	1.57123e-06
JLIM-	0.000232686
JLIM-	0.000195588
JLIM-	0.00224673
JLIM-	0.00865213
JLIM-	0.000256202
JLIM-	0.00266932
JLIM-	0.00351491
JLIM-	2.26284e-05
JLIM-	0.00010668
JLIM-	0.00938581
JLIM-	0.000243385
JLIM-	0.00408978
JLIM-	0.0052963
JLIM-	0.000243385
JLIM-	3.91074e-06
JLIM-	0.00383479
JLIM-	0.000241275
JLIM-	0.00156633
JLIM-	0.00100138
JLIM-	0.00509752
JLIM-	0.000122346
JLIM-	0.00097523
JLIM-	0.000336272
JLIM-	0.000106892
JLIM-	5.23243e-05
JLIM-	0.00134136
JLIM-	1.73697e-05
JLIM-	0.00069474
JLIM-	0.00106903
JLIM-	0.000719072
JLIM-	0.00250778
JLIM-	0.00316858
JLIM-	0.000697608
JLIM-	0.00306487
JLIM-	7.10366e-05
JLIM-	0.0175952
JLIM-	0.00592201
JLIM-	0.00217658
JLIM-	0.0240066
JLIM-	0.0072231
JLIM-	0.00833686
JLIM-	0.00205042
JLIM-	0.000177776
JLIM-	0.000678728
JLIM-	0.000225602
JLIM-	0.0120687
JLIM+	0.0144578
JLIM-	0.000150472
JLIM-	0.00443599
JLIM-	0.00439232
JLIM-	0.00163724
JLIM-	0.000457072
JLIM-	0.00331193
JLIM-	0.00269643
JLIM-	0.0021259
JLIM-	0.00039097
JLIM-	0.00398802
JLIM-	4.51299e-06
JLIM-	0.00364158
JLIM-	0.00497936
JLIM-	0.000468061
JLIM-	9.09082e-06
JLIM-	0.000313924
JLIM-	0.00101701
JLIM-	0.00201062
JLIM-	0.000121732
JLIM-	0.000352523
JLIM-	0.000638573
JLIM-	0.000118047
JLIM-	0.000499532
JLIM-	0.00242492
JLIM-	0.00014241
JLIM-	0.00431593
JLIM-	0.0060577
JLIM-	6.53241e-06
JLIM-	0.00140378
JLIM-	0.000151633
JLIM-	0.00442444
JLIM-	0.00351491
JLIM-	3.90121e-05
JLIM-	4.56416e-06
JLIM-	0.000240649
JLIM-	0.00014183
JLIM-	0.000331614
JLIM-	0.00331427
JLIM-	0.00315423
JLIM-	0.000457944
JLIM-	0.000400206
JLIM-	2.85221e-05
JLIM-	5.47583e-05
JLIM-	3.81101e-05
JLIM-	0.00014849
JLIM-	9.42153e-05
JLIM-	0.000109052
JLIM-	0.00170499
JLIM-	0.000926648
JLIM-	0.00144422
JLIM-	0.00141087
JLIM-	0.000606437
JLIM-	0.00139366
JLIM-	0.00180727
JLIM-	5.98504e-05
JLIM-	0.000194357
JLIM-	0.00223449
JLIM-	0.0125636
JLIM-	0.00711495
JLIM-	0.00272603
JLIM-	0.000144937
JLIM-	0.00124864
JLIM-	0.0121104
JLIM-	0.00773546
JLIM-	0.00481064
JLIM-	0.0124656
JLIM-	0.000702205
JLIM-	6.85336e-05
JLIM-	0.000194694
JLIM-	0.000257344
JLIM-	0.000645298
JLIM-	4.86065e-06
JLIM-	2.02535e-05
JLIM-	2.97746e-05
JLIM-	0.00279227
JLIM-	0.000472606
JLIM-	0.000733456
JLIM-	3.6378e-05
JLIM-	2.03802e-05
JLIM-	4.99282e-05
JLIM-	0.00277839
JLIM-	0.0058506
JLIM-	1.20192e-05
JLIM-	9.67372e-07
JLIM-	0.0150444
JLIM-	0.000409469
JLIM-	0.000245902
JLIM-	0.00451036
JLIM-	0.000783581
JLIM-	0.00388237
JLIM-	0.00364124
JLIM-	8.83255e-05
JLIM-	0.000138562
JLIM-	0.0177432
JLIM-	0.000223525
JLIM-	0.0218287
JLIM-	0.00296016
JLIM-	0.000124034
JLIM-	0.000219554
JLIM-	3.68459e-05
JLIM-	0.000331688
JLIM-	4.57756e-06
JLIM-	0.00140011
JLIM-	0.000247639
JLIM-	0.000392402
JLIM-	6.41185e-06
JLIM+	0.000332954
JLIM-	0.00459992
JLIM-	0.00857696
JLIM-	1.89353e-05
JLIM-	0.00751164
JLIM-	0.000522554
JLIM-	0.00114016
JLIM-	1.26214e-05
JLIM-	0.000502098
JLIM-	0.00679737
JLIM-	0.00474581
JLIM-	5.19315e-05
JLIM-	0.000798199
JLIM-	0.00145749
JLIM-	0.000886431
JLIM-	0.00416375
JLIM-	0.00155231
JLIM-	0.0122602
JLIM-	0.000438747
JLIM-	0.0109608
JLIM-	0.000893031
JLIM-	0.00137855
JLIM-	0.000194368
JLIM-	0.00143207
JLIM-	0.00051191
JLIM-	0.00288108
JLIM-	0.00781493
JLIM-	0.00560618
[truncated: 4,611 more rows]

## Sheet: b
JLIM p	log JLIM p	PRS.R2
0.9	0.0457575	0.0442504
0.9	0.0457575	0.00831845
0.98	0.00877392	0.00144889
0.9	0.0457575	2.00893e-05
0.98	0.00877392	0.00143769
0.99	0.00436481	0.00010629
1	0	2.49713e-05
0.81	0.091515	0.000382147
0.19	0.721246	0.014588
1	0	5.90251e-06
1	0	7.42806e-05
1	0	0.000605529
1	0	0.000195681
1	0	0.000103793
0.96	0.0177288	0.000293479
0.97	0.0132283	0.000119721
0.88	0.0555173	9.12536e-06
1	0	0.00108512
0.93	0.0315171	0.00162871
0.99	0.00436481	0.000185509
0.95	0.0222764	0.000138595
0.99	0.00436481	3.4336e-05
0.98	0.00877392	0.000104025
0.96	0.0177288	0.00125575
1	0	0.000194482
1	0	0.000801712
1	0	0.00146983
1	0	0.00120958
1	0	3.78673e-06
0.13	0.886057	0.00127078
0.93	0.0315171	0.000372978
0.00199	2.70115	2.1711e-05
0.99	0.00436481	0.0196778
0.73	0.136677	0.00102799
1	0	0.00623751
0.92	0.0362122	2.68742e-05
1	0	0.00109791
1	0	0.000128881
1	0	4.51619e-07
1	0	9.1595e-05
0.98	0.00877392	2.0183e-06
0.98	0.00877392	0.0028584
0.93	0.0315171	0.000164452
0.92	0.0362122	4.70262e-05
0.97	0.0132283	0.00156544
0.7	0.154902	0.00597657
0.58	0.236572	0.000409722
0.58	0.236572	0.000476236
0.93	0.0315171	0.00288164
0.93	0.0315171	0.00344066
1	0	0.00545066
0.91	0.0409586	0.0016825
0.91	0.0409586	0.00124648
0.97	0.0132283	0.000619112
0.95	0.0222764	0.0101838
0.98	0.00877392	1.82478e-05
0.34	0.468521	0.00345618
1	0	0.00656209
0.23	0.638272	0.00179699
0.96	0.0177288	0.000162693
0.97	0.0132283	0.00074554
0.78	0.107905	0.00649702
1	0	0.000242128
0.99	0.00436481	0.00126171
0.98	0.00877392	0.00295937
0.93	0.0315171	0.000837107
0.93	0.0315171	0.00126806
1e-05	5	1.73872e-05
0.99	0.00436481	0.00195255
0.89	0.05061	0.00231063
0.75	0.124939	0.00873245
0.63	0.200659	0.000155946
0.97	0.0132283	0.000787936
0.97	0.0132283	0.000119516
0.92	0.0362122	0.00206159
0.94	0.0268721	0.000564794
0.94	0.0268721	0.00145495
0.92	0.0362122	0.00171455
1	0	0.000247549
0.91	0.0409586	0.00801103
0.93	0.0315171	0.00142466
0.01969	1.70575	0.0176668
0.01923	1.71602	0.0109596
1	0	0.00154465
0.00238	2.62342	0.00202308
0.00284	2.54668	0.00205966
0.88	0.0555173	0.000811588
1	0	0.000691095
0.99	0.00436481	0.00125722
0.97	0.0132283	8.58528e-05
0.89	0.05061	0.00223713
0.97	0.0132283	0.000425478
1	0	0.00320498
1	0	0.000944305
0.96	0.0177288	0.00429982
0.96	0.0177288	1.76607e-05
0.8	0.09691	0.00033985
1	0	0.00314294
0.95	0.0222764	0.000347988
0.69	0.161151	0.0013189
0.98	0.00877392	0.00808027
0.88	0.0555173	0.00232007
0.67	0.173925	0.000535447
0.97	0.0132283	1.74029e-05
0.00079	3.10237	2.39415e-05
0.00079	3.10237	5.18426e-05
0.69	0.161151	0.00492893
0.96	0.0177288	0.00073387
0.97	0.0132283	0.000292372
0.94	0.0268721	0.000553061
1	0	8.00034e-06
0.76	0.119186	8.00034e-06
0.98	0.00877392	0.00312583
1	0	0.000229807
1	0	0.00254955
0.0071	2.14874	0.000932307
0.81	0.091515	0.00183855
0.77	0.113509	0.00800664
0.93	0.0315171	0.000235382
0.99	0.00436481	0.0012074
0.79	0.102373	0.00284196
0.98	0.00877392	0.00828055
0.75	0.124939	0.00114627
1	0	0.0101619
0.00011	3.95861	0.000802727
0.00028	3.55284	0.00282596
0.97	0.0132283	0.00332596
0.97	0.0132283	0.00283998
0.97	0.0132283	0.00200658
0.89	0.05061	0.000246541
2e-05	4.69897	1.89662e-05
3e-05	4.52288	0.000144332
0.33	0.481486	0.00292671
0.97	0.0132283	3.7538e-05
1	0	0.000868942
1	0	1.35144e-06
1	0	0.00062826
1	0	0.000215159
0.98	0.00877392	0.00268772
0.98	0.00877392	0.00204848
0.92	0.0362122	0.00115336
0.00691	2.16052	0.00377129
0.09458	1.0242	0.00171371
0.88	0.0555173	0.00243519
1	0	0.00055207
1	0	0.00149341
0.06005	1.22149	0.0378476
0.96	0.0177288	0.00616717
0.06037	1.21918	0.015365
0.99	0.00436481	0.00425623
0.99	0.00436481	0.00148226
0.99	0.00436481	0.00429951
0.99	0.00436481	0.0213622
0.99	0.00436481	0.0145424
0.95	0.0222764	0.00161043
0.6	0.221849	0.000523286
0.87	0.0604807	0.000523286
0.65	0.187087	0.00184023
0.18	0.744727	3.51966e-06
0.52	0.283997	3.20696e-05
0.93	0.0315171	0.00672888
0.89	0.05061	0.00031361
0.71	0.148742	1.60642e-09
0.9	0.0457575	0.000263107
0.97	0.0132283	0.00109934
0.98	0.00877392	0.0029855
0.94	0.0268721	0.0011426
0.99	0.00436481	0.00281743
1	0	0.00389351
0.99	0.00436481	0.00149796
0.96	0.0177288	0.000222795
0.00372	2.42946	0.000259053
0.53	0.275724	0.00214692
0.96	0.0177288	0.0133529
1	0	0.0102711
0.99	0.00436481	0.00416975
0.83	0.0809219	0.0021024
0.99	0.00436481	5.95088e-05
0.91	0.0409586	0.00017462
0.96	0.0177288	0.000309135
0.95	0.0222764	0.00669742
0.74	0.130768	0.00688425
0.96	0.0177288	1.02642e-05
1	0	5.29543e-06
1	0	5.87594e-05
1	0	5.70372e-05
1	0	0.00617927
0.99	0.00436481	0.000839494
0.99	0.00436481	0.00168924
0.91	0.0409586	0.000128506
1	0	0.00227015
0.92	0.0362122	8.14346e-06
0.97	0.0132283	2.21869e-07
0.92	0.0362122	2.15851e-05
1	0	0.00205489
0.61	0.21467	0.00262326
0.95	0.0222764	0.000452645
0.92	0.0362122	0.00362387
1	0	3.82226e-05
0.94	0.0268721	0.00146908
0.97	0.0132283	0.000453836
0.11	0.958607	0.000163351
0.86	0.0655015	0.000934285
1	0	0.00786955
0.98	0.00877392	3.32001e-05
1	0	0.00742931
0.94	0.0268721	7.58274e-05
0.93	0.0315171	9.72395e-05
0.71	0.148742	0.0013768
0.71	0.148742	0.00155608
0.31	0.508638	0.00838506
0.44	0.356547	0.000250873
1	0	1.59027e-06
0.9	0.0457575	6.87458e-05
0.87	0.0604807	2.99782e-06
0.89	0.05061	0.00039557
0.98	0.00877392	0.000212731
0.98	0.00877392	0.000232857
1	0	0.000277778
1	0	0.00660209
0.88	0.0555173	0.00274716
0.86	0.0655015	0.00133389
1	0	2.72367e-05
0.92	0.0362122	0.00246586
1	0	3.0062e-06
1	0	0.0034679
1	0	0.000819115
0.92	0.0362122	0.000857924
0.95	0.0222764	0.00196983
0.98	0.00877392	0.000332261
0.93	0.0315171	0.002588
0.97	0.0132283	5.50522e-05
0.93	0.0315171	0.000506957
0.71	0.148742	8.87237e-06
0.73	0.136677	0.000335304
0.66	0.180456	5.74093e-05
1	0	4.64009e-07
0.88	0.0555173	0.00388828
0.97	0.0132283	0.000201781
0.97	0.0132283	4.83678e-05
0.97	0.0132283	7.3499e-07
0.87	0.0604807	3.77566e-05
0.87	0.0604807	3.7786e-05
0.96	0.0177288	0.000173331
0.99	0.00436481	5.53924e-05
0.6	0.221849	0.00145134
0.97	0.0132283	1.49117e-05
0.97	0.0132283	6.9533e-05
0.87	0.0604807	0.000408247
0.87	0.0604807	0.000325526
1	0	0.00200311
1	0	5.82141e-06
0.97	0.0132283	2.61049e-05
0.93	0.0315171	0.00382516
0.97	0.0132283	0.000626305
0.08099	1.09157	0.00216413
0.73	0.136677	0.00332617
0.95	0.0222764	0.00752097
0.81	0.091515	0.000401352
0.99	0.00436481	0.00498434
1	0	2.86195e-06
0.87	0.0604807	0.000829412
0.25	0.60206	0.0106232
0.87	0.0604807	2.37773e-08
0.97	0.0132283	4.47885e-05
0.87	0.0604807	0.000657099
0.99	0.00436481	0.00265592
0.93	0.0315171	8.12877e-05
0.99	0.00436481	0.00123168
0.98	0.00877392	0.008524
1	0	0.000328252
0.24	0.619789	0.00279899
0.96	0.0177288	0.000585858
1	0	0.000412567
0.95	0.0222764	0.000806363
1	0	0.000841229
0.9	0.0457575	1.53497e-05
0.95	0.0222764	0.00218896
0.95	0.0222764	0.000186093
0.93	0.0315171	0.000127499
1	0	0.000270917
0.73	0.136677	3.15503e-05
1	0	0.000660713
1	0	0.00019
0.72	0.142668	0.000648029
0.88	0.0555173	0.000339508
0.95	0.0222764	0.000687518
0.97	0.0132283	0.000221955
0.99	0.00436481	0.00164053
0.94	0.0268721	1.09147e-09
0.94	0.0268721	0.00012407
0.94	0.0268721	2.29642e-06
0.98	0.00877392	0.00165993
0.99	0.00436481	1.76414e-05
0.99	0.00436481	0.00135286
0.99	0.00436481	7.83757e-05
0.52	0.283997	0.00279982
0.99	0.00436481	3.11915e-05
1	0	0.00014614
0.99	0.00436481	1.77851e-05
1	0	0.00151597
0.98	0.00877392	0.00178087
1	0	0.00172193
0.99	0.00436481	0.00026991
0.93	0.0315171	0.00021423
0.84	0.0757207	0.000240662
0.97	0.0132283	0.000349774
1	0	0.000853035
0.69	0.161151	0.00349082
0.2	0.69897	4.05212e-05
1	0	0.00558087
1	0	0.00212577
0.37	0.431798	0.000423908
0.91	0.0409586	0.00117568
0.81	0.091515	0.000409422
0.79	0.102373	0.000406673
1	0	0.0119401
1	0	9.4271e-06
0.97	0.0132283	0.00445845
0.91	0.0409586	0.00896076
0.88	0.0555173	0.00150377
0.56	0.251812	4.44182e-05
1	0	0.000598297
0.99	0.00436481	0.00144839
0.93	0.0315171	0.00325215
0.11	0.958607	0.000499491
0.01068	1.97143	0.000676081
1	0	0.00464585
1	0	0.00474701
0.9	0.0457575	0.000327927
0.9	0.0457575	0.000129817
0.94	0.0268721	0.000117933
0.76	0.119186	0.00165669
0.98	0.00877392	0.000580185
0.75	0.124939	0.00218103
0.92	0.0362122	0.00199522
0.95	0.0222764	0.0057562
0.89	0.05061	0.00224208
0.94	0.0268721	4.62608e-05
1	0	0.0221814
0.95	0.0222764	0.000102263
0.9	0.0457575	0.000114579
0.99	0.00436481	0.00285515
1	0	1.98858e-05
1	0	0.00454467
1	0	0.00243349
1	0	0.00395468
0.99	0.00436481	1.47303e-06
0.12	0.920819	0.000798321
0.82	0.0861861	0.00243011
1	0	0.000466446
0.6	0.221849	0.000354033
0.84	0.0757207	0.00201032
0.42	0.376751	0.000357614
0.99	0.00436481	2.79438e-05
0.97	0.0132283	0.0030676
0.97	0.0132283	0.00242087
0.96	0.0177288	0.00103495
0.95	0.0222764	2.23344e-06
0.78	0.107905	0.000432489
0.00549	2.26043	6.27694e-06
0.95	0.0222764	0.000678983
0.92	0.0362122	1.46179e-06
0.99	0.00436481	0.00072319
0.98	0.00877392	1.37773e-05
0.92	0.0362122	0.000169119
0.92	0.0362122	0.000616467
0.66	0.180456	0.00516927
0.88	0.0555173	8.06168e-05
1	0	0.000106677
1	0	4.0027e-05
0.81	0.091515	0.00300334
1	0	0.00252847
0.98	0.00877392	0.00222462
0.97	0.0132283	0.00277334
0.74	0.130768	0.000695346
0.93	0.0315171	2.45807e-07
0.74	0.130768	0.00182006
0.73	0.136677	0.0102202
0.94	0.0268721	0.00930067
0.96	0.0177288	0.00261978
1	0	0.00212774
0.74	0.130768	4.81234e-08
0.94	0.0268721	0.000864107
0.99	0.00436481	3.57098e-05
0.83	0.0809219	0.000958825
1	0	1.53447e-05
0.99	0.00436481	0.000762202
1	0	0.000414143
1	0	5.9907e-06
0.89	0.05061	0.00144033
1	0	0.0252636
0.98	0.00877392	0.00213473
1	0	0.00160122
1	0	7.71737e-05
0.96	0.0177288	0.00116978
0.96	0.0177288	8.01889e-05
1	0	0.00500292
0.97	0.0132283	0.000680612
1	0	0.00418155
0.35	0.455932	0.0167083
0.99	0.00436481	2.43303e-05
0.66	0.180456	0.00097482
1	0	3.60139e-06
0.68	0.167491	0.00565316
0.85	0.0705811	0.000877113
0.86	0.0655015	0.000682879
0.86	0.0655015	0.00210948
0.98	0.00877392	0.00182598
0.83	0.0809219	0.000964361
1	0	0.00555829
0.94	0.0268721	0.000122432
0.93	0.0315171	2.32905e-05
0.9	0.0457575	0.000379486
1	0	0.00675943
0.99	0.00436481	5.21609e-05
0.93	0.0315171	0.000162058
0.97	0.0132283	0.000420088
0.98	0.00877392	2.78777e-06
0.92	0.0362122	0.00278214
1	0	0.0106043
0.00032	3.49485	0.00259251
0.94	0.0268721	0.000311627
0.94	0.0268721	0.000635316
1	0	0.00350801
0.93	0.0315171	0.000735814
0.98	0.00877392	0.00683724
1	0	0.00177942
0.88	0.0555173	0.00207636
1	0	0.000190727
0.99	0.00436481	0.00531494
0.99	0.00436481	0.00946353
0.96	0.0177288	0.00017939
0.39	0.408935	8.86585e-05
0.47	0.327902	0.00137382
0.00755	2.12205	9.77473e-05
0.97	0.0132283	0.00270036
0.82	0.0861861	0.00297878
1	0	0.00201896
1	0	0.00145743
1	0	0.00011981
0.94	0.0268721	0.000382874
0.62	0.207608	3.89125e-05
0.98	0.00877392	0.00060578
0.98	0.00877392	0.000381226
0.95	0.0222764	0.0192636
0.88	0.0555173	0.00324299
0.95	0.0222764	0.0172206
0.95	0.0222764	0.0021993
0.66	0.180456	0.000194703
1	0	0.000696036
0.98	0.00877392	5.14949e-07
0.59	0.229148	5.89243e-06
0.99	0.00436481	0.000322139
0.97	0.0132283	0.000277464
0.56	0.251812	0.00215017
1	0	0.0213245
0.96	0.0177288	0.00190063
0.31	0.508638	0.00986085
0.97	0.0132283	9.39387e-05
0.97	0.0132283	1.34481e-06
1	0	0.00388088
0.96	0.0177288	0.000433324
0.96	0.0177288	0.000182061
0.95	0.0222764	0.00157329
0.99	0.00436481	0.000573282
0.29	0.537602	5.53658e-05
0.93	0.0315171	0.000142874
0.32	0.49485	0.00117785
0.83	0.0809219	0.00111007
1	0	0.00111641
0.93	0.0315171	0.000218233
0.99	0.00436481	0.000391906
0.99	0.00436481	0.000293332
0.99	0.00436481	0.0011604
0.91	0.0409586	0.000738774
0.91	0.0409586	0.0010568
0.95	0.0222764	0.0199883
0.95	0.0222764	0.0116917
0.93	0.0315171	0.00246094
1	0	1.88292e-05
1	0	0.00517611
0.92	0.0362122	0.00108334
0.95	0.0222764	0.000718608
0.95	0.0222764	0.00140915
0.33	0.481486	5.04872e-05
0.62	0.207608	0.0110938
0.99	0.00436481	0.00600471
1	0	5.94027e-05
1	0	0.00392977
0.99	0.00436481	0.000277526
0.76	0.119186	0.00104388
1	0	0.00238731
1	0	2.97561e-05
0.98	0.00877392	0.00267143
0.94	0.0268721	0.00996399
0.94	0.0268721	0.00143582
0.49	0.309804	0.000237883
0.75	0.124939	0.00176671
0.89	0.05061	0.000574517
0.97	0.0132283	2.07056e-06
0.95	0.0222764	0.00543949
1	0	0.00174231
0.93	0.0315171	0.00105878
1	0	0.000846331
1	0	0.000276198
0.97	0.0132283	0.00102112
0.97	0.0132283	0.000788016
0.71	0.148742	0.00187823
0.91	0.0409586	0.000231963
0.95	0.0222764	0.00195138
0.61	0.21467	0.0051108
0.8	0.09691	0.000107547
0.8	0.09691	0.000488787
0.79	0.102373	8.7675e-09
0.67	0.173925	0.000220094
0.84	0.0757207	0.00198914
0.27	0.568636	0.0011286
0.97	0.0132283	0.000354175
0.84	0.0757207	6.13935e-05
0.75	0.124939	0.0023177
0.94	0.0268721	5.97239e-08
0.95	0.0222764	0.000185356
0.99	0.00436481	0.000693401
0.64	0.19382	0.000244899
0.59	0.229148	4.00772e-05
0.98	0.00877392	0.00260517
0.95	0.0222764	0.000551187
0.95	0.0222764	0.00113632
0.94	0.0268721	0.000396605
0.98	0.00877392	7.24245e-05
0.98	0.00877392	1.81354e-05
0.95	0.0222764	0.000142751
0.98	0.00877392	0.000652588
0.98	0.00877392	3.56421e-05
1	0	0.000746985
0.93	0.0315171	0.000326935
0.97	0.0132283	0.000382553
0.31	0.508638	0.00019229
1	0	0.00541726
1	0	0.00787995
0.91	0.0409586	0.000277378
0.91	0.0409586	0.00102247
0.91	0.0409586	0.000264198
0.88	0.0555173	0.000195698
0.88	0.0555173	0.000337673
0.88	0.0555173	0.000491103
0.91	0.0409586	0.000110554
0.91	0.0409586	4.5993e-05
0.91	0.0409586	0.000116485
0.91	0.0409586	0.000304108
0.91	0.0409586	0.0001135
0.96	0.0177288	8.7086e-07
0.77	0.113509	0.000295029
0.86	0.0655015	0.000572271
1	0	0.00368629
0.84	0.0757207	0.000383848
0.04424	1.35418	4.78488e-05
0.99	0.00436481	0.00297371
0.97	0.0132283	0.000321677
0.00061	3.21467	0.0172609
1	0	0.000791201
0.36	0.443697	0.000709669
0.96	0.0177288	0.00170803
0.88	0.0555173	0.000874459
0.97	0.0132283	0.00223304
0.08147	1.089	0.00273119
0.88	0.0555173	0.00157903
0.97	0.0132283	0.00173171
1	0	0.000238401
1	0	0.000337055
1	0	0.00533429
0.9	0.0457575	0.00680263
1	0	0.000608081
0.94	0.0268721	0.00184052
0.81	0.091515	9.08961e-05
0.94	0.0268721	0.00296278
0.9	0.0457575	0.00101442
0.01531	1.81502	0.00286052
1	0	6.53474e-05
0.9	0.0457575	0.00233485
0.92	0.0362122	0.000496048
0.98	0.00877392	0.00662463
0.89	0.05061	0.00070034
0.53	0.275724	0.00150392
0.51	0.29243	0.000153858
1	0	0.00319052
1	0	0.000172434
1	0	0.000118359
0.82	0.0861861	0.000562087
0.89	0.05061	0.00149986
1	0	0.00134437
0.99	0.00436481	0.000729377
1	0	0.000218368
1	0	0.00257787
0.96	0.0177288	0.000402758
0.86	0.0655015	5.84348e-05
0.98	0.00877392	8.51158e-05
1	0	0.00801354
1	0	0.00120937
0.97	0.0132283	0.00390408
1	0	0.00302143
0.89	0.05061	0.00262164
0.84	0.0757207	0.00416416
1	0	0.00606666
0.98	0.00877392	3.04625e-05
0.96	0.0177288	0.00474034
0.96	0.0177288	0.00447643
1	0	0.000436869
1	0	3.91445e-05
1	0	2.97244e-05
1	0	0.000464611
0.84	0.0757207	0.000510745
0.92	0.0362122	0.00061112
0.89	0.05061	0.0112118
0.98	0.00877392	0.000502749
0.71	0.148742	0.00179975
1	0	0.000448877
1	0	0.00193829
0.76	0.119186	0.000263215
0.92	0.0362122	0.00605455
0.92	0.0362122	0.00796679
0.99	0.00436481	0.000691095
0.53	0.275724	0.000382365
2e-05	4.69897	0.00288046
1	0	0.00102397
0.97	0.0132283	0.000293549
0.79	0.102373	0.000379827
0.79	0.102373	0.000479827
1	0	0.00114976
0.93	0.0315171	6.27012e-05
0.99	0.00436481	0.00111449
0.96	0.0177288	0.000132678
0.82	0.0861861	0.00766771
1	0	6.40167e-07
0.91	0.0409586	0.000407799
1	0	0.00038251
0.95	0.0222764	0.00143901
5e-05	4.30103	0.000841363
0.94	0.0268721	0.000148968
0.94	0.0268721	0.00224716
0.83	0.0809219	6.26774e-05
0.99	0.00436481	7.25638e-06
0.99	0.00436481	1.83899e-05
0.96	0.0177288	0.000129405
0.98	0.00877392	0.00159355
0.94	0.0268721	0.00313137
0.85	0.0705811	0.000903998
0.85	0.0705811	0.00603655
0.85	0.0705811	0.00199479
0.85	0.0705811	0.000707412
0.85	0.0705811	3.48047e-05
0.97	0.0132283	0.00337504
1	0	8.77707e-06
0.96	0.0177288	0.000551133
0.94	0.0268721	0.00357221
1	0	0.00309582
1	0	0.000458414
1	0	0.00327371
1	0	0.00511377
0.98	0.00877392	0.000430535
0.97	0.0132283	0.00191348
1	0	3.56434e-05
8e-05	4.09691	8.41677e-05
1	0	6.4605e-06
1	0	1.9369e-05
1	0	0.000277447
1	0	0.0014836
1	0	0.000578063
0.96	0.0177288	0.000997602
1	0	4.20852e-05
0.6	0.221849	3.45213e-05
0.94	0.0268721	0.00842186
0.96	0.0177288	0.00305677
0.67	0.173925	3.57676e-05
0.64	0.19382	0.000117909
0.66	0.180456	0.000206394
0.89	0.05061	0.000239395
1	0	0.0138148
0.85	0.0705811	0.00436028
0.93	0.0315171	0.00204535
0.83	0.0809219	0.00350168
0.83	0.0809219	0.00170276
0.94	0.0268721	0.000368645
0.94	0.0268721	0.00197725
0.00264	2.5784	0.0029478
0.00724	2.14026	0.00148717
0.00186	2.73049	0.00108944
1	0	0.00929426
1	0	0.00778069
1e-05	5	0.00198994
0.99	0.00436481	0.000139983
0.96	0.0177288	0.00248309
0.94	0.0268721	0.000115358
0.97	0.0132283	0.000168912
0.97	0.0132283	7.47579e-05
0.98	0.00877392	0.00187014
0.98	0.00877392	2.96115e-05
0.97	0.0132283	0.00126383
0.00103	2.98716	0.00980004
0.86	0.0655015	0.000357268
0.9	0.0457575	0.00558087
1	0	1.97325e-05
1	0	0.000399071
0.95	0.0222764	3.73008e-05
1	0	0.000779343
0.91	0.0409586	2.35443e-06
0.91	0.0409586	0.00387548
0.97	0.0132283	0.0103146
0.99	0.00436481	0.00284133
0.82	0.0861861	0.00472741
0.96	0.0177288	0.00124037
0.89	0.05061	5.27983e-05
0.92	0.0362122	0.00056386
0.88	0.0555173	5.19755e-07
1	0	0.00345478
0.56	0.251812	0.000136941
0.94	0.0268721	0.000193934
0.87	0.0604807	0.00250819
0.73	0.136677	0.00153669
1	0	0.00311539
1	0	0.00765684
0.99	0.00436481	0.00137034
0.99	0.00436481	6.38873e-05
1	0	0.0051806
0.0401	1.39686	6.2025e-05
1	0	0.000457675
0.74	0.130768	0.00122151
0.99	0.00436481	0.00275337
0.0447	1.34969	0.000830465
0.98	0.00877392	2.73653e-05
0.96	0.0177288	0.00419306
1	0	5.53803e-05
0.95	0.0222764	0.00404116
0.96	0.0177288	2.31578e-07
0.98	0.00877392	7.21886e-05
0.99	0.00436481	0.00249429
0.99	0.00436481	0.000178069
0.99	0.00436481	0.0010761
0.99	0.00436481	0.000103854
0.98	0.00877392	0.00113494
0.97	0.0132283	0.000160392
0.97	0.0132283	0.0031517
0.97	0.0132283	0.00516794
0.97	0.0132283	0.00431963
0.97	0.0132283	0.00577758
0.98	0.00877392	0.000524622
0.96	0.0177288	0.000103854
0.95	0.0222764	0.000135236
1	0	0.000539188
0.94	0.0268721	0.000367949
0.94	0.0268721	0.000616119
0.47	0.327902	0.000884066
0.93	0.0315171	0.000149904
0.7	0.154902	0.00862383
0.98	0.00877392	3.57889e-05
0.98	0.00877392	0.000287617
0.82	0.0861861	0.00110169
0.93	0.0315171	2.18627e-05
0.92	0.0362122	0.0031759
1	0	0.000786226
0.98	0.00877392	0.000156107
0.61	0.21467	0.00258092
0.96	0.0177288	0.00258092
1	0	0.0021361
1	0	0.00323454
1	0	0.0033136
1	0	0.00244368
1	0	8.27139e-07
0.99	0.00436481	0.00110345
1	0	5.2383e-05
0.91	0.0409586	3.24681e-06
0.95	0.0222764	0.000225824
0.95	0.0222764	0.000341267
0.96	0.0177288	1.41156e-05
1	0	0.0117884
0.99	0.00436481	0.000950559
0.9	0.0457575	6.38263e-05
0.38	0.420216	0.00277195
0.07723	1.11221	0.0223786
0.11	0.958607	0.0064569
0.08387	1.07639	0.0201012
0.11	0.958607	0.000419138
0.33	0.481486	0.0104252
0.12	0.920819	0.00337734
0.7	0.154902	0.0044142
0.18	0.744727	0.019254
1	0	5.28979e-05
1	0	0.000395438
0.76	0.119186	0.00848118
0.99	0.00436481	0.00141265
0.95	0.0222764	0.00149998
0.99	0.00436481	0.00018793
1	0	0.0161065
1	0	0.00256594
0.99	0.00436481	0.00263529
1	0	0.000473569
0.73	0.136677	0.000108088
0.52	0.283997	0.000326935
0.8	0.09691	0.00106496
0.67	0.173925	5.19685e-07
1	0	0.00506835
1	0	0.00337425
1	0	0.000275902
1	0	0.00194961
0.67	0.173925	2.04404e-06
0.98	0.00877392	1.99491e-05
0.64	0.19382	0.00166747
0.98	0.00877392	0.000585493
0.99	0.00436481	0.00012096
0.69	0.161151	0.00164884
0.77	0.113509	0.00229381
1	0	0.000450711
1	0	0.00415418
0.98	0.00877392	0.00066147
0.95	0.0222764	0.000731719
0.06485	1.18809	0.000371654
0.06435	1.19145	0.000750187
0.77	0.113509	0.00355211
0.92	0.0362122	5.94037e-05
0.86	0.0655015	1.62051e-05
0.9	0.0457575	7.10314e-05
0.95	0.0222764	0.000752349
0.97	0.0132283	0.000123116
1	0	0.000748361
0.97	0.0132283	0.00696775
1	0	0.0123582
1	0	4.7501e-05
1	0	0.00864737
0.98	0.00877392	0.00304172
1	0	0.00413861
0.97	0.0132283	0.00012442
0.98	0.00877392	0.00149661
1	0	1.19172e-05
1	0	1.33033e-07
1	0	0.000868148
0.98	0.00877392	0.0010119
1	0	0.00111053
0.02586	1.58737	1.57932e-05
0.97	0.0132283	8.10905e-05
0.97	0.0132283	0.000568026
0.45	0.346787	0.000386591
0.98	0.00877392	0.00517833
0.95	0.0222764	0.000665216
1	0	0.000592712
1	0	8.74481e-05
0.99	0.00436481	0.00180492
0.55	0.259637	0.000205166
0.99	0.00436481	0.00479868
0.35	0.455932	4.92728e-05
0.92	0.0362122	7.86735e-05
0.98	0.00877392	0.00133321
0.79	0.102373	0.00112308
0.98	0.00877392	0.000437798
0.86	0.0655015	1.95372e-05
0.74	0.130768	0.000256604
0.61	0.21467	0.000100889
0.96	0.0177288	0.000311863
1	0	1.30881e-05
0.89	0.05061	2.31238e-05
0.97	0.0132283	0.00131736
0.99	0.00436481	0.000621179
1	0	0.00432475
0.96	0.0177288	2.0964e-05
1	0	0.00361018
0.98	0.00877392	0.000224609
0.99	0.00436481	0.000105597
0.99	0.00436481	0.0062128
0.93	0.0315171	0.000124819
0.98	0.00877392	0.00106181
0.98	0.00877392	0.00121027
0.89	0.05061	0.000626464
0.95	0.0222764	0.000800891
0.99	0.00436481	0.000105119
1	0	0.000282092
1	0	0.000442687
1	0	3.13416e-05
0.95	0.0222764	0.000473308
0.97	0.0132283	9.58069e-05
0.84	0.0757207	1.7634e-05
0.85	0.0705811	0.000570441
0.84	0.0757207	9.20162e-05
0.6	0.221849	0.000254919
0.6	0.221849	0.000304687
0.61	0.21467	0.000346394
0.84	0.0757207	2.48544e-06
0.84	0.0757207	0.000160593
0.85	0.0705811	0.000139275
0.84	0.0757207	0.000185705
0.85	0.0705811	0.000203926
0.99	0.00436481	0.00918581
0.00147	2.83268	0.000606082
0.95	0.0222764	3.98517e-05
0.53	0.275724	0.00015619
0.79	0.102373	0.000194927
0.56	0.251812	0.000114335
0.95	0.0222764	0.000895156
1	0	0.00865701
0.99	0.00436481	0.00418839
0.9	0.0457575	0.00178629
0.84	0.0757207	1.06357e-05
0.96	0.0177288	0.000213714
0.96	0.0177288	0.00128248
0.86	0.0655015	0.00197918
0.71	0.148742	0.00437749
0.02785	1.55517	0.000146708
0.94	0.0268721	0.00224334
1	0	0.000109783
0.99	0.00436481	0.000498234
0.99	0.00436481	1.87255e-05
0.99	0.00436481	0.000845637
0.98	0.00877392	8.59934e-06
1	0	0.00173863
1	0	0.000279627
1	0	0.0145172
0.95	0.0222764	0.000179542
0.97	0.0132283	0.00143197
0.94	0.0268721	0.00384587
0.99	0.00436481	1.72317e-07
1	0	0.00250695
0.87	0.0604807	0.0036851
0.00022	3.65758	0.00265804
0.99	0.00436481	3.00709e-05
0.57	0.244125	0.000835064
0.57	0.244125	0.00175828
0.81	0.091515	1.86527e-07
0.81	0.091515	0.00138063
0.87	0.0604807	0.000656237
1	0	0.00379392
1	0	8.29859e-05
0.98	0.00877392	0.000219375
0.99	0.00436481	0.000113745
0.95	0.0222764	0.000538269
0.43	0.366532	7.98959e-05
0.96	0.0177288	0.000360388
0.93	0.0315171	7.21416e-05
1	0	0.00417213
0.98	0.00877392	0.00328832
0.91	0.0409586	0.000144714
0.92	0.0362122	0.0004861
0.99	0.00436481	1.32924e-05
0.98	0.00877392	0.000506911
0.88	0.0555173	0.000794546
0.96	0.0177288	0.0036089
0.94	0.0268721	0.00236549
0.99	0.00436481	0.000192569
0.94	0.0268721	0.00389597
1	0	0.00930457
1	0	0.00327561
0.95	0.0222764	0.00188916
0.93	0.0315171	0.00512887
0.95	0.0222764	4.16202e-05
0.28	0.552842	8.80506e-05
0.98	0.00877392	0.000210787
0.98	0.00877392	0.000110988
0.99	0.00436481	3.35101e-06
0.89	0.05061	0.000301778
0.02548	1.5938	0.0084761
1	0	0.00797723
0.91	0.0409586	0.00470377
0.72	0.142668	0.00067042
0.99	0.00436481	1.15439e-05
0.94	0.0268721	0.00193503
0.96	0.0177288	6.52253e-07
0.85	0.0705811	0.00634918
0.79	0.102373	0.000267494
1	0	0.00012724
0.9	0.0457575	0.000302631
0.97	0.0132283	0.000987039
1e-05	5	0.00964885
1	0	0.00396631
0.92	0.0362122	0.00112087
1	0	0.00710174
0.9	0.0457575	0.000523776
0.9	0.0457575	0.000286417
0.9	0.0457575	0.000905628
0.9	0.0457575	0.000679805
0.96	0.0177288	0.0031607
0.9	0.0457575	0.000363163
1	0	0.000430923
1	0	0.00258546
0.97	0.0132283	2.24476e-06
0.81	0.091515	0.000527024
0.76	0.119186	0.000180796
0.93	0.0315171	0.000977658
0.32	0.49485	0.0103286
0.75	0.124939	0.00140804
0.84	0.0757207	0.000834372
0.91	0.0409586	0.00106795
0.9	0.0457575	0.00105431
1	0	0.00484916
1	0	0.00203951
1	0	1.10987e-05
0.92	0.0362122	0.000232595
1	0	7.702e-06
0.66	0.180456	0.000754898
0.91	0.0409586	0.000787712
0.61	0.21467	0.00269818
0.88	0.0555173	0.000233026
0.88	0.0555173	4.54046e-05
0.88	0.0555173	9.48475e-05
0.96	0.0177288	1.10552e-05
0.99	0.00436481	0.000814663
0.96	0.0177288	0.000480725
0.92	0.0362122	0.0222407
0.99	0.00436481	0.000479876
0.46	0.337242	0.0102786
0.93	0.0315171	0.00171974
0.87	0.0604807	0.000395499
1	0	0.000270886
1	0	0.00183374
0.67	0.173925	5.5486e-05
0.91	0.0409586	0.000157851
0.96	0.0177288	0.000276625
0.91	0.0409586	0.00123376
1	0	0.00388237
0.76	0.119186	0.00383299
0.86	0.0655015	0.0021791
0.98	0.00877392	0.000114719
0.89	0.05061	0.000963936
0.84	0.0757207	0.000391674
0.06825	1.1659	0.00492472
0.97	0.0132283	0.00218765
1	0	0.000269951
0.65	0.187087	0.00131147
0.65	0.187087	0.00225491
0.77	0.113509	0.00120631
1	0	0.000521848
0.97	0.0132283	0.018654
0.93	0.0315171	0.00193793
0.99	0.00436481	0.00028365
1	0	1.55653e-05
1	0	1.07718e-05
0.86	0.0655015	0.000794909
0.89	0.05061	0.00162502
0.9	0.0457575	0.002548
1	0	0.00285211
0.94	0.0268721	0.00019946
0.92	0.0362122	0.00419166
0.9	0.0457575	0.000372652
0.9	0.0457575	0.00062481
0.76	0.119186	0.00017427
0.76	0.119186	0.000725964
1	0	0.00035844
1	0	0.000800654
1	0	0.000373053
1	0	0.00199706
1	0	0.00258917
1	0	0.000512663
0.87	0.0604807	0.000121834
0.84	0.0757207	2.72179e-05
0.94	0.0268721	0.000267517
0.93	0.0315171	2.60972e-05
0.65	0.187087	0.000142335
0.99	0.00436481	0.00178549
0.99	0.00436481	0.000430275
1	0	1.05811e-06
0.99	0.00436481	0.00281713
1	0	9.87664e-07
0.96	0.0177288	8.98382e-05
0.74	0.130768	0.000679685
0.83	0.0809219	0.000594074
0.74	0.130768	0.000448704
0.97	0.0132283	8.11068e-05
0.95	0.0222764	0.00172882
0.97	0.0132283	0.000660798
0.49	0.309804	0.00806938
0.96	0.0177288	0.00156942
0.87	0.0604807	0.000179726
0.00018	3.74473	0.00297458
0.96	0.0177288	0.00154748
0.96	0.0177288	0.0010878
0.65	0.187087	0.00673925
0.71	0.148742	0.00291241
0.3	0.522879	0.000324101
0.18	0.744727	0.0019102
0.98	0.00877392	0.00133709
0.98	0.00877392	0.000173878
0.42	0.376751	0.000259818
0.91	0.0409586	0.00201389
0.9	0.0457575	0.0048735
0.88	0.0555173	0.000641341
0.97	0.0132283	0.00104912
0.96	0.0177288	8.78798e-06
0.86	0.0655015	0.00307356
0.8	0.09691	1.6052e-06
1	0	0.00232563
0.89	0.05061	0.000980421
0.92	0.0362122	0.00294114
0.99	0.00436481	0.000336002
0.08215	1.08539	0.00196032
0.78	0.107905	3.28535e-06
0.88	0.0555173	1.80241e-05
1e-05	5	0.000883327
0.94	0.0268721	1.60719e-06
0.94	0.0268721	0.000203207
0.97	0.0132283	0.00071531
0.97	0.0132283	0.00574819
0.97	0.0132283	0.00145397
0.95	0.0222764	8.78188e-05
1	0	0.00117173
1	0	5.10397e-05
0.88	0.0555173	0.000857308
0.97	0.0132283	0.000413337
1	0	0.0182732
1	0	0.00391335
0.99	0.00436481	0.000391551
0.91	0.0409586	0.00261909
1	0	0.00155452
0.49	0.309804	2.1616e-08
1	0	0.00131695
0.99	0.00436481	0.000647829
0.57	0.244125	0.000154184
0.75	0.124939	0.000337622
0.98	0.00877392	0.001833
0.88	0.0555173	0.00327992
0.94	0.0268721	0.00570071
0.93	0.0315171	0.000519625
1	0	0.00111582
1	0	0.00444958
0.92	0.0362122	0.000223856
1	0	0.000363683
1	0	0.00139712
0.88	0.0555173	0.000794265
0.88	0.0555173	0.00328886
0.68	0.167491	9.04841e-06
0.68	0.167491	1.30982e-05
0.93	0.0315171	6.41206e-05
0.97	0.0132283	0.00398007
0.99	0.00436481	0.00282864
0.78	0.107905	0.0015665
0.97	0.0132283	0.00332751
0.79	0.102373	0.00256062
0.97	0.0132283	0.00277902
0.64	0.19382	0.00424416
1	0	0.000286653
0.93	0.0315171	0.000792714
0.99	0.00436481	0.00212642
0.98	0.00877392	0.00996202
0.98	0.00877392	0.000741916
0.6	0.221849	8.7675e-09
0.99	0.00436481	0.0002201
0.96	0.0177288	3.37911e-06
0.95	0.0222764	0.0004166
1	0	0.026156
0.95	0.0222764	0.00135243
0.95	0.0222764	0.000280678
0.49	0.309804	0.000959702
0.51	0.29243	0.000155754
0.81	0.091515	0.00829929
0.9	0.0457575	0.000316525
0.02712	1.56671	0.00319769
0.034	1.46852	0.00115965
0.96	0.0177288	0.000626986
1	0	0.000203149
1	0	0.000396166
0.98	0.00877392	0.000103039
0.97	0.0132283	0.00545898
0.9	0.0457575	0.00115916
0.98	0.00877392	0.000620685
1	0	0.00207175
0.93	0.0315171	5.04153e-05
0.72	0.142668	0.000704094
0.72	0.142668	0.00034534
0.8	0.09691	6.37435e-05
1	0	0.00034534
0.97	0.0132283	0.000630254
0.99	0.00436481	0.00165882
0.91	0.0409586	8.77764e-06
0.91	0.0409586	6.94913e-05
0.89	0.05061	0.000394126
0.91	0.0409586	0.000192532
0.91	0.0409586	3.44095e-05
0.93	0.0315171	0.000856622
0.97	0.0132283	0.000203419
0.49	0.309804	0.00128156
0.89	0.05061	0.0022696
0.98	0.00877392	7.67942e-05
0.97	0.0132283	0.00225917
0.91	0.0409586	0.000101683
0.51	0.29243	0.000212662
0.48	0.318759	0.000861218
0.82	0.0861861	0.00124302
0.96	0.0177288	3.9012e-06
1	0	0.00348617
0.91	0.0409586	0.000798835
0.94	0.0268721	0.0019961
0.98	0.00877392	0.000499642
0.93	0.0315171	0.000399218
0.89	0.05061	0.000702282
1	0	0.00246239
0.93	0.0315171	0.00833659
0.94	0.0268721	0.000619927
0.73	0.136677	0.000630351
0.98	0.00877392	6.33822e-05
1	0	0.000821154
0.73	0.136677	0.00935637
0.98	0.00877392	0.0012106
0.96	0.0177288	0.0130686
0.89	0.05061	0.0116247
0.71	0.148742	0.000824033
0.89	0.05061	0.0148222
1	0	0.000200346
0.95	0.0222764	6.88357e-05
0.88	0.0555173	0.000908802
1	0	0.000913401
0.96	0.0177288	9.04044e-05
0.98	0.00877392	0.00182767
0.89	0.05061	0.00299923
0.97	0.0132283	9.5458e-06
0.93	0.0315171	0.00149661
0.94	0.0268721	0.000325888
0.68	0.167491	0.000430073
0.83	0.0809219	0.00123928
0.98	0.00877392	0.00191605
1	0	0.000779578
0.94	0.0268721	0.000515012
0.68	0.167491	0.00737232
0.97	0.0132283	0.000455852
0.92	0.0362122	0.00191302
0.77	0.113509	8.01235e-05
0.82	0.0861861	0.00242451
0.81	0.091515	0.00266007
0.81	0.091515	0.00290342
0.81	0.091515	0.00473228
0.94	0.0268721	0.000560169
0.99	0.00436481	4.26762e-05
0.00024	3.61979	5.79762e-05
0.00032	3.49485	0.000464508
0.00052	3.284	0.00463385
0.00047	3.3279	0.00377872
0.00053	3.27572	0.00444704
0.37	0.431798	0.000163049
0.38	0.420216	0.000121104
0.86	0.0655015	8.16932e-05
0.4	0.39794	0.00108912
1	0	0.000322492
0.99	0.00436481	0.000142666
0.93	0.0315171	0.00196524
0.99	0.00436481	0.00610423
1	0	0.00764033
0.99	0.00436481	0.00526158
1	0	0.00528575
1	0	1.34726e-05
1	0	0.000809484
0.99	0.00436481	0.00018715
1	0	0.00101595
0.46	0.337242	0.00151702
0.99	0.00436481	0.00263305
0.99	0.00436481	0.000802125
1	0	0.00384417
1	0	0.00209753
1	0	0.00217795
1	0	0.00428038
0.89	0.05061	1.00602e-05
0.97	0.0132283	0.00231481
0.97	0.0132283	0.00102115
0.97	0.0132283	0.00110855
0.95	0.0222764	0.00208258
1	0	0.0125558
0.83	0.0809219	0.000783852
0.83	0.0809219	0.00103838
0.82	0.0861861	0.00455816
0.99	0.00436481	5.78808e-05
0.91	0.0409586	0.000842659
1e-05	5	0.00580192
0.98	0.00877392	0.00096266
0.9	0.0457575	0.000101045
0.93	0.0315171	0.000234348
0.9	0.0457575	0.000741095
0.01132	1.94615	0.00137303
0.95	0.0222764	1.09387e-05
0.0632	1.19928	0.000500999
0.98	0.00877392	7.64916e-05
1	0	0.000172816
0.92	0.0362122	0.00102761
0.92	0.0362122	0.000148273
0.97	0.0132283	0.00044004
0.97	0.0132283	0.00068175
0.93	0.0315171	0.000879374
0.95	0.0222764	0.0014687
0.98	0.00877392	0.000757867
0.78	0.107905	0.000153213
0.97	0.0132283	1.2225e-05
0.93	0.0315171	0.00309257
0.91	0.0409586	0.000365847
1	0	1.02574e-07
0.97	0.0132283	1.26947e-07
1	0	5.039e-05
1	0	0.00530541
0.99	0.00436481	0.000226552
0.99	0.00436481	8.50493e-05
0.99	0.00436481	0.000556341
0.99	0.00436481	0.000399609
0.94	0.0268721	0.00213919
0.99	0.00436481	0.00605883
0.99	0.00436481	0.00311946
0.46	0.337242	0.00111649
0.93	0.0315171	0.000472915
0.93	0.0315171	0.000908399
0.81	0.091515	0.00180107
1	0	0.00835286
0.58	0.236572	0.000224897
0.85	0.0705811	0.0102067
0.76	0.119186	0.00596908
0.76	0.119186	0.00798868
0.99	0.00436481	0.00152284
0.94	0.0268721	0.0004653
0.05908	1.22856	0.00904438
1	0	7.07203e-05
0.99	0.00436481	0.0562975
0.05133	1.28963	0.000123899
0.98	0.00877392	0.000156752
0.98	0.00877392	0.000111616
0.98	0.00877392	2.12158e-05
0.98	0.00877392	0.00723158
0.98	0.00877392	0.00500386
0.79	0.102373	0.00367735
0.95	0.0222764	0.00100848
0.55	0.259637	6.08507e-05
0.99	0.00436481	5.38391e-07
1	0	1.81448e-06
1	0	0.00515159
1	0	4.1493e-05
1	0	0.00442648
1	0	0.00374884
1	0	0.00315025
0.96	0.0177288	0.00109715
0.72	0.142668	0.0130537
0.96	0.0177288	0.000341233
1	0	0.000591275
1	0	0.000772247
1	0	0.000162497
0.97	0.0132283	9.03771e-05
0.59	0.229148	0.00114016
0.65	0.187087	1.26214e-05
0.61	0.21467	0.000502098
1	0	0.000740996
1	0	0.000453642
1	0	0.00142014
0.96	0.0177288	0.00415682
1	0	0.00146303
1	0	0.000370291
1	0	9.90726e-05
0.9	0.0457575	0.00512592
0.89	0.05061	0.000980627
0.81	0.091515	0.00116938
0.76	0.119186	0.00571875
0.94	0.0268721	2.06268e-06
0.91	0.0409586	0.000736599
0.96	0.0177288	0.000596585
0.85	0.0705811	0.00226644
1	0	0.000138356
0.99	0.00436481	3.23783e-07
1	0	0.000136206
1	0	0.00749241
0.72	0.142668	0.000199489
0.93	0.0315171	0.000328368
0.99	0.00436481	0.00272019
1	0	7.03205e-05
0.92	0.0362122	0.00241698
0.98	0.00877392	8.74131e-06
0.96	0.0177288	0.00195864
0.98	0.00877392	0.0015141
0.98	0.00877392	0.00304673
0.96	0.0177288	0.00112836
0.94	0.0268721	0.000486085
0.92	0.0362122	0.00296331
0.95	0.0222764	0.00129235
0.95	0.0222764	0.00133155
0.95	0.0222764	0.000571862
0.98	0.00877392	0.00140984
0.91	0.0409586	0.00855747
0.91	0.0409586	0.00679601
0.91	0.0409586	0.0105063
0.9	0.0457575	0.000534614
0.87	0.0604807	0.000276291
1	0	2.18567e-05
0.98	0.00877392	0.0024202
0.49	0.309804	3.63558e-05
0.52	0.283997	6.48788e-05
0.96	0.0177288	0.00149932
1	0	0.00544946
0.99	0.00436481	0.000467268
0.99	0.00436481	0.000822057
0.93	0.0315171	3.54485e-06
0.00118	2.92812	0.000307176
0.91	0.0409586	0.00403822
1	0	0.000435113
0.98	0.00877392	7.08269e-07
0.9	0.0457575	0.0021686
0.95	0.0222764	0.0110534
0.95	0.0222764	0.00109623
0.91	0.0409586	0.00474816
1	0	0.000204208
0.8	0.09691	1.13214e-05
0.42	0.376751	0.000185249
0.00064	3.19382	0.00146272
1	0	0.000225722
0.81	0.091515	0.000434147
0.94	0.0268721	0.000182214
0.56	0.251812	0.0015572
0.88	0.0555173	1.33681e-05
0.87	0.0604807	0.000177126
0.05117	1.29098	6.23431e-11
0.66	0.180456	0.000273336
0.75	0.124939	1.9794e-05
0.96	0.0177288	0.000470282
0.93	0.0315171	0.000336654
0.59	0.229148	0.00484821
0.93	0.0315171	0.000283216
0.74	0.130768	0.00224077
0.97	0.0132283	0.00466329
0.54	0.267606	0.000631746
0.72	0.142668	0.000155863
0.83	0.0809219	3.60353e-05
0.89	0.05061	0.00128735
0.99	0.00436481	0.0020057
1e-05	5	0.00403276
1e-05	5	0.0037144
0.89	0.05061	0.000191821
0.85	0.0705811	0.000396441
0.35	0.455932	2.60345e-05
1	0	0.00154136
0.99	0.00436481	0.00253558
1	0	1.55742e-05
1	0	0.00214077
0.24	0.619789	0.000942997
0.00241	2.61798	0.000228621
1	0	6.67159e-05
0.99	0.00436481	0.000402969
0.97	0.0132283	1.369e-08
0.95	0.0222764	9.45438e-06
0.96	0.0177288	0.00321979
1	0	0.00270584
1	0	0.000416217
1	0	0.000605665
1	0	0.00015646
0.99	0.00436481	0.00011717
1	0	3.35665e-05
1	0	0.000167023
0.92	0.0362122	0.0009296
1	0	2.91362e-06
0.93	0.0315171	0.013558
0.87	0.0604807	0.000530937
0.9	0.0457575	0.000487259
0.63	0.200659	0.000933149
0.63	0.200659	0.0018998
1	0	0.000452144
0.83	0.0809219	9.13009e-05
0.95	0.0222764	0.000400753
0.77	0.113509	0.000162513
0.96	0.0177288	0.0128427
0.97	0.0132283	0.000860979
0.14	0.853872	0.00187661
0.97	0.0132283	4.27015e-05
0.78	0.107905	0.000554123
0.85	0.0705811	0.000780216
0.99	0.00436481	0.000672076
0.97	0.0132283	0.00160506
0.9	0.0457575	0.00072049
0.99	0.00436481	0.000447577
0.86	0.0655015	0.00295317
0.86	0.0655015	0.000670093
0.87	0.0604807	0.00445579
0.87	0.0604807	0.00251969
0.21	0.677781	3.02578e-05
0.0005	3.30103	0.000331513
1	0	0.00287957
0.82	0.0861861	0.00130777
1	0	0.00372468
0.96	0.0177288	0.00178629
0.33	0.481486	1.06357e-05
0.00117	2.93181	0.00456911
0.88	0.0555173	0.00228422
0.87	0.0604807	1.42152e-05
0.87	0.0604807	3.512e-05
1	0	0.000201002
0.86	0.0655015	0.000806744
0.91	0.0409586	0.00434775
1	0	0.00100653
0.91	0.0409586	0.000179675
0.77	0.113509	0.00063749
0.97	0.0132283	5.08003e-07
0.22	0.657577	0.000626464
1	0	0.00102024
1	0	0.0014892
1	0	0.000247675
1	0	0.00484821
0.96	0.0177288	0.000903057
1	0	0.000184345
1	0	3.71957e-05
1	0	0.00045049
0.93	0.0315171	0.00577658
0.96	0.0177288	8.83187e-08
0.98	0.00877392	0.00052439
0.92	0.0362122	0.000957057
0.98	0.00877392	0.00293138
0.95	0.0222764	0.00106277
1	0	0.00141034
1	0	4.79626e-05
0.81	0.091515	6.63498e-06
0.37	0.431798	0.00281836
1	0	0.00368463
0.97	0.0132283	0.000272329
0.95	0.0222764	0.000336442
0.9	0.0457575	4.31154e-05
0.9	0.0457575	2.23647e-05
0.99	0.00436481	0.0155476
1	0	1.54158e-07
0.74	0.130768	7.05874e-06
0.97	0.0132283	0.000715991
0.81	0.091515	0.00136185
0.97	0.0132283	1.10671e-05
0.99	0.00436481	0.000626291
0.94	0.0268721	0.000257176
0.99	0.00436481	0.000388118
0.99	0.00436481	0.00505676
0.86	0.0655015	0.000523134
0.67	0.173925	5.78781e-05
0.92	0.0362122	0.00313637
0.96	0.0177288	0.000168093
0.003	2.52288	0.000465471
0.82	0.0861861	0.000764254
0.89	0.05061	0.000317357
0.96	0.0177288	0.00234124
0.95	0.0222764	0.00339121
0.93	0.0315171	0.00217248
1	0	3.24433e-05
0.93	0.0315171	0.000722328
1	0	0.000521678
1	0	0.00426605
1	0	0.000981186
0.93	0.0315171	6.33296e-05
0.92	0.0362122	0.000209399
0.68	0.167491	0.000650711
1	0	0.000989133
1	0	0.00212874
0.99	0.00436481	0.000776686
1	0	0.000502923
0.85	0.0705811	0.000546196
0.9	0.0457575	6.42605e-05
1	0	0.000985376
0.0004	3.39794	0.0014614
0.81	0.091515	0.00397466
0.89	0.05061	0.00117643
0.98	0.00877392	8.27336e-05
0.91	0.0409586	0.000221113
1	0	0.00192971
0.68	0.167491	0.00401798
1	0	0.00118089
0.95	0.0222764	0.000740459
0.81	0.091515	0.000628322
0.63	0.200659	0.000974043
0.88	0.0555173	0.00282181
0.91	0.0409586	0.00113798
0.91	0.0409586	0.00128371
1	0	0.000318659
1	0	0.000579915
1	0	0.000895301
1	0	0.000118042
0.2	0.69897	0.00274419
0.99	0.00436481	0.000745636
0.98	0.00877392	0.00016335
0.91	0.0409586	0.000913452
0.93	0.0315171	0.000843218
0.94	0.0268721	0.000367321
0.96	0.0177288	0.00279189
0.98	0.00877392	0.000136647
1	0	0.000234423
0.99	0.00436481	0.000874448
0.99	0.00436481	0.000815119
1	0	1.95001e-06
0.95	0.0222764	0.00177165
1	0	0.000266589
1	0	0.00200321
0.6	0.221849	0.00187079
1	0	0.00155194
0.98	0.00877392	0.00100504
0.36	0.443697	0.0033148
0.93	0.0315171	0.000867021
0.94	0.0268721	0.00102537
0.98	0.00877392	0.00239005
0.85	0.0705811	0.00586056
0.96	0.0177288	0.00485994
0.76	0.119186	4.7009e-06
0.92	0.0362122	0.00273176
1	0	0.00091994
0.99	0.00436481	0.000742928
0.92	0.0362122	0.000466869
0.95	0.0222764	6.62919e-05
0.82	0.0861861	0.000964543
0.82	0.0861861	0.00497302
0.96	0.0177288	3.08714e-05
0.88	0.0555173	0.000146419
0.95	0.0222764	3.9577e-05
1	0	0.00404252
0.95	0.0222764	0.00362665
0.79	0.102373	0.000279828
0.99	0.00436481	0.00013899
0.99	0.00436481	0.00178536
1	0	0.00350168
0.87	0.0604807	0.00386483
1	0	0.00154404
0.96	0.0177288	0.000713826
0.89	0.05061	0.00365412
0.97	0.0132283	0.00183465
1	0	0.00270231
0.95	0.0222764	2.2806e-05
0.68	0.167491	0.000166783
0.56	0.251812	0.00587069
0.75	0.124939	0.00193138
0.92	0.0362122	0.00118816
0.84	0.0757207	0.00464767
0.84	0.0757207	0.000308561
0.58	0.236572	0.000328368
0.95	0.0222764	0.000490053
0.92	0.0362122	0.00175543
0.96	0.0177288	0.000763977
1	0	0.000590097
1	0	0.000268955
0.95	0.0222764	0.000268955
1	0	0.0002219
0.82	0.0861861	0.000136371
0.97	0.0132283	0.000450178
0.96	0.0177288	0.00241045
1	0	0.000385713
0.99	0.00436481	0.000215729
0.53	0.275724	0.00332489
0.76	0.119186	0.000140802
0.87	0.0604807	0.000352118
0.71	0.148742	1.45257e-05
0.98	0.00877392	0.00525083
0.99	0.00436481	0.0073105
0.99	0.00436481	0.00311721
0.99	0.00436481	0.00453105
0.96	0.0177288	0.00826805
0.96	0.0177288	0.00734356
0.96	0.0177288	0.00687856
0.99	0.00436481	0.00619392
0.99	0.00436481	0.00572196
0.99	0.00436481	0.00350369
0.99	0.00436481	0.00453682
0.99	0.00436481	0.00341922
0.67	0.173925	0.00188572
0.98	0.00877392	0.00320835
1	0	4.28941e-05
0.89	0.05061	0.00206106
0.69	0.161151	0.00150633
0.94	0.0268721	0.00383466
0.44	0.356547	0.000722153
0.95	0.0222764	0.00161942
1	0	0.0011207
0.6	0.221849	0.000701614
0.95	0.0222764	5.07135e-05
0.89	0.05061	0.00213269
0.95	0.0222764	6.65399e-05
1	0	0.00386609
0.88	0.0555173	0.000607438
0.88	0.0555173	0.000408173
0.97	0.0132283	6.30659e-05
1	0	0.0021887
0.98	0.00877392	0.0117986
0.87	0.0604807	3.21262e-05
0.96	0.0177288	0.000396367
0.96	0.0177288	0.000518895
0.69	0.161151	0.00102755
0.88	0.0555173	0.000324548
0.95	0.0222764	0.000561809
0.83	0.0809219	0.000156816
0.86	0.0655015	0.000581413
0.99	0.00436481	0.00251787
0.87	0.0604807	0.000174077
0.44	0.356547	0.0060069
1	0	0.00205902
0.99	0.00436481	0.00100684
1	0	0.00350444
0.94	0.0268721	0.0022795
1	0	0.00137396
0.93	0.0315171	0.00665794
0.92	0.0362122	3.71999e-06
0.91	0.0409586	0.004666
0.18	0.744727	0.00731238
1e-05	5	0.0040659
0.97	0.0132283	0.00070058
0.83	0.0809219	9.79877e-05
0.89	0.05061	0.000406998
0.89	0.05061	0.000450615
0.39	0.408935	0.0029478
0.62	0.207608	0.00148717
0.27	0.568636	0.00108944
1	0	0.00294114
1	0	0.000341506
0.06604	1.18019	0.00233262
0.06604	1.18019	0.00443447
0.95	0.0222764	0.0012719
0.99	0.00436481	0.00538066
0.86	0.0655015	0.00012755
1	0	2.00315e-05
0.95	0.0222764	0.000343719
0.08801	1.05547	0.000335244
0.98	0.00877392	0.00921975
0.81	0.091515	0.00639295
0.93	0.0315171	0.00139998
0.96	0.0177288	0.000362395
0.85	0.0705811	0.000213139
1	0	0.00162204
0.97	0.0132283	4.91888e-06
1	0	0.0034018
1	0	0.00123692
0.81	0.091515	4.41957e-06
0.68	0.167491	0.0036133
0.58	0.236572	3.05642e-06
1	0	0.000569418
0.71	0.148742	0.000744934
1	0	0.000340424
0.81	0.091515	0.00137063
0.81	0.091515	4.89769e-05
0.98	0.00877392	0.00655104
0.00628	2.20204	0.00292056
0.97	0.0132283	0.000171778
0.99	0.00436481	0.00710471
0.96	0.0177288	0.00161563
0.98	0.00877392	6.9424e-07
0.98	0.00877392	0.000219311
0.79	0.102373	0.000541502
0.86	0.0655015	3.00414e-05
0.86	0.0655015	2.57672e-05
0.96	0.0177288	7.45695e-05
0.97	0.0132283	5.33152e-05
0.99	0.00436481	0.000346233
0.99	0.00436481	0.00105917
0.89	0.05061	0.00177852
0.96	0.0177288	0.00017978
0.95	0.0222764	0.0001406
0.97	0.0132283	0.000261526
0.92	0.0362122	0.00100599
0.99	0.00436481	3.07423e-05
0.94	0.0268721	0.00096026
0.94	0.0268721	0.00126607
0.89	0.05061	0.000204299
0.96	0.0177288	0.000400066
1	0	0.000250475
1	0	0.00179401
0.95	0.0222764	0.000183947
0.89	0.05061	0.000414188
0.79	0.102373	0.00286944
0.14	0.853872	0.000780572
0.85	0.0705811	0.000629599
0.98	0.00877392	0.000827175
0.84	0.0757207	0.00519865
0.78	0.107905	0.000492373
0.94	0.0268721	0.00248505
0.95	0.0222764	0.000443547
0.86	0.0655015	0.019626
0.8	0.09691	0.00213196
0.00172	2.76447	0.0111136
0.93	0.0315171	0.00307857
0.93	0.0315171	0.000227566
0.91	0.0409586	5.65651e-07
1	0	3.86272e-05
1e-05	5	0.00117542
1e-05	5	0.00148808
0.54	0.267606	0.00028662
0.92	0.0362122	3.81378e-05
0.97	0.0132283	0.00423399
0.85	0.0705811	0.00715413
0.49	0.309804	0.00141326
0.95	0.0222764	3.30212e-05
0.86	0.0655015	0.00148713
0.97	0.0132283	0.0112444
1	0	0.000491574
0.76	0.119186	9.86995e-07
0.64	0.19382	1.45562e-05
0.71	0.148742	0.00132236
1	0	0.00364806
0.95	0.0222764	0.000482279
0.77	0.113509	0.000814874
0.96	0.0177288	0.00215915
1	0	0.000427641
0.94	0.0268721	9.12329e-05
0.93	0.0315171	0.000192752
1	0	0.00188687
1	0	0.0025507
0.99	0.00436481	0.000380243
0.96	0.0177288	5.75574e-05
0.98	0.00877392	0.000789905
0.89	0.05061	0.00211155
0.95	0.0222764	0.000191106
0.96	0.0177288	3.12749e-05
0.96	0.0177288	0.000272216
1	0	0.00964379
1	0	0.00728363
1	0	0.00410226
0.98	0.00877392	0.00862974
0.98	0.00877392	0.00854576
0.98	0.00877392	0.00758331
1	0	0.00157766
1	0	0.00754587
1	0	0.00082174
1	0	0.00661944
1	0	0.00615528
0.98	0.00877392	0.000849905
0.84	0.0757207	0.000110853
0.87	0.0604807	0.00186158
1	0	0.00282249
1	0	0.0227065
0.94	0.0268721	0.000112188
0.73	0.136677	0.000516102
0.93	0.0315171	0.000208823
0.78	0.107905	0.00285697
0.87	0.0604807	0.00166858
0.87	0.0604807	0.00165865
0.86	0.0655015	0.00095549
0.99	0.00436481	0.00378238
0.9	0.0457575	9.77558e-05
0.99	0.00436481	0.00771392
0.93	0.0315171	1.57123e-06
0.95	0.0222764	0.000232686
0.95	0.0222764	0.000195588
0.94	0.0268721	0.00224673
0.99	0.00436481	0.00865213
1	0	0.000256202
0.99	0.00436481	0.00266932
0.88	0.0555173	0.00351491
1	0	2.26284e-05
1	0	0.00010668
1	0	0.00938581
0.97	0.0132283	0.000243385
0.96	0.0177288	0.00408978
0.91	0.0409586	0.0052963
1	0	0.000243385
1	0	3.91074e-06
0.93	0.0315171	0.00383479
0.93	0.0315171	0.000241275
0.94	0.0268721	0.00156633
0.83	0.0809219	0.00100138
0.5	0.30103	0.00509752
0.6	0.221849	0.000122346
0.71	0.148742	0.00097523
0.97	0.0132283	0.000336272
0.97	0.0132283	0.000106892
0.84	0.0757207	5.23243e-05
0.44	0.356547	0.00134136
0.96	0.0177288	1.73697e-05
0.97	0.0132283	0.00069474
0.93	0.0315171	0.00106903
1	0	0.000719072
1	0	0.00250778
1	0	0.00316858
0.36	0.443697	0.000697608
1	0	0.00306487
1	0	7.10366e-05
1	0	0.0175952
1	0	0.00592201
1	0	0.00217658
1	0	0.0240066
1	0	0.0072231
1	0	0.00833686
0.22	0.657577	0.00205042
1	0	0.000177776
1	0	0.000678728
0.96	0.0177288	0.000225602
0.98	0.00877392	0.0120687
1e-05	5	0.0144578
0.9	0.0457575	0.000150472
0.83	0.0809219	0.00443599
0.89	0.05061	0.00439232
0.79	0.102373	0.00163724
0.95	0.0222764	0.000457072
0.75	0.124939	0.00331193
0.81	0.091515	0.00269643
0.81	0.091515	0.0021259
0.99	0.00436481	0.00039097
1	0	0.00398802
1	0	4.51299e-06
1	0	0.00364158
1	0	0.00497936
1	0	0.000468061
1	0	9.09082e-06
0.98	0.00877392	0.000313924
0.98	0.00877392	0.00101701
0.56	0.251812	0.00201062
0.98	0.00877392	0.000121732
0.87	0.0604807	0.000352523
0.87	0.0604807	0.000638573
1	0	0.000118047
0.92	0.0362122	0.000499532
0.96	0.0177288	0.00242492
0.93	0.0315171	0.00014241
0.95	0.0222764	0.00431593
0.97	0.0132283	0.0060577
0.8	0.09691	6.53241e-06
0.9	0.0457575	0.00140378
0.97	0.0132283	0.000151633
0.77	0.113509	0.00442444
0.98	0.00877392	0.00351491
0.96	0.0177288	3.90121e-05
0.92	0.0362122	4.56416e-06
0.98	0.00877392	0.000240649
0.87	0.0604807	0.00014183
0.81	0.091515	0.000331614
0.97	0.0132283	0.00331427
0.93	0.0315171	0.00315423
0.81	0.091515	0.000457944
0.92	0.0362122	0.000400206
0.97	0.0132283	2.85221e-05
0.78	0.107905	5.47583e-05
0.28	0.552842	3.81101e-05
1	0	0.00014849
0.21	0.677781	9.42153e-05
0.92	0.0362122	0.000109052
0.32	0.49485	0.00170499
0.32	0.49485	0.000926648
0.21	0.677781	0.00144422
0.18	0.744727	0.00141087
0.18	0.744727	0.000606437
1	0	0.00139366
1	0	0.00180727
1	0	5.98504e-05
0.99	0.00436481	0.000194357
0.9	0.0457575	0.00223449
0.92	0.0362122	0.0125636
1	0	0.00711495
1	0	0.00272603
1	0	0.000144937
1	0	0.00124864
1	0	0.0121104
1	0	0.00773546
1	0	0.00481064
1	0	0.0124656
1	0	0.000702205
1	0	6.85336e-05
1	0	0.000194694
0.99	0.00436481	0.000257344
0.95	0.0222764	0.000645298
0.99	0.00436481	4.86065e-06
0.99	0.00436481	2.02535e-05
0.99	0.00436481	2.97746e-05
0.88	0.0555173	0.00279227
0.88	0.0555173	0.000472606
1	0	0.000733456
1	0	3.6378e-05
0.86	0.0655015	2.03802e-05
1	0	4.99282e-05
0.19	0.721246	0.00277839
0.96	0.0177288	0.0058506
0.76	0.119186	1.20192e-05
0.97	0.0132283	9.67372e-07
0.00481	2.31785	0.0150444
0.98	0.00877392	0.000409469
0.97	0.0132283	0.000245902
0.99	0.00436481	0.00451036
0.97	0.0132283	0.000783581
1	0	0.00388237
0.83	0.0809219	0.00364124
0.03702	1.43156	8.83255e-05
1	0	0.000138562
0.96	0.0177288	0.0177432
0.94	0.0268721	0.000223525
1	0	0.0218287
0.73	0.136677	0.00296016
0.55	0.259637	0.000124034
1	0	0.000219554
0.91	0.0409586	3.68459e-05
0.97	0.0132283	0.000331688
0.94	0.0268721	4.57756e-06
0.98	0.00877392	0.00140011
0.75	0.124939	0.000247639
0.94	0.0268721	0.000392402
0.88	0.0555173	6.41185e-06
3e-05	4.52288	0.000332954
0.6	0.221849	0.00459992
0.97	0.0132283	0.00857696
0.94	0.0268721	1.89353e-05
0.97	0.0132283	0.00751164
0.82	0.0861861	0.000522554
1	0	0.00114016
1	0	1.26214e-05
1	0	0.000502098
0.82	0.0861861	0.00679737
0.87	0.0604807	0.00474581
0.72	0.142668	5.19315e-05
1	0	0.000798199
0.00396	2.4023	0.00145749
0.69	0.161151	0.000886431
0.9	0.0457575	0.00416375
0.93	0.0315171	0.00155231
0.99	0.00436481	0.0122602
1	0	0.000438747
1	0	0.0109608
0.44	0.356547	0.000893031
1	0	0.00137855
0.98	0.00877392	0.000194368
0.94	0.0268721	0.00143207
0.27	0.568636	0.00051191
0.94	0.0268721	0.00288108
0.89	0.05061	0.00781493
0.89	0.05061	0.00560618
[truncated: 4,611 more rows]

## Sheet: c
JLIM	PRS pval adjusted	PRS pval adj < 0.05
JLIM-	1.2227e-06	1
JLIM-	0.240399	0
JLIM-	0.829194	0
JLIM-	0.992005	0
JLIM-	0.829194	0
JLIM-	0.970618	0
JLIM-	0.986564	0
JLIM-	0.943141	0
JLIM-	0.0501004	0
JLIM-	0.99481	0
JLIM-	0.977234	0
JLIM-	0.925196	0
JLIM-	0.957924	0
JLIM-	0.970618	0
JLIM-	0.955532	0
JLIM-	0.970618	0
JLIM-	0.994074	0
JLIM-	0.869185	0
JLIM-	0.816171	0
JLIM-	0.96027	0
JLIM-	0.966686	0
JLIM-	0.985718	0
JLIM-	0.970618	0
JLIM-	0.827103	0
JLIM-	0.957924	0
JLIM-	0.906433	0
JLIM-	0.829053	0
JLIM-	0.85749	0
JLIM-	0.99481	0
JLIM-	0.839717	0
JLIM-	0.948734	0
JLIM-	0.99112	0
JLIM-	0.01476	1
JLIM-	0.893985	0
JLIM-	0.408292	0
JLIM-	0.985506	0
JLIM-	0.888204	0
JLIM-	0.970618	0
JLIM-	0.998112	0
JLIM-	0.973174	0
JLIM-	0.99692	0
JLIM-	0.700598	0
JLIM-	0.964783	0
JLIM-	0.981157	0
JLIM-	0.829194	0
JLIM-	0.424161	0
JLIM-	0.943771	0
JLIM-	0.939307	0
JLIM-	0.702667	0
JLIM-	0.656833	0
JLIM-	0.469155	0
JLIM-	0.818682	0
JLIM-	0.866638	0
JLIM-	0.924946	0
JLIM-	0.171165	0
JLIM-	0.99112	0
JLIM-	0.652393	0
JLIM-	0.473916	0
JLIM-	0.811174	0
JLIM-	0.955532	0
JLIM-	0.906433	0
JLIM-	0.360977	0
JLIM-	0.955532	0
JLIM-	0.857299	0
JLIM-	0.697945	0
JLIM-	0.8825	0
JLIM-	0.85749	0
JLIM+	0.99112	0
JLIM-	0.769018	0
JLIM-	0.755453	0
JLIM-	0.252723	0
JLIM-	0.964783	0
JLIM-	0.905901	0
JLIM-	0.970618	0
JLIM-	0.772374	0
JLIM-	0.928106	0
JLIM-	0.829194	0
JLIM-	0.80531	0
JLIM-	0.955532	0
JLIM-	0.274818	0
JLIM-	0.829194	0
JLIM-	0.026003	1
JLIM-	0.161504	0
JLIM-	0.854826	0
JLIM-	0.783827	0
JLIM-	0.774848	0
JLIM-	0.903807	0
JLIM-	0.914225	0
JLIM-	0.85749	0
JLIM-	0.972614	0
JLIM-	0.769018	0
JLIM-	0.940762	0
JLIM-	0.678814	0
JLIM-	0.891629	0
JLIM-	0.542932	0
JLIM-	0.986564	0
JLIM-	0.948734	0
JLIM-	0.67808	0
JLIM-	0.948049	0
JLIM-	0.836398	0
JLIM-	0.274818	0
JLIM-	0.754863	0
JLIM-	0.928352	0
JLIM-	0.99112	0
JLIM-	0.986564	0
JLIM-	0.980115	0
JLIM-	0.497057	0
JLIM-	0.908519	0
JLIM-	0.955006	0
JLIM-	0.927986	0
JLIM-	0.993442	0
JLIM-	0.993442	0
JLIM-	0.691982	0
JLIM-	0.955532	0
JLIM-	0.727245	0
JLIM-	0.889463	0
JLIM-	0.829053	0
JLIM-	0.281009	0
JLIM-	0.955532	0
JLIM-	0.833447	0
JLIM-	0.707071	0
JLIM-	0.358987	0
JLIM-	0.874888	0
JLIM-	0.271128	0
JLIM+	0.895339	0
JLIM+	0.700598	0
JLIM-	0.67808	0
JLIM-	0.703598	0
JLIM-	0.782669	0
JLIM-	0.955532	0
JLIM+	0.99112	0
JLIM+	0.966686	0
JLIM-	0.691221	0
JLIM-	0.985506	0
JLIM-	0.891629	0
JLIM-	0.99692	0
JLIM-	0.931141	0
JLIM-	0.955532	0
JLIM-	0.707609	0
JLIM-	0.772295	0
JLIM-	0.850213	0
JLIM-	0.643617	0
JLIM-	0.81255	0
JLIM-	0.755453	0
JLIM-	0.928352	0
JLIM-	0.829001	0
JLIM-	2.436e-05	1
JLIM-	0.417839	0
JLIM-	0.0510645	0
JLIM-	0.578076	0
JLIM-	0.830276	0
JLIM-	0.577695	0
JLIM-	0.0144301	1
JLIM-	0.0939107	0
JLIM-	0.829053	0
JLIM-	0.927986	0
JLIM-	0.927986	0
JLIM-	0.787332	0
JLIM-	0.995446	0
JLIM-	0.986564	0
JLIM-	0.36187	0
JLIM-	0.9501	0
JLIM-	0.999589	0
JLIM-	0.955532	0
JLIM-	0.874888	0
JLIM-	0.702667	0
JLIM-	0.871461	0
JLIM-	0.71028	0
JLIM-	0.603318	0
JLIM-	0.829194	0
JLIM-	0.955532	0
JLIM-	0.955532	0
JLIM-	0.808834	0
JLIM-	0.0727412	0
JLIM-	0.159753	0
JLIM-	0.595812	0
JLIM-	0.769018	0
JLIM-	0.982385	0
JLIM-	0.962321	0
JLIM-	0.954911	0
JLIM-	0.376148	0
JLIM-	0.365926	0
JLIM-	0.992689	0
JLIM-	0.99481	0
JLIM-	0.979061	0
JLIM-	0.979152	0
JLIM-	0.370551	0
JLIM-	0.888303	0
JLIM-	0.805806	0
JLIM-	0.970613	0
JLIM-	0.757891	0
JLIM-	0.993	0
JLIM-	0.998112	0
JLIM-	0.991129	0
JLIM-	0.769018	0
JLIM-	0.716216	0
JLIM-	0.941791	0
JLIM-	0.637027	0
JLIM-	0.985506	0
JLIM-	0.829194	0
JLIM-	0.939307	0
JLIM-	0.965379	0
JLIM-	0.903807	0
JLIM-	0.307515	0
JLIM-	0.986564	0
JLIM-	0.309555	0
JLIM-	0.975997	0
JLIM-	0.970858	0
JLIM-	0.850213	0
JLIM-	0.829194	0
JLIM-	0.247115	0
JLIM-	0.955532	0
JLIM-	0.99692	0
JLIM-	0.977234	0
JLIM-	0.996648	0
JLIM-	0.943771	0
JLIM-	0.955532	0
JLIM-	0.955532	0
JLIM-	0.955532	0
JLIM-	0.365916	0
JLIM-	0.703207	0
JLIM-	0.840953	0
JLIM-	0.986564	0
JLIM-	0.72807	0
JLIM-	0.996589	0
JLIM-	0.67808	0
JLIM-	0.850213	0
JLIM-	0.886803	0
JLIM-	0.771909	0
JLIM-	0.943771	0
JLIM-	0.771909	0
JLIM-	0.979979	0
JLIM-	0.932102	0
JLIM-	0.992689	0
JLIM-	0.948991	0
JLIM-	0.979152	0
JLIM-	0.998112	0
JLIM-	0.590727	0
JLIM-	0.957133	0
JLIM-	0.979152	0
JLIM-	0.998024	0
JLIM-	0.986564	0
JLIM-	0.986564	0
JLIM-	0.960672	0
JLIM-	0.981157	0
JLIM-	0.829194	0
JLIM-	0.992005	0
JLIM-	0.977568	0
JLIM-	0.940762	0
JLIM-	0.948991	0
JLIM-	0.782669	0
JLIM-	0.99481	0
JLIM-	0.986564	0
JLIM-	0.581812	0
JLIM-	0.919653	0
JLIM-	0.769018	0
JLIM-	0.680931	0
JLIM-	0.274301	0
JLIM-	0.943141	0
JLIM-	0.580674	0
JLIM-	0.996735	0
JLIM-	0.917573	0
JLIM-	0.269828	0
JLIM-	0.998893	0
JLIM-	0.985718	0
JLIM-	0.925596	0
JLIM-	0.703207	0
JLIM-	0.975997	0
JLIM-	0.861717	0
JLIM-	0.247115	0
JLIM-	0.948991	0
JLIM-	0.703207	0
JLIM-	0.923207	0
JLIM-	0.942333	0
JLIM-	0.902191	0
JLIM-	0.897428	0
JLIM-	0.992005	0
JLIM-	0.795036	0
JLIM-	0.964783	0
JLIM-	0.969162	0
JLIM-	0.955532	0
JLIM-	0.986564	0
JLIM-	0.917573	0
JLIM-	0.957924	0
JLIM-	0.917573	0
JLIM-	0.948734	0
JLIM-	0.912923	0
JLIM-	0.955532	0
JLIM-	0.809876	0
JLIM-	0.999589	0
JLIM-	0.966686	0
JLIM-	0.996735	0
JLIM-	0.811174	0
JLIM-	0.99112	0
JLIM-	0.829194	0
JLIM-	0.974928	0
JLIM-	0.702667	0
JLIM-	0.986564	0
JLIM-	0.965379	0
JLIM-	0.99112	0
JLIM-	0.826381	0
JLIM-	0.796477	0
JLIM-	0.81255	0
JLIM-	0.955532	0
JLIM-	0.955532	0
JLIM-	0.955532	0
JLIM-	0.948734	0
JLIM-	0.891629	0
JLIM-	0.677587	0
JLIM-	0.985506	0
JLIM-	0.469258	0
JLIM-	0.776996	0
JLIM-	0.942333	0
JLIM-	0.857299	0
JLIM-	0.942333	0
JLIM-	0.943771	0
JLIM-	0.0945985	0
JLIM-	0.992689	0
JLIM-	0.483874	0
JLIM-	0.204565	0
JLIM-	0.829053	0
JLIM-	0.985506	0
JLIM-	0.922659	0
JLIM-	0.822141	0
JLIM-	0.67808	0
JLIM-	0.931141	0
JLIM-	0.917573	0
JLIM-	0.497446	0
JLIM-	0.497057	0
JLIM-	0.950514	0
JLIM-	0.970613	0
JLIM-	0.970618	0
JLIM-	0.782669	0
JLIM-	0.925882	0
JLIM-	0.722985	0
JLIM-	0.777289	0
JLIM-	0.429279	0
JLIM-	0.757891	0
JLIM-	0.984532	0
JLIM-	0.0104334	1
JLIM-	0.970618	0
JLIM-	0.970618	0
JLIM-	0.699451	0
JLIM-	0.99112	0
JLIM-	0.542932	0
JLIM-	0.746705	0
JLIM-	0.600331	0
JLIM-	0.99692	0
JLIM-	0.907551	0
JLIM-	0.72807	0
JLIM-	0.940762	0
JLIM-	0.948734	0
JLIM-	0.778711	0
JLIM-	0.924257	0
JLIM-	0.986564	0
JLIM-	0.702667	0
JLIM-	0.735527	0
JLIM-	0.87505	0
JLIM-	0.996735	0
JLIM-	0.940762	0
JLIM-	0.994559	0
JLIM-	0.917573	0
JLIM-	0.99692	0
JLIM-	0.891629	0
JLIM-	0.992538	0
JLIM-	0.964783	0
JLIM-	0.924946	0
JLIM-	0.458901	0
JLIM-	0.970858	0
JLIM-	0.970618	0
JLIM-	0.985506	0
JLIM-	0.702667	0
JLIM-	0.731231	0
JLIM-	0.76015	0
JLIM-	0.705665	0
JLIM-	0.919653	0
JLIM-	0.998112	0
JLIM-	0.8005	0
JLIM-	0.169161	0
JLIM-	0.226169	0
JLIM-	0.715645	0
JLIM-	0.769018	0
JLIM-	0.998393	0
JLIM-	0.896153	0
JLIM-	0.985718	0
JLIM-	0.886896	0
JLIM-	0.992005	0
JLIM-	0.909056	0
JLIM-	0.942333	0
JLIM-	0.994559	0
JLIM-	0.829194	0
JLIM-	0.0138009	1
JLIM-	0.767372	0
JLIM-	0.822116	0
JLIM-	0.972407	0
JLIM-	0.870733	0
JLIM-	0.973174	0
JLIM-	0.420637	0
JLIM-	0.910319	0
JLIM-	0.49715	0
JLIM-	0.0345653	1
JLIM-	0.986564	0
JLIM-	0.87505	0
JLIM-	0.99481	0
JLIM-	0.458901	0
JLIM-	0.895339	0
JLIM-	0.91787	0
JLIM-	0.769772	0
JLIM-	0.80156	0
JLIM-	0.874888	0
JLIM-	0.469155	0
JLIM-	0.96866	0
JLIM-	0.990704	0
JLIM-	0.946204	0
JLIM-	0.468459	0
JLIM-	0.984851	0
JLIM-	0.964783	0
JLIM-	0.943771	0
JLIM-	0.996735	0
JLIM-	0.703207	0
JLIM-	0.131464	0
JLIM+	0.71127	0
JLIM-	0.949553	0
JLIM-	0.932989	0
JLIM-	0.648232	0
JLIM-	0.910319	0
JLIM-	0.376522	0
JLIM-	0.795353	0
JLIM-	0.769018	0
JLIM-	0.957924	0
JLIM-	0.481432	0
JLIM-	0.205212	0
JLIM-	0.957924	0
JLIM-	0.972407	0
JLIM-	0.839655	0
JLIM-	0.970858	0
JLIM-	0.71028	0
JLIM-	0.69187	0
JLIM-	0.769018	0
JLIM-	0.829001	0
JLIM-	0.970613	0
JLIM-	0.943771	0
JLIM-	0.985506	0
JLIM-	0.922765	0
JLIM-	0.946204	0
JLIM-	0.018224	1
JLIM-	0.674781	0
JLIM-	0.0309805	1
JLIM-	0.765351	0
JLIM-	0.957924	0
JLIM-	0.913054	0
JLIM-	0.998112	0
JLIM-	0.99481	0
JLIM-	0.952269	0
JLIM-	0.948991	0
JLIM-	0.716216	0
JLIM-	0.011171	1
JLIM-	0.787022	0
JLIM-	0.168796	0
JLIM-	0.970618	0
JLIM-	0.99692	0
JLIM-	0.632173	0
JLIM-	0.940762	0
JLIM-	0.96027	0
JLIM-	0.822141	0
JLIM-	0.925596	0
JLIM-	0.983039	0
JLIM-	0.965379	0
JLIM-	0.870733	0
JLIM-	0.87505	0
JLIM-	0.869938	0
JLIM-	0.959802	0
JLIM-	0.940762	0
JLIM-	0.954107	0
JLIM-	0.870733	0
JLIM-	0.916853	0
JLIM-	0.874888	0
JLIM-	0.0145248	1
JLIM-	0.141494	0
JLIM-	0.745343	0
JLIM-	0.99112	0
JLIM-	0.469155	0
JLIM-	0.871674	0
JLIM-	0.907399	0
JLIM-	0.829194	0
JLIM-	0.981271	0
JLIM-	0.127215	0
JLIM-	0.433157	0
JLIM-	0.979061	0
JLIM-	0.600378	0
JLIM-	0.955532	0
JLIM-	0.876316	0
JLIM-	0.754863	0
JLIM-	0.986564	0
JLIM-	0.703207	0
JLIM-	0.204565	0
JLIM-	0.861284	0
JLIM-	0.955532	0
JLIM-	0.796477	0
JLIM-	0.925882	0
JLIM-	0.996735	0
JLIM-	0.439634	0
JLIM-	0.830515	0
JLIM-	0.87505	0
JLIM-	0.893985	0
JLIM-	0.955532	0
JLIM-	0.886103	0
JLIM-	0.904519	0
JLIM-	0.800871	0
JLIM-	0.955532	0
JLIM-	0.783827	0
JLIM-	0.481432	0
JLIM-	0.970618	0
JLIM-	0.931935	0
JLIM-	0.999112	0
JLIM-	0.957924	0
JLIM-	0.772295	0
JLIM-	0.874888	0
JLIM-	0.946204	0
JLIM-	0.979061	0
JLIM-	0.74631	0
JLIM-	0.998315	0
JLIM-	0.957924	0
JLIM-	0.917573	0
JLIM-	0.955532	0
JLIM-	0.983039	0
JLIM-	0.71028	0
JLIM-	0.925972	0
JLIM-	0.871674	0
JLIM-	0.943771	0
JLIM-	0.977568	0
JLIM-	0.991172	0
JLIM-	0.966686	0
JLIM-	0.923205	0
JLIM-	0.986564	0
JLIM-	0.916853	0
JLIM-	0.948991	0
JLIM-	0.948049	0
JLIM-	0.957924	0
JLIM-	0.469155	0
JLIM-	0.290101	0
JLIM-	0.955532	0
JLIM-	0.87505	0
JLIM-	0.955532	0
JLIM-	0.957924	0
JLIM-	0.948991	0
JLIM-	0.936596	0
JLIM-	0.970618	0
JLIM-	0.984851	0
JLIM-	0.970618	0
JLIM-	0.952951	0
JLIM-	0.970618	0
JLIM-	0.997746	0
JLIM-	0.948991	0
JLIM-	0.925196	0
JLIM-	0.577695	0
JLIM-	0.946204	0
JLIM-	0.9839	0
JLIM-	0.703207	0
JLIM-	0.946204	0
JLIM-	0.0664318	0
JLIM-	0.921228	0
JLIM-	0.901881	0
JLIM-	0.815142	0
JLIM-	0.897585	0
JLIM-	0.71028	0
JLIM-	0.707609	0
JLIM-	0.825372	0
JLIM-	0.831526	0
JLIM-	0.955532	0
JLIM-	0.955532	0
JLIM-	0.55349	0
JLIM-	0.360977	0
JLIM-	0.924946	0
JLIM-	0.796477	0
JLIM-	0.972407	0
JLIM-	0.700598	0
JLIM-	0.881078	0
JLIM-	0.703207	0
JLIM-	0.977809	0
JLIM-	0.754863	0
JLIM-	0.927986	0
JLIM-	0.394311	0
JLIM-	0.916853	0
JLIM-	0.822608	0
JLIM-	0.964783	0
JLIM-	0.691982	0
JLIM-	0.964783	0
JLIM-	0.970618	0
JLIM-	0.924946	0
JLIM-	0.854826	0
JLIM-	0.830515	0
JLIM-	0.881334	0
JLIM-	0.955532	0
JLIM-	0.713723	0
JLIM-	0.943141	0
JLIM-	0.979061	0
JLIM-	0.970618	0
JLIM-	0.306758	0
JLIM-	0.858015	0
JLIM-	0.593305	0
JLIM-	0.738125	0
JLIM-	0.542932	0
JLIM-	0.562329	0
JLIM-	0.394311	0
JLIM-	0.986564	0
JLIM-	0.516537	0
JLIM-	0.547976	0
JLIM-	0.940762	0
JLIM-	0.985506	0
JLIM-	0.986564	0
JLIM-	0.940762	0
JLIM-	0.929476	0
JLIM-	0.924463	0
JLIM-	0.144164	0
JLIM-	0.937029	0
JLIM-	0.803468	0
JLIM-	0.940762	0
JLIM-	0.791828	0
JLIM-	0.955532	0
JLIM-	0.480049	0
JLIM-	0.340791	0
JLIM-	0.914225	0
JLIM-	0.946204	0
JLIM+	0.700598	0
JLIM-	0.874888	0
JLIM-	0.948734	0
JLIM-	0.948991	0
JLIM-	0.942333	0
JLIM-	0.860454	0
JLIM-	0.977568	0
JLIM-	0.871674	0
JLIM-	0.964783	0
JLIM-	0.267113	0
JLIM-	0.998112	0
JLIM-	0.943771	0
JLIM-	0.940833	0
JLIM-	0.829194	0
JLIM+	0.897428	0
JLIM-	0.965379	0
JLIM-	0.757891	0
JLIM-	0.970618	0
JLIM-	0.994053	0
JLIM-	0.992538	0
JLIM-	0.965379	0
JLIM-	0.796477	0
JLIM-	0.601469	0
JLIM-	0.892993	0
JLIM-	0.420637	0
JLIM-	0.782669	0
JLIM-	0.917573	0
JLIM-	0.986564	0
JLIM-	0.662137	0
JLIM-	0.992689	0
JLIM-	0.929613	0
JLIM-	0.634213	0
JLIM-	0.738125	0
JLIM-	0.938356	0
JLIM-	0.678814	0
JLIM-	0.497057	0
JLIM-	0.948734	0
JLIM-	0.778978	0
JLIM-	0.985506	0
JLIM+	0.975634	0
JLIM-	0.994559	0
JLIM-	0.99112	0
JLIM-	0.955532	0
JLIM-	0.829194	0
JLIM-	0.929613	0
JLIM-	0.903807	0
JLIM-	0.985506	0
JLIM-	0.986564	0
JLIM-	0.252723	0
JLIM-	0.685014	0
JLIM-	0.985718	0
JLIM-	0.970613	0
JLIM-	0.957924	0
JLIM-	0.957924	0
JLIM-	0.0901898	0
JLIM-	0.537501	0
JLIM-	0.785682	0
JLIM-	0.677587	0
JLIM-	0.769018	0
JLIM-	0.943771	0
JLIM-	0.76913	0
JLIM-	0.702667	0
JLIM-	0.829194	0
JLIM-	0.874888	0
JLIM-	0.22286	0
JLIM-	0.302938	0
JLIM+	0.782669	0
JLIM-	0.965379	0
JLIM-	0.716216	0
JLIM-	0.968122	0
JLIM-	0.957924	0
JLIM-	0.973174	0
JLIM-	0.805799	0
JLIM-	0.986564	0
JLIM-	0.850213	0
JLIM-	0.169536	0
JLIM-	0.947944	0
JLIM-	0.469258	0
JLIM-	0.99112	0
JLIM-	0.943141	0
JLIM-	0.985506	0
JLIM-	0.904867	0
JLIM-	0.996735	0
JLIM-	0.597938	0
JLIM-	0.161079	0
JLIM-	0.830276	0
JLIM-	0.521712	0
JLIM-	0.859292	0
JLIM-	0.981744	0
JLIM-	0.925596	0
JLIM-	0.998112	0
JLIM-	0.656589	0
JLIM-	0.955532	0
JLIM-	0.957924	0
JLIM-	0.74631	0
JLIM-	0.791828	0
JLIM-	0.657338	0
JLIM-	0.290101	0
JLIM-	0.829194	0
JLIM-	0.977809	0
JLIM-	0.458901	0
JLIM-	0.977244	0
JLIM-	0.940762	0
JLIM-	0.855188	0
JLIM-	0.707609	0
JLIM-	0.901278	0
JLIM-	0.986564	0
JLIM-	0.582	0
JLIM-	0.979249	0
JLIM-	0.610571	0
JLIM-	0.998112	0
JLIM-	0.977234	0
JLIM-	0.73569	0
JLIM-	0.962743	0
JLIM-	0.876316	0
JLIM-	0.970618	0
JLIM-	0.874888	0
JLIM-	0.965379	0
JLIM-	0.698764	0
JLIM-	0.500352	0
JLIM-	0.580674	0
JLIM-	0.458901	0
JLIM-	0.934033	0
JLIM-	0.970618	0
JLIM-	0.968062	0
JLIM-	0.931036	0
JLIM-	0.948049	0
JLIM-	0.924257	0
JLIM-	0.889463	0
JLIM-	0.965379	0
JLIM-	0.310721	0
JLIM-	0.986564	0
JLIM-	0.955532	0
JLIM-	0.870733	0
JLIM-	0.99112	0
JLIM-	0.680931	0
JLIM-	0.921703	0
JLIM-	0.964783	0
JLIM-	0.863333	0
JLIM-	0.871583	0
JLIM-	0.769018	0
JLIM-	0.67808	0
JLIM-	0.657338	0
JLIM-	0.73569	0
JLIM-	0.998112	0
JLIM-	0.874888	0
JLIM-	0.981452	0
JLIM-	0.996735	0
JLIM-	0.955532	0
JLIM-	0.940762	0
JLIM-	0.99112	0
JLIM-	0.108687	0
JLIM-	0.889253	0
JLIM-	0.978478	0
JLIM-	0.754863	0
JLIM-	0.0101467	1
JLIM-	0.372618	0
JLIM-	0.0145248	1
JLIM-	0.942333	0
JLIM-	0.166694	0
JLIM-	0.663157	0
JLIM-	0.577695	0
JLIM-	0.0145248	1
JLIM-	0.980497	0
JLIM-	0.946204	0
JLIM-	0.25046	0
JLIM-	0.829194	0
JLIM-	0.829053	0
JLIM-	0.965379	0
JLIM-	0.0912511	0
JLIM-	0.745596	0
JLIM-	0.70939	0
JLIM-	0.940104	0
JLIM-	0.970618	0
JLIM-	0.948991	0
JLIM-	0.881334	0
JLIM-	0.998112	0
JLIM-	0.497057	0
JLIM-	0.677587	0
JLIM-	0.952069	0
JLIM-	0.768352	0
JLIM-	0.99692	0
JLIM-	0.99112	0
JLIM-	0.843785	0
JLIM-	0.925596	0
JLIM-	0.970613	0
JLIM-	0.819939	0
JLIM-	0.757891	0
JLIM-	0.940762	0
JLIM-	0.577695	0
JLIM-	0.920608	0
JLIM-	0.907399	0
JLIM-	0.948734	0
JLIM-	0.914225	0
JLIM-	0.648232	0
JLIM-	0.981863	0
JLIM-	0.992005	0
JLIM-	0.977244	0
JLIM-	0.912914	0
JLIM-	0.968624	0
JLIM-	0.904513	0
JLIM-	0.314611	0
JLIM-	0.114117	0
JLIM-	0.981863	0
JLIM-	0.225032	0
JLIM-	0.703207	0
JLIM-	0.580674	0
JLIM-	0.970618	0
JLIM-	0.829001	0
JLIM-	0.992689	0
JLIM-	0.998112	0
JLIM-	0.874888	0
JLIM-	0.877348	0
JLIM-	0.87505	0
JLIM-	0.992005	0
JLIM-	0.977234	0
JLIM-	0.925596	0
JLIM-	0.943771	0
JLIM-	0.469258	0
JLIM-	0.920257	0
JLIM-	0.925596	0
JLIM-	0.972828	0
JLIM-	0.798745	0
JLIM-	0.957541	0
JLIM-	0.515136	0
JLIM-	0.982385	0
JLIM-	0.975997	0
JLIM-	0.850213	0
JLIM-	0.871674	0
JLIM-	0.941791	0
JLIM-	0.99112	0
JLIM-	0.955532	0
JLIM-	0.970855	0
JLIM-	0.949007	0
JLIM-	0.992689	0
JLIM-	0.990143	0
JLIM-	0.845836	0
JLIM-	0.924257	0
JLIM-	0.469155	0
JLIM-	0.99112	0
JLIM-	0.564798	0
JLIM-	0.955532	0
JLIM-	0.967657	0
JLIM-	0.497057	0
JLIM-	0.965379	0
JLIM-	0.889463	0
JLIM-	0.87505	0
JLIM-	0.924257	0
JLIM-	0.904867	0
JLIM-	0.970618	0
JLIM-	0.955532	0
JLIM-	0.940762	0
JLIM-	0.986564	0
JLIM-	0.939307	0
JLIM-	0.970858	0
JLIM-	0.991798	0
JLIM-	0.925596	0
JLIM-	0.972407	0
JLIM-	0.955532	0
JLIM-	0.955532	0
JLIM-	0.948991	0
JLIM-	0.996735	0
JLIM-	0.965379	0
JLIM-	0.968463	0
JLIM-	0.96027	0
JLIM-	0.957924	0
JLIM-	0.185562	0
JLIM-	0.922731	0
JLIM-	0.985506	0
JLIM-	0.964783	0
JLIM-	0.957924	0
JLIM-	0.970618	0
JLIM-	0.889463	0
JLIM-	0.260898	0
JLIM-	0.58499	0
JLIM-	0.811174	0
JLIM-	0.992689	0
JLIM-	0.957431	0
JLIM-	0.861717	0
JLIM-	0.772295	0
JLIM-	0.572898	0
JLIM-	0.966686	0
JLIM-	0.755453	0
JLIM-	0.970618	0
JLIM-	0.934033	0
JLIM-	0.99112	0
JLIM-	0.899215	0
JLIM-	0.992689	0
JLIM-	0.815142	0
JLIM-	0.955532	0
JLIM-	0.0610297	0
JLIM-	0.957924	0
JLIM-	0.829194	0
JLIM-	0.620597	0
JLIM-	0.998112	0
JLIM-	0.754863	0
JLIM-	0.657095	0
JLIM+	0.730257	0
JLIM-	0.981644	0
JLIM-	0.888332	0
JLIM-	0.796477	0
JLIM-	0.998112	0
JLIM-	0.840953	0
JLIM-	0.921228	0
JLIM-	0.6402	0
JLIM-	0.975716	0
JLIM-	0.957924	0
JLIM-	0.970618	0
JLIM-	0.927986	0
JLIM-	0.97434	0
JLIM-	0.952086	0
JLIM-	0.977234	0
JLIM-	0.572573	0
JLIM-	0.679317	0
JLIM-	0.965379	0
JLIM-	0.934419	0
JLIM-	0.992689	0
JLIM-	0.932469	0
JLIM-	0.904519	0
JLIM-	0.646129	0
JLIM-	0.754863	0
JLIM-	0.959572	0
JLIM-	0.632173	0
JLIM-	0.226033	0
JLIM-	0.6832	0
JLIM-	0.796477	0
JLIM-	0.469258	0
JLIM-	0.985506	0
JLIM-	0.972694	0
JLIM-	0.955532	0
JLIM-	0.970618	0
JLIM-	0.99481	0
JLIM-	0.954107	0
JLIM-	0.241147	0
JLIM-	0.271236	0
JLIM-	0.549906	0
JLIM-	0.916853	0
JLIM-	0.992689	0
JLIM-	0.771909	0
JLIM-	0.998112	0
JLIM-	0.394311	0
JLIM-	0.955532	0
JLIM-	0.970341	0
JLIM-	0.95388	0
JLIM-	0.887832	0
JLIM+	0.187172	0
JLIM-	0.588422	0
JLIM-	0.87505	0
JLIM-	0.308033	0
JLIM-	0.931036	0
JLIM-	0.955532	0
JLIM-	0.887889	0
JLIM-	0.916853	0
JLIM-	0.678814	0
JLIM-	0.948734	0
JLIM-	0.948734	0
JLIM-	0.705665	0
JLIM-	0.99692	0
JLIM-	0.929476	0
JLIM-	0.96027	0
JLIM-	0.87505	0
JLIM-	0.266678	0
JLIM-	0.839655	0
JLIM-	0.901161	0
JLIM-	0.876925	0
JLIM-	0.875061	0
JLIM-	0.515136	0
JLIM-	0.818682	0
JLIM-	0.992689	0
JLIM-	0.955532	0
JLIM-	0.994074	0
JLIM-	0.904867	0
JLIM-	0.907399	0
JLIM-	0.715246	0
JLIM-	0.955532	0
JLIM-	0.984851	0
JLIM-	0.972407	0
JLIM-	0.992689	0
JLIM-	0.88904	0
JLIM-	0.929476	0
JLIM-	0.0095809	1
JLIM-	0.93394	0
JLIM-	0.149911	0
JLIM-	0.822141	0
JLIM-	0.943141	0
JLIM-	0.955532	0
JLIM-	0.803468	0
JLIM-	0.979061	0
JLIM-	0.964783	0
JLIM-	0.948991	0
JLIM-	0.87505	0
JLIM-	0.58499	0
JLIM-	0.593305	0
JLIM-	0.754863	0
JLIM-	0.970618	0
JLIM-	0.904867	0
JLIM-	0.943771	0
JLIM-	0.409306	0
JLIM-	0.761038	0
JLIM-	0.955532	0
JLIM-	0.858614	0
JLIM-	0.769018	0
JLIM-	0.829194	0
JLIM-	0.930233	0
JLIM-	0.0145248	1
JLIM-	0.736376	0
JLIM-	0.940762	0
JLIM-	0.992005	0
JLIM-	0.992689	0
JLIM-	0.899215	0
JLIM-	0.822141	0
JLIM-	0.757891	0
JLIM-	0.703207	0
JLIM-	0.957924	0
JLIM-	0.542932	0
JLIM-	0.946204	0
JLIM-	0.923205	0
JLIM-	0.964569	0
JLIM-	0.922725	0
JLIM-	0.952269	0
JLIM-	0.917573	0
JLIM-	0.948991	0
JLIM-	0.782669	0
JLIM-	0.731622	0
JLIM-	0.942333	0
JLIM-	0.970618	0
JLIM-	0.986564	0
JLIM-	0.955532	0
JLIM-	0.986564	0
JLIM-	0.966686	0
JLIM-	0.808874	0
JLIM-	0.932379	0
JLIM-	0.997514	0
JLIM-	0.755453	0
JLIM-	0.998112	0
JLIM-	0.970618	0
JLIM-	0.918599	0
JLIM-	0.925596	0
JLIM-	0.940762	0
JLIM-	0.977143	0
JLIM-	0.81255	0
JLIM-	0.919653	0
JLIM-	0.274818	0
JLIM-	0.826381	0
JLIM-	0.964783	0
JLIM+	0.703207	0
JLIM-	0.822141	0
JLIM-	0.871583	0
JLIM-	0.376148	0
JLIM-	0.67808	0
JLIM-	0.948991	0
JLIM-	0.85452	0
JLIM-	0.852234	0
JLIM-	0.964783	0
JLIM-	0.955532	0
JLIM-	0.769018	0
JLIM-	0.477543	0
JLIM-	0.919653	0
JLIM-	0.871674	0
JLIM-	0.992689	0
JLIM-	0.678814	0
JLIM-	0.99692	0
JLIM-	0.764805	0
JLIM-	0.899215	0
JLIM-	0.703207	0
JLIM-	0.948734	0
JLIM-	0.778978	0
JLIM-	0.996141	0
JLIM-	0.99112	0
JLIM+	0.889463	0
JLIM-	0.99692	0
JLIM-	0.957924	0
JLIM-	0.907399	0
JLIM-	0.331801	0
JLIM-	0.829053	0
JLIM-	0.97328	0
JLIM-	0.866638	0
JLIM-	0.9807	0
JLIM-	0.899215	0
JLIM-	0.942333	0
JLIM-	0.0222713	1
JLIM-	0.539644	0
JLIM-	0.946204	0
JLIM-	0.738125	0
JLIM-	0.829001	0
JLIM-	0.998893	0
JLIM-	0.83343	0
JLIM-	0.92278	0
JLIM-	0.965379	0
JLIM-	0.948991	0
JLIM-	0.795353	0
JLIM-	0.711717	0
JLIM-	0.419349	0
JLIM-	0.928352	0
JLIM-	0.871674	0
JLIM-	0.571576	0
JLIM-	0.955532	0
JLIM-	0.951077	0
JLIM-	0.829194	0
JLIM-	0.91787	0
JLIM-	0.703207	0
JLIM-	0.992689	0
JLIM-	0.992689	0
JLIM-	0.977809	0
JLIM-	0.604245	0
JLIM-	0.71028	0
JLIM-	0.826381	0
JLIM-	0.677587	0
JLIM-	0.730257	0
JLIM-	0.715645	0
JLIM-	0.582	0
JLIM-	0.955532	0
JLIM-	0.902191	0
JLIM-	0.761966	0
JLIM-	0.169536	0
JLIM-	0.916853	0
JLIM-	0.999112	0
JLIM-	0.955532	0
JLIM-	0.995796	0
JLIM-	0.934419	0
JLIM-	0.00602431	1
JLIM-	0.836428	0
JLIM-	0.955532	0
JLIM-	0.8825	0
JLIM-	0.969624	0
JLIM-	0.266678	0
JLIM-	0.949007	0
JLIM-	0.691221	0
JLIM-	0.87159	0
JLIM-	0.924257	0
JLIM-	0.957924	0
JLIM-	0.946145	0
JLIM-	0.970618	0
JLIM-	0.458901	0
JLIM-	0.874888	0
JLIM-	0.921097	0
JLIM-	0.771981	0
JLIM-	0.983039	0
JLIM-	0.909056	0
JLIM-	0.946204	0
JLIM-	0.977772	0
JLIM-	0.946204	0
JLIM-	0.918599	0
JLIM-	0.832391	0
JLIM-	0.993	0
JLIM-	0.977809	0
JLIM-	0.943771	0
JLIM-	0.96027	0
JLIM-	0.986564	0
JLIM-	0.895339	0
JLIM-	0.957924	0
JLIM-	0.85749	0
JLIM-	0.754863	0
JLIM-	0.979061	0
JLIM-	0.757891	0
JLIM-	0.970618	0
JLIM-	0.957133	0
JLIM-	0.889463	0
JLIM-	0.860891	0
JLIM-	0.99481	0
JLIM-	0.67808	0
JLIM-	0.899268	0
JLIM-	0.783827	0
JLIM-	0.925596	0
JLIM-	0.949007	0
JLIM-	0.863333	0
JLIM-	0.755453	0
JLIM-	0.266678	0
JLIM-	0.952951	0
JLIM-	0.924257	0
JLIM-	0.979061	0
JLIM-	0.899215	0
JLIM-	0.213091	0
JLIM-	0.864919	0
JLIM-	0.0912511	0
JLIM-	0.116302	0
JLIM-	0.899215	0
JLIM-	0.058437	0
JLIM-	0.957924	0
JLIM-	0.979061	0
JLIM-	0.888332	0
JLIM-	0.888332	0
JLIM-	0.972407	0
JLIM-	0.795324	0
JLIM-	0.695085	0
JLIM-	0.992689	0
JLIM-	0.831526	0
JLIM-	0.943771	0
JLIM-	0.946204	0
JLIM-	0.854826	0
JLIM-	0.778759	0
JLIM-	0.904288	0
JLIM-	0.931036	0
JLIM-	0.4165	0
JLIM-	0.940762	0
JLIM-	0.787332	0
JLIM-	0.975997	0
JLIM-	0.74631	0
JLIM-	0.722985	0
JLIM-	0.703207	0
JLIM-	0.537501	0
JLIM-	0.925596	0
JLIM-	0.984851	0
JLIM+	0.979152	0
JLIM+	0.940523	0
JLIM-	0.542932	0
JLIM-	0.632173	0
JLIM-	0.564798	0
JLIM-	0.965379	0
JLIM-	0.970618	0
JLIM-	0.975997	0
JLIM-	0.870733	0
JLIM-	0.948991	0
JLIM-	0.966686	0
JLIM-	0.783827	0
JLIM-	0.420637	0
JLIM-	0.308476	0
JLIM-	0.491433	0
JLIM-	0.489629	0
JLIM-	0.992689	0
JLIM-	0.898402	0
JLIM-	0.957924	0
JLIM-	0.8825	0
JLIM-	0.829194	0
JLIM-	0.727245	0
JLIM-	0.906433	0
JLIM-	0.628143	0
JLIM-	0.777289	0
JLIM-	0.79139	0
JLIM-	0.575105	0
JLIM-	0.992689	0
JLIM-	0.757891	0
JLIM-	0.8825	0
JLIM-	0.87505	0
JLIM-	0.778711	0
JLIM-	0.104378	0
JLIM-	0.894827	0
JLIM-	0.870733	0
JLIM-	0.549906	0
JLIM-	0.981863	0
JLIM-	0.887543	0
JLIM+	0.425951	0
JLIM-	0.888204	0
JLIM-	0.970945	0
JLIM-	0.955532	0
JLIM-	0.914225	0
JLIM-	0.834999	0
JLIM-	0.992689	0
JLIM-	0.943771	0
JLIM-	0.974928	0
JLIM-	0.966686	0
JLIM-	0.871674	0
JLIM-	0.970618	0
JLIM-	0.939307	0
JLIM-	0.919653	0
JLIM-	0.888204	0
JLIM-	0.829499	0
JLIM-	0.909056	0
JLIM-	0.965379	0
JLIM-	0.992538	0
JLIM-	0.469258	0
JLIM-	0.948734	0
JLIM-	0.998112	0
JLIM-	0.998112	0
JLIM-	0.981863	0
JLIM-	0.469155	0
JLIM-	0.955532	0
JLIM-	0.97328	0
JLIM-	0.925596	0
JLIM-	0.943141	0
JLIM-	0.76657	0
JLIM-	0.702667	0
JLIM-	0.69187	0
JLIM-	0.871674	0
JLIM-	0.933297	0
JLIM-	0.887017	0
JLIM-	0.830276	0
JLIM-	0.241147	0
JLIM-	0.955532	0
JLIM-	0.169161	0
JLIM-	0.419349	0
JLIM-	0.271236	0
JLIM-	0.822141	0
JLIM-	0.934033	0
JLIM-	0.204565	0
JLIM-	0.977234	0
JLIM-	7.58645e-08	1
JLIM-	0.970613	0
JLIM-	0.965379	0
JLIM-	0.970618	0
JLIM-	0.99112	0
JLIM-	0.342252	0
JLIM-	0.55349	0
JLIM-	0.566632	0
JLIM-	0.87505	0
JLIM-	0.979061	0
JLIM-	0.998112	0
JLIM-	0.99692	0
JLIM-	0.458901	0
JLIM-	0.986564	0
JLIM-	0.529876	0
JLIM-	0.483697	0
JLIM-	0.680931	0
JLIM-	0.861284	0
JLIM-	0.158881	0
JLIM-	0.948734	0
JLIM-	0.909056	0
JLIM-	0.911496	0
JLIM-	0.964783	0
JLIM-	0.972248	0
JLIM-	0.866638	0
JLIM-	0.992689	0
JLIM-	0.934033	0
JLIM-	0.907399	0
JLIM-	0.940762	0
JLIM-	0.83343	0
JLIM-	0.55349	0
JLIM-	0.829194	0
JLIM-	0.948049	0
JLIM-	0.971115	0
JLIM-	0.469155	0
JLIM-	0.886103	0
JLIM-	0.861717	0
JLIM-	0.420637	0
JLIM-	0.99692	0
JLIM-	0.907399	0
JLIM-	0.924257	0
JLIM-	0.787332	0
JLIM-	0.970618	0
JLIM-	0.998112	0
JLIM-	0.966686	0
JLIM-	0.116302	0
JLIM-	0.957924	0
JLIM-	0.949364	0
JLIM-	0.757891	0
JLIM-	0.977568	0
JLIM-	0.755453	0
JLIM-	0.993	0
JLIM-	0.769018	0
JLIM-	0.829053	0
JLIM-	0.691221	0
JLIM-	0.866638	0
JLIM-	0.937029	0
JLIM-	0.702667	0
JLIM-	0.857299	0
JLIM-	0.85092	0
JLIM-	0.929476	0
JLIM-	0.818682	0
JLIM-	0.316512	0
JLIM-	0.429279	0
JLIM-	0.217624	0
JLIM-	0.931036	0
JLIM-	0.955532	0
JLIM-	0.990822	0
JLIM-	0.749762	0
JLIM-	0.985506	0
JLIM-	0.977568	0
JLIM-	0.822141	0
JLIM-	0.37981	0
JLIM-	0.943771	0
JLIM-	0.912923	0
JLIM-	0.995052	0
JLIM-	0.955532	0
JLIM-	0.678814	0
JLIM-	0.940762	0
JLIM-	0.998112	0
JLIM-	0.769018	0
JLIM-	0.158112	0
JLIM-	0.871583	0
JLIM-	0.468952	0
JLIM-	0.955532	0
JLIM-	0.992689	0
JLIM-	0.949364	0
JLIM-	0.866989	0
JLIM-	0.955532	0
JLIM-	0.940762	0
JLIM-	0.96027	0
JLIM-	0.822141	0
JLIM-	0.992689	0
JLIM-	0.963144	0
JLIM-	0.999828	0
JLIM-	0.955532	0
JLIM-	0.99112	0
JLIM-	0.940523	0
JLIM-	0.948991	0
JLIM-	0.500352	0
JLIM-	0.955532	0
JLIM-	0.791828	0
JLIM-	0.524698	0
JLIM-	0.919653	0
JLIM-	0.964783	0
JLIM-	0.985718	0
JLIM-	0.850213	0
JLIM-	0.769018	0
JLIM+	0.611116	0
JLIM+	0.648232	0
JLIM-	0.958171	0
JLIM-	0.944518	0
JLIM-	0.986564	0
JLIM-	0.829053	0
JLIM-	0.757891	0
JLIM-	0.992005	0
JLIM-	0.809384	0
JLIM-	0.881334	0
JLIM-	0.955532	0
JLIM-	0.977568	0
JLIM-	0.943771	0
JLIM-	0.999112	0
JLIM-	0.992689	0
JLIM-	0.69187	0
JLIM-	0.722097	0
JLIM-	0.940762	0
JLIM-	0.916853	0
JLIM-	0.957924	0
JLIM-	0.970618	0
JLIM-	0.986068	0
JLIM-	0.964783	0
JLIM-	0.909056	0
JLIM-	0.996648	0
JLIM-	0.0747463	0
JLIM-	0.928352	0
JLIM-	0.939307	0
JLIM-	0.889463	0
JLIM-	0.795036	0
JLIM-	0.940762	0
JLIM-	0.972248	0
JLIM-	0.936108	0
JLIM-	0.964783	0
JLIM-	0.0912511	0
JLIM-	0.896965	0
JLIM-	0.829194	0
JLIM-	0.985506	0
JLIM-	0.925596	0
JLIM-	0.922294	0
JLIM-	0.916853	0
JLIM-	0.826491	0
JLIM-	0.907551	0
JLIM-	0.940523	0
JLIM-	0.705665	0
JLIM-	0.922765	0
JLIM-	0.574271	0
JLIM-	0.749171	0
JLIM-	0.985506	0
JLIM-	0.948991	0
JLIM-	0.71028	0
JLIM-	0.850213	0
JLIM-	0.620652	0
JLIM-	0.811174	0
JLIM-	0.992689	0
JLIM-	0.539252	0
JLIM-	0.755453	0
JLIM-	0.992689	0
JLIM-	0.986068	0
JLIM-	0.957924	0
JLIM-	0.907399	0
JLIM-	0.554243	0
JLIM-	0.875078	0
JLIM-	0.957924	0
JLIM-	0.922765	0
JLIM-	0.998112	0
JLIM-	0.924257	0
JLIM-	0.899215	0
JLIM-	0.829194	0
JLIM-	0.955532	0
JLIM-	0.515136	0
JLIM-	0.886103	0
JLIM-	0.96027	0
JLIM-	0.985506	0
JLIM-	0.940762	0
JLIM-	0.437623	0
JLIM-	0.998112	0
JLIM-	0.931036	0
JLIM-	0.871583	0
JLIM-	0.706924	0
JLIM-	0.876316	0
JLIM-	0.836428	0
JLIM-	0.979152	0
JLIM-	0.994559	0
JLIM-	0.698528	0
JLIM-	0.636551	0
JLIM-	0.955532	0
JLIM-	0.949007	0
JLIM-	0.984851	0
JLIM-	0.99112	0
JLIM-	0.0354683	1
JLIM-	0.998112	0
JLIM-	0.99481	0
JLIM-	0.924463	0
JLIM-	0.850971	0
JLIM-	0.992689	0
JLIM-	0.931036	0
JLIM-	0.955532	0
JLIM-	0.942333	0
JLIM-	0.497057	0
JLIM-	0.921965	0
JLIM-	0.979061	0
JLIM-	0.678164	0
JLIM-	0.967657	0
JLIM-	0.940762	0
JLIM-	0.91218	0
JLIM-	0.949364	0
JLIM-	0.757891	0
JLIM-	0.526268	0
JLIM-	0.811174	0
JLIM-	0.986564	0
JLIM-	0.907399	0
JLIM-	0.94122	0
JLIM-	0.575433	0
JLIM-	0.886103	0
JLIM-	0.977772	0
JLIM-	0.955532	0
JLIM-	0.919229	0
JLIM-	0.884886	0
JLIM-	0.767372	0
JLIM-	0.904513	0
JLIM-	0.931141	0
JLIM-	0.927986	0
JLIM-	0.977809	0
JLIM-	0.886103	0
JLIM+	0.863558	0
JLIM-	0.593305	0
JLIM-	0.869069	0
JLIM-	0.972694	0
JLIM-	0.955532	0
JLIM-	0.776996	0
JLIM-	0.564798	0
JLIM-	0.866638	0
JLIM-	0.889463	0
JLIM-	0.907399	0
JLIM-	0.881334	0
JLIM-	0.703207	0
JLIM-	0.866638	0
JLIM-	0.837094	0
JLIM-	0.949007	0
JLIM-	0.925596	0
JLIM-	0.888204	0
JLIM-	0.970618	0
JLIM-	0.715645	0
JLIM-	0.907399	0
JLIM-	0.964783	0
JLIM-	0.888736	0
JLIM-	0.903807	0
JLIM-	0.948734	0
JLIM-	0.703207	0
JLIM-	0.967657	0
JLIM-	0.955532	0
JLIM-	0.886103	0
JLIM-	0.890683	0
JLIM-	0.99692	0
JLIM-	0.802495	0
JLIM-	0.955532	0
JLIM-	0.787332	0
JLIM-	0.795353	0
JLIM-	0.826381	0
JLIM-	0.87505	0
JLIM-	0.677587	0
JLIM-	0.881334	0
JLIM-	0.881238	0
JLIM-	0.772295	0
JLIM-	0.779321	0
JLIM-	0.497057	0
JLIM-	0.99481	0
JLIM-	0.703207	0
JLIM-	0.888332	0
JLIM-	0.866638	0
JLIM-	0.940762	0
JLIM-	0.977809	0
JLIM-	0.901161	0
JLIM-	0.522983	0
JLIM-	0.986564	0
JLIM-	0.966686	0
JLIM-	0.985506	0
JLIM-	0.571576	0
JLIM-	0.648232	0
JLIM-	0.955532	0
JLIM-	0.970618	0
JLIM-	0.826729	0
JLIM-	0.677587	0
JLIM-	0.623849	0
JLIM-	0.826381	0
JLIM-	0.918599	0
JLIM-	0.698528	0
JLIM-	0.795353	0
JLIM-	0.715645	0
JLIM-	0.989886	0
JLIM-	0.964783	0
JLIM-	0.394311	0
JLIM-	0.775415	0
JLIM-	0.829194	0
JLIM-	0.542932	0
JLIM-	0.955006	0
JLIM-	0.949364	0
JLIM-	0.934939	0
JLIM-	0.757891	0
JLIM-	0.904513	0
JLIM-	0.924946	0
JLIM-	0.955532	0
JLIM-	0.955532	0
JLIM-	0.955532	0
JLIM-	0.968624	0
JLIM-	0.946518	0
JLIM-	0.605186	0
JLIM-	0.946204	0
JLIM-	0.957924	0
JLIM-	0.67808	0
JLIM-	0.966686	0
JLIM-	0.940762	0
JLIM-	0.992689	0
JLIM-	0.466128	0
JLIM-	0.326866	0
JLIM-	0.679317	0
JLIM-	0.550811	0
JLIM-	0.269828	0
JLIM-	0.333544	0
JLIM-	0.358987	0
JLIM-	0.419349	0
JLIM-	0.443286	0
JLIM-	0.677587	0
JLIM-	0.542932	0
JLIM-	0.678814	0
JLIM-	0.805806	0
JLIM-	0.686679	0
JLIM-	0.985506	0
JLIM-	0.769018	0
JLIM-	0.858658	0
JLIM-	0.674781	0
JLIM-	0.907399	0
JLIM-	0.821089	0
JLIM-	0.871674	0
JLIM-	0.917573	0
JLIM-	0.981863	0
JLIM-	0.761455	0
JLIM-	0.977809	0
JLIM-	0.535542	0
JLIM-	0.924946	0
JLIM-	0.943771	0
JLIM-	0.978478	0
JLIM-	0.757891	0
JLIM-	0.115592	0
JLIM-	0.986564	0
JLIM-	0.943771	0
JLIM-	0.921703	0
JLIM-	0.87505	0
JLIM-	0.955532	0
JLIM-	0.925596	0
JLIM-	0.965379	0
JLIM-	0.925596	0
JLIM-	0.74631	0
JLIM-	0.964783	0
JLIM-	0.394311	0
JLIM-	0.772295	0
JLIM-	0.881334	0
JLIM-	0.703207	0
JLIM-	0.798358	0
JLIM-	0.822141	0
JLIM-	0.394311	0
JLIM-	0.99481	0
JLIM-	0.519226	0
JLIM-	0.337108	0
JLIM+	0.605186	0
JLIM-	0.916853	0
JLIM-	0.975997	0
JLIM-	0.943141	0
JLIM-	0.940762	0
JLIM-	0.702667	0
JLIM-	0.829194	0
JLIM-	0.874888	0
JLIM-	0.706464	0
JLIM-	0.948734	0
JLIM-	0.778978	0
JLIM-	0.600331	0
JLIM-	0.874888	0
JLIM-	0.537501	0
JLIM-	0.96866	0
JLIM-	0.99112	0
JLIM-	0.947944	0
JLIM-	0.948734	0
JLIM-	0.218922	0
JLIM-	0.394311	0
JLIM-	0.830276	0
JLIM-	0.948734	0
JLIM-	0.957924	0
JLIM-	0.822141	0
JLIM-	0.99481	0
JLIM-	0.65528	0
JLIM-	0.85749	0
JLIM-	0.99481	0
JLIM-	0.700598	0
JLIM-	0.996589	0
JLIM-	0.925596	0
JLIM-	0.907422	0
JLIM-	0.955532	0
JLIM-	0.83513	0
JLIM-	0.985506	0
JLIM-	0.340791	0
JLIM-	0.692293	0
JLIM-	0.964135	0
JLIM-	0.314388	0
JLIM-	0.815142	0
JLIM-	0.997229	0
JLIM-	0.955532	0
JLIM-	0.931036	0
JLIM-	0.986564	0
JLIM-	0.986564	0
JLIM-	0.977234	0
JLIM-	0.977234	0
JLIM-	0.946524	0
JLIM-	0.871674	0
JLIM-	0.798358	0
JLIM-	0.962743	0
JLIM-	0.967657	0
JLIM-	0.955532	0
JLIM-	0.881334	0
JLIM-	0.986564	0
JLIM-	0.887889	0
JLIM-	0.85749	0
JLIM-	0.957924	0
JLIM-	0.949007	0
JLIM-	0.957924	0
JLIM-	0.79457	0
JLIM-	0.957924	0
JLIM-	0.942333	0
JLIM-	0.702667	0
JLIM-	0.908519	0
JLIM-	0.925226	0
JLIM-	0.891947	0
JLIM-	0.458901	0
JLIM-	0.942333	0
JLIM-	0.754863	0
JLIM-	0.940762	0
JLIM-	0.0145248	1
JLIM-	0.772295	0
JLIM-	0.0747463	0
JLIM-	0.571576	0
JLIM-	0.955532	0
JLIM-	0.998112	0
JLIM-	0.985506	0
JLIM+	0.857299	0
JLIM+	0.826381	0
JLIM-	0.955532	0
JLIM-	0.985506	0
JLIM-	0.571576	0
JLIM-	0.314388	0
JLIM-	0.829194	0
JLIM-	0.986564	0
JLIM-	0.829001	0
JLIM-	0.138052	0
JLIM-	0.934033	0
JLIM-	0.997539	0
JLIM-	0.992689	0
JLIM-	0.822141	0
JLIM-	0.636551	0
JLIM-	0.939307	0
JLIM-	0.881334	0
JLIM-	0.826381	0
JLIM-	0.940762	0
JLIM-	0.971115	0
JLIM-	0.964783	0
JLIM-	0.789689	0
JLIM-	0.730257	0
JLIM-	0.943771	0
JLIM-	0.979979	0
JLIM-	0.921484	0
JLIM-	0.772295	0
JLIM-	0.957924	0
JLIM-	0.986564	0
JLIM-	0.955532	0
JLIM-	0.204565	0
JLIM-	0.306758	0
JLIM-	0.588422	0
JLIM-	0.252723	0
JLIM-	0.266678	0
JLIM-	0.306758	0
JLIM-	0.829053	0
JLIM-	0.307226	0
JLIM-	0.906433	0
JLIM-	0.370775	0
JLIM-	0.429279	0
JLIM-	0.916853	0
JLIM-	0.965379	0
JLIM-	0.761455	0
JLIM-	0.698334	0
JLIM-	0.0198845	1
JLIM-	0.970618	0
JLIM-	0.931036	0
JLIM-	0.957924	0
JLIM-	0.698528	0
JLIM-	0.775415	0
JLIM-	0.822608	0
JLIM-	0.889463	0
JLIM-	0.621471	0
JLIM-	0.972407	0
JLIM-	0.306758	0
JLIM-	0.99692	0
JLIM-	0.955532	0
JLIM-	0.957924	0
JLIM-	0.757891	0
JLIM-	0.158112	0
JLIM-	0.955532	0
JLIM-	0.716216	0
JLIM-	0.703207	0
JLIM-	0.988763	0
JLIM-	0.970618	0
JLIM-	0.055529	0
JLIM-	0.955532	0
JLIM-	0.493925	0
JLIM-	0.374691	0
JLIM-	0.955532	0
JLIM-	0.99481	0
JLIM-	0.693471	0
JLIM-	0.955532	0
JLIM-	0.829194	0
JLIM-	0.876316	0
JLIM-	0.494303	0
JLIM-	0.970618	0
JLIM-	0.881334	0
JLIM-	0.948734	0
JLIM-	0.970618	0
JLIM-	0.979152	0
JLIM-	0.840953	0
JLIM-	0.991907	0
JLIM-	0.918599	0
JLIM-	0.871674	0
JLIM-	0.918443	0
JLIM-	0.741035	0
JLIM-	0.67808	0
JLIM-	0.91787	0
JLIM-	0.698334	0
JLIM-	0.977568	0
JLIM-	0.0274085	1
JLIM-	0.43799	0
JLIM-	0.768352	0
JLIM-	0.00910254	1
JLIM-	0.325619	0
JLIM-	0.282646	0
JLIM-	0.754863	0
JLIM-	0.95998	0
JLIM-	0.91626	0
JLIM-	0.955532	0
JLIM-	0.108959	0
JLIM+	0.0682535	0
JLIM-	0.965379	0
JLIM-	0.519226	0
JLIM-	0.521712	0
JLIM-	0.822141	0
JLIM-	0.940762	0
JLIM-	0.648232	0
JLIM-	0.703207	0
JLIM-	0.76015	0
JLIM-	0.943771	0
JLIM-	0.603318	0
JLIM-	0.99481	0
JLIM-	0.657338	0
JLIM-	0.519348	0
JLIM-	0.940762	0
JLIM-	0.992689	0
JLIM-	0.955532	0
JLIM-	0.87505	0
JLIM-	0.778978	0
JLIM-	0.965379	0
JLIM-	0.948613	0
JLIM-	0.921965	0
JLIM-	0.970618	0
JLIM-	0.933319	0
JLIM-	0.722985	0
JLIM-	0.965379	0
JLIM-	0.539252	0
JLIM-	0.412952	0
JLIM-	0.994559	0
JLIM-	0.829194	0
JLIM-	0.964783	0
JLIM-	0.485535	0
JLIM-	0.703207	0
JLIM-	0.985506	0
JLIM-	0.99481	0
JLIM-	0.955532	0
JLIM-	0.965379	0
JLIM-	0.948991	0
JLIM-	0.71028	0
JLIM-	0.58499	0
JLIM-	0.939307	0
JLIM-	0.943771	0
JLIM-	0.986564	0
JLIM-	0.979061	0
JLIM-	0.985506	0
JLIM-	0.965379	0
JLIM-	0.972407	0
JLIM-	0.970618	0
JLIM-	0.821089	0
JLIM-	0.890682	0
JLIM-	0.83513	0
JLIM-	0.839717	0
JLIM-	0.931036	0
JLIM-	0.831526	0
JLIM-	0.796477	0
JLIM-	0.983039	0
JLIM-	0.955532	0
JLIM-	0.791828	0
JLIM-	0.0610297	0
JLIM-	0.340791	0
JLIM-	0.703207	0
JLIM-	0.966686	0
JLIM-	0.863333	0
JLIM-	0.115841	0
JLIM-	0.307226	0
JLIM-	0.516905	0
JLIM-	0.116302	0
JLIM-	0.916853	0
JLIM-	0.977843	0
JLIM-	0.957924	0
JLIM-	0.955532	0
JLIM-	0.922294	0
JLIM-	0.99481	0
JLIM-	0.99112	0
JLIM-	0.986564	0
JLIM-	0.715246	0
JLIM-	0.942333	0
JLIM-	0.907399	0
JLIM-	0.986564	0
JLIM-	0.99112	0
JLIM-	0.979527	0
JLIM-	0.705665	0
JLIM-	0.443387	0
JLIM-	0.992689	0
JLIM-	0.998112	0
JLIM-	0.0590778	0
JLIM-	0.94122	0
JLIM-	0.957924	0
JLIM-	0.519348	0
JLIM-	0.907399	0
JLIM-	0.58499	0
JLIM-	0.600331	0
JLIM-	0.970618	0
JLIM-	0.966686	0
JLIM-	0.0259168	1
JLIM-	0.955532	0
JLIM-	0.012842	1
JLIM-	0.692293	0
JLIM-	0.968157	0
JLIM-	0.955532	0
JLIM-	0.986342	0
JLIM-	0.948991	0
JLIM-	0.99481	0
JLIM-	0.831526	0
JLIM-	0.955532	0
JLIM-	0.943771	0
JLIM-	0.994559	0
JLIM+	0.948991	0
JLIM-	0.521712	0
JLIM-	0.241912	0
JLIM-	0.99112	0
JLIM-	0.290101	0
JLIM-	0.9302	0
JLIM-	0.866638	0
JLIM-	0.992689	0
JLIM-	0.934033	0
JLIM-	0.368464	0
JLIM-	0.422733	0
JLIM-	0.981863	0
JLIM-	0.8825	0
JLIM-	0.798745	0
JLIM-	0.871674	0
JLIM-	0.588422	0
JLIM-	0.822141	0
JLIM-	0.118343	0
JLIM-	0.942333	0
JLIM-	0.144164	0
JLIM-	0.889463	0
JLIM-	0.831526	0
JLIM-	0.957924	0
JLIM-	0.834999	0
JLIM-	0.934939	0
JLIM-	0.692293	0
JLIM-	0.293431	0
JLIM-	0.458901	0
[truncated: 4,611 more rows]

## Sheet: d
JLIM	PRS.R2
JLIM-	7.12149e-05
JLIM-	0.000112491
JLIM-	0.0100772
JLIM-	0.000137414
JLIM-	0.00030194
JLIM-	0.000306449
JLIM-	0.00554065
JLIM-	0.000563204
JLIM-	0.000197338
JLIM-	1.05584e-05
JLIM-	0.00361975
JLIM-	0.000723109
JLIM-	0.000124667
JLIM-	0.0134062
JLIM-	7.00911e-05
JLIM-	0.000798835
JLIM-	0.000140678
JLIM-	8.48955e-05
JLIM-	8.32607e-05
JLIM-	0.00139678
JLIM-	0.0002551
JLIM-	0.000695303
JLIM-	0.000818182
JLIM-	0.0141886
JLIM-	0.000209339
JLIM-	0.00320019
JLIM-	0.00144774
JLIM-	0.000345067
JLIM-	0.00313497
JLIM-	0.000345018
JLIM-	0.000734339
JLIM-	0.00087852
JLIM-	0.000568024
JLIM-	0.00303226
JLIM-	2.50242e-07
JLIM-	0.000321686
JLIM-	0.000171011
JLIM-	7.12028e-06
JLIM-	0.00052633
JLIM-	0.00300226
JLIM-	8.72834e-05
JLIM-	0.00139234
JLIM+	0.00104145
JLIM-	0.001363
JLIM-	0.00425359
JLIM-	0.00819097
JLIM-	0.000329615
JLIM-	0.00118402
JLIM-	0.00247999
JLIM-	0.00215149
JLIM-	0.000641712
JLIM-	0.000207856
JLIM-	0.000994116
JLIM-	0.000707977
JLIM-	0.00104758
JLIM-	0.000820998
JLIM-	0.000965199
JLIM-	0.000932135
JLIM-	0.00021672
JLIM-	0.000546332
JLIM-	0.000243734
JLIM-	0.00160095
JLIM-	0.00113175
JLIM-	0.000470016
JLIM-	0.00020799
JLIM-	5.54079e-06
JLIM-	0.000152657
JLIM-	0.00139313
JLIM-	0.00216699
JLIM-	0.00074933
JLIM-	9.23881e-05
JLIM-	0.000199582
JLIM-	0.000320873
JLIM-	0.000110008
JLIM-	0.000468009
JLIM-	0.000141952
JLIM-	7.26922e-05
JLIM-	0.00183034
JLIM-	0.000931085
JLIM-	0.00010252
JLIM-	8.44741e-05
JLIM-	0.00108591
JLIM-	0.00030858
JLIM-	0.000162837
JLIM-	0.00209518
JLIM-	0.000251682
JLIM-	0.00109289
JLIM-	9.87326e-06
JLIM-	0.00107306
JLIM-	0.000279063
JLIM-	0.000402759
JLIM-	2.45525e-06
JLIM-	8.91903e-05
JLIM-	0.0105918
JLIM-	0.00077362
JLIM-	0.00502206
JLIM-	0.00451404
JLIM-	0.00537282
JLIM-	0.00442097
JLIM-	0.000961911
JLIM-	0.000588184
JLIM-	0.00188875
JLIM-	0.000252963
JLIM-	4.56757e-06
JLIM-	0.00361563
JLIM-	8.25622e-06
JLIM-	0.006701
JLIM-	0.00296341
JLIM-	5.48845e-05
JLIM-	1.36924e-05
JLIM-	0.000324717
JLIM-	0.00162215
JLIM-	0.000487327
JLIM-	6.47222e-06
JLIM-	0.000440815
JLIM-	0.000710619
JLIM-	0.0122174
JLIM-	3.32385e-05
JLIM+	0.00154019
JLIM-	2.07977e-05
JLIM-	0.000315114
JLIM-	0.000798615
JLIM-	0.011484
JLIM-	0.00022374
JLIM-	5.7641e-05
JLIM-	0.000229971
JLIM-	0.00123721
JLIM-	0.00062591
JLIM+	0.00252301
JLIM-	0.000298722
JLIM-	0.000176358
JLIM-	4.92586e-06
JLIM-	0.0155406
JLIM-	0.000354487
JLIM-	0.000139587
JLIM-	0.00166088
JLIM-	0.00180912
JLIM-	0.000370291
JLIM-	0.000637185
JLIM-	0.000964802
JLIM-	0.000602594
JLIM-	0.000684759
JLIM-	0.00632363
JLIM-	0.00306861
JLIM-	0.000447358
JLIM-	0.000794184
JLIM-	0.000285588
JLIM-	0.000983931
JLIM-	0.00115116
JLIM-	0.00162503
JLIM-	8.73054e-05
JLIM-	0.00218482
JLIM-	0.00749577
JLIM-	0.00623863
JLIM-	0.00318525
JLIM-	0.00371534
JLIM-	0.00264364
JLIM-	0.000133866
JLIM-	0.000265104
JLIM-	0.000274622
JLIM-	0.000108295
JLIM-	0.000550308
JLIM-	0.000153929
JLIM-	0.000649621
JLIM-	0.00059009
JLIM-	0.000304202
JLIM-	0.000167678
JLIM-	0.00138283
JLIM-	3.20651e-05
JLIM-	0.00114398
JLIM-	0.000171924
JLIM-	1.0124e-06
JLIM-	0.000528177
JLIM-	2.66853e-05
JLIM-	0.00184315
JLIM-	1.10181e-05
JLIM-	0.0041194
JLIM-	0.000235581
JLIM-	0.00140211
JLIM-	0.00260073
JLIM-	0.00242115
JLIM-	0.000618558
JLIM-	0.000763583
JLIM-	0.000165354
JLIM-	2.9549e-05
JLIM-	0.000433759
JLIM-	1.92005e-05
JLIM-	0.000141013
JLIM-	0.00129253
JLIM-	0.00143194
JLIM-	0.00217135
JLIM-	8.42965e-05
JLIM-	9.31287e-05
JLIM-	0.000107015
JLIM-	0.000305414
JLIM-	0.000126076
JLIM-	0.00140811
JLIM-	3.8283e-05
JLIM-	0.00154427
JLIM-	0.000635392
JLIM-	0.00104827
JLIM-	0.00176621
JLIM-	1.01052e-06
JLIM-	2.61844e-06
JLIM-	0.000769202
JLIM-	1.6598e-05
JLIM-	0.00133745
JLIM-	4.15683e-05
JLIM-	0.00193702
JLIM-	0.000132363
JLIM-	2.15057e-05
JLIM-	0.000731767
JLIM-	0.00103603
JLIM-	0.0029337
JLIM-	0.00328411
JLIM+	0.00257874
JLIM-	0.000172771
JLIM-	0.00437047
JLIM-	0.000167934
JLIM-	0.000482383
JLIM-	1.53212e-06
JLIM-	0.000225513
JLIM-	0.00370706
JLIM-	9.31822e-05
JLIM-	0.00267533
JLIM-	0.000826509
JLIM-	3.1188e-05
JLIM-	9.3168e-05
JLIM-	6.56526e-05
JLIM-	6.4584e-05
JLIM-	0.00427369
JLIM-	0.00239725
JLIM-	0.000167293
JLIM-	0.000424765
JLIM-	0.00044056
JLIM-	0.00177121
JLIM-	6.88048e-05
JLIM-	0.00167138
JLIM-	0.00140165
JLIM-	0.00176457
JLIM-	0.000579948
JLIM-	0.0015784
JLIM-	0.000315678
JLIM+	0.0013367
JLIM+	0.000856481
JLIM-	0.00130518
JLIM-	0.00186254
JLIM-	0.00705834
JLIM-	7.69709e-06
JLIM-	0.00474648
JLIM-	0.00500734
JLIM-	0.000266386
JLIM-	1.91166e-05
JLIM-	0.00267999
JLIM-	2.60187e-06
JLIM+	0.000303378
JLIM+	0.000618326
JLIM-	0.0002949
JLIM-	0.00123687
JLIM-	0.000882656
JLIM-	0.000129808
JLIM-	0.00026043
JLIM-	0.00160193
JLIM-	8.23227e-05
JLIM-	1.17293e-05
JLIM-	0.00101678
JLIM-	0.00119592
JLIM-	0.00206034
JLIM-	0.000540432
JLIM-	8.86469e-05
JLIM-	8.37051e-05
JLIM-	0.000324061
JLIM-	0.000126766
JLIM-	0.000128544
JLIM-	0.00270209
JLIM-	0.00015437
JLIM-	5.9712e-05
JLIM-	0.00062222
JLIM-	0.00102169
JLIM-	0.00171905
JLIM-	0.000622621
JLIM-	7.83912e-06
JLIM-	7.61101e-05
JLIM-	2.00893e-05
JLIM-	0.00188964
JLIM-	0.00799784
JLIM-	0.000528621
JLIM-	0.000282871
JLIM-	0.00598978
JLIM-	0.000184687
JLIM-	0.000699538
JLIM-	2.21481e-05
JLIM-	0.000285363
JLIM-	0.00139378
JLIM-	0.00134535
JLIM-	0.00284209
JLIM-	0.000118684
JLIM-	0.00951895
JLIM-	0.00233603
JLIM-	0.00912149
JLIM-	0.0081112
JLIM-	0.00548891
JLIM-	0.00213925
JLIM-	0.00590887
JLIM-	0.00234617
JLIM-	0.000910186
JLIM+	0.000126847
JLIM-	0.00359388
JLIM-	6.05254e-05
JLIM-	0.000326303
JLIM-	0.00025007
JLIM-	0.000301973
JLIM-	0.000453402
JLIM-	0.00357022
JLIM-	0.00185086
JLIM-	0.000447126
JLIM-	0.0012847
JLIM-	0.000278883
JLIM-	0.00320181
JLIM-	0.000238263
JLIM-	0.000514083
JLIM-	0.000102541
JLIM-	0.00708194
JLIM-	0.000252656
JLIM-	0.0040781
JLIM-	0.00297251
JLIM-	7.48759e-05
JLIM-	0.00222175
JLIM-	0.000274167
JLIM-	0.000885695
JLIM-	1.86301e-05
JLIM-	8.34837e-06
JLIM-	4.93737e-07
JLIM-	0.000115393
JLIM-	1.95286e-05
JLIM-	7.97874e-05
JLIM-	2.02383e-05
JLIM-	0.000981699
JLIM-	1.23391e-05
JLIM-	0.00490264
JLIM-	7.49068e-06
JLIM-	2.15889e-05
JLIM-	5.83397e-05
JLIM-	0.000192612
JLIM-	2.0601e-06
JLIM-	0.00720564
JLIM-	0.00219953
JLIM-	0.000615142
JLIM-	0.00216151
JLIM-	0.000105087
JLIM-	0.00108796
JLIM-	0.00270094
JLIM-	0.00658831
JLIM-	0.000298481
JLIM-	0.00136369
JLIM-	0.000265012
JLIM-	5.15464e-05
JLIM-	0.000957007
JLIM-	0.000963867
JLIM-	0.000894041
JLIM-	0.00348311
JLIM-	0.00017846
JLIM-	0.00386775
JLIM-	0.000168284
JLIM-	0.00166807
JLIM-	0.00100195
JLIM-	0.0119809
JLIM-	0.00393907
JLIM-	0.000675179
JLIM-	0.00471208
JLIM-	0.000199752
JLIM-	0.000172276
JLIM+	0.000434889
JLIM-	0.00184508
JLIM-	6.44757e-05
JLIM-	0.00653393
JLIM-	0.00435368
JLIM-	0.00111212
JLIM-	0.00126412
JLIM-	0.00085881
JLIM-	0.00113704
JLIM-	0.000509414
JLIM-	0.000115795
JLIM-	0.000452321
JLIM-	0.000352686
JLIM-	0.00283397
JLIM-	0.00626057
JLIM-	0.00302472
JLIM-	0.00305608
JLIM-	0.00368579
JLIM-	0.000326822
JLIM-	0.000254393
JLIM-	1.81731e-05
JLIM-	0.00107335
JLIM-	0.00201348
JLIM-	0.00162733
JLIM-	0.00537522
JLIM-	0.00353701
JLIM-	0.00151701
JLIM-	0.00115904
JLIM-	0.000437994
JLIM-	0.000554661
JLIM-	0.00512447
JLIM-	0.000404041
JLIM-	0.000385832
JLIM-	6.23679e-05
JLIM-	0.00154943
JLIM-	0.000647953
JLIM-	0.000835722
JLIM-	0.00434344
JLIM-	0.00112756
JLIM-	0.000610629
JLIM-	0.000887161
JLIM-	0.00114963
JLIM-	0.000120405
JLIM-	0.00219801
JLIM-	0.000106366
JLIM-	0.00123368
JLIM-	0.00125469
JLIM-	0.00293893
JLIM-	0.00227666
JLIM-	0.000614229
JLIM-	0.00222713
JLIM-	0.000373395
JLIM-	0.000568415
JLIM-	0.00346029
JLIM-	0.00154081
JLIM-	5.2375e-05
JLIM-	0.00105845
JLIM-	0.00245385
JLIM-	0.00463455
JLIM-	0.00077331
JLIM-	0.00334191
JLIM-	8.27189e-06
JLIM-	0.00039383
JLIM-	0.000825373
JLIM-	0.00422005
JLIM-	0.00229236
JLIM-	0.00362563
JLIM-	0.00281112
JLIM-	0.000156796
JLIM-	0.000173857
JLIM-	5.22038e-05
JLIM-	0.000132473
JLIM-	0.000370036
JLIM-	0.00368271
JLIM-	0.00289442
JLIM-	0.000181097
JLIM-	0.00780396
JLIM-	0.00148668
JLIM-	0.000156454
JLIM-	0.000451281
JLIM-	0.000550153
JLIM-	4.24901e-05
JLIM-	0.000613947
JLIM-	0.00838576
JLIM-	0.000340371
JLIM-	8.83627e-05
JLIM-	0.00116384
JLIM-	0.00154668
JLIM-	0.000735847
JLIM-	0.00167214
JLIM-	0.00106204
JLIM-	0.000219018
JLIM-	0.00092711
JLIM-	7.12037e-05
JLIM-	2.15284e-05
JLIM-	0.000866933
JLIM-	8.03432e-07
JLIM-	0.002336
JLIM-	0.00167736
JLIM-	0.00105863
JLIM-	0.00198782
JLIM-	0.00143212
JLIM-	0.00195068
JLIM-	0.000518933
JLIM-	0.000567961
JLIM-	0.00106739
JLIM-	0.00183401
JLIM-	3.29254e-05
JLIM-	0.00196646
JLIM-	5.90695e-06
JLIM-	0.000443664
JLIM-	0.000369287
JLIM-	0.000400384
JLIM-	0.00549492
JLIM-	5.98692e-05
JLIM-	4.12707e-06
JLIM-	0.00235032
JLIM-	0.000285996
JLIM-	0.00104869
JLIM-	0.00365307
JLIM-	0.00142546
JLIM-	2.12219e-06
JLIM-	8.01707e-06
JLIM-	0.00234997
JLIM-	0.000154545
JLIM-	9.46491e-05
JLIM-	0.000290325
JLIM-	0.00183901
JLIM-	0.00174618
JLIM-	0.00477846
JLIM-	4.62253e-05
JLIM-	0.0039876
JLIM-	4.68013e-05
JLIM-	2.37094e-05
JLIM-	0.0015674
JLIM-	0.00380969
JLIM-	0.00214607
JLIM-	0.0178171
JLIM-	0.00250836
JLIM-	0.00081095
JLIM-	0.00144504
JLIM-	0.000600245
JLIM-	0.00256602
JLIM-	0.00221046
JLIM-	0.000866772
JLIM-	0.000749956
JLIM-	2.45602e-05
JLIM-	0.000194742
JLIM-	0.00131773
JLIM-	0.000198349
JLIM-	0.000440626
JLIM-	0.000234019
JLIM-	0.00360691
JLIM-	0.00423628
JLIM-	7.71852e-05
JLIM-	0.00490564
JLIM-	0.00178087
JLIM-	0.000398076
JLIM-	0.000754984
JLIM-	0.00453808
JLIM-	6.94077e-06
JLIM-	5.20972e-08
JLIM-	0.00132934
JLIM-	0.0020813
JLIM-	5.43201e-06
JLIM-	0.00260531
JLIM-	8.07627e-05
JLIM+	0.000624024
JLIM-	1.02971e-07
JLIM-	0.000342408
JLIM-	0.000504075
JLIM-	0.00016771
JLIM-	0.00855
JLIM-	4.9e-05
JLIM-	0.00016253
JLIM-	0.000296243
JLIM-	6.66598e-05
JLIM-	0.000269583
JLIM-	0.00016291
JLIM-	0.000127334
JLIM-	0.000325872
JLIM-	0.0103873
JLIM-	1.51019e-05
JLIM-	0.000469878
JLIM-	0.000532171
JLIM-	0.000862481
JLIM-	0.000944574
JLIM-	0.00446101
JLIM-	0.0001764
JLIM-	0.00119056
JLIM-	0.000148476
JLIM-	0.000564871
JLIM-	0.000853399
JLIM-	0.00517647
JLIM-	0.000375816
JLIM-	0.000161065
JLIM-	0.00149305
JLIM-	3.64517e-06
JLIM-	9.09579e-05
JLIM-	0.00150374
JLIM-	0.00878656
JLIM-	0.002638
JLIM-	0.00640158
JLIM-	0.000903652
JLIM-	0.000589302
JLIM-	0.00153535
JLIM-	1.52074e-07
JLIM-	0.000256245
JLIM-	2.62511e-08
JLIM-	0.000859643
JLIM-	0.00294515
JLIM-	0.000243003
JLIM-	0.000122789
JLIM-	0.000509233
JLIM-	0.000369979
JLIM-	0.000285972
JLIM-	0.000584168
JLIM-	0.000318214
JLIM-	0.000843482
JLIM-	4.16775e-05
JLIM-	6.8245e-05
JLIM-	4.09112e-05
JLIM-	1.10655e-05
JLIM-	7.36274e-06
JLIM-	0.000813122
JLIM-	1.76549e-05
JLIM-	3.35285e-05
JLIM-	2.38616e-05
JLIM-	0.00676119
JLIM-	0.00198141
JLIM-	0.000327589
JLIM-	0.000213202
JLIM-	0.0024301
JLIM-	0.000602298
JLIM-	0.00096323
JLIM-	0.000638524
JLIM-	6.05033e-05
JLIM-	3.44226e-08
JLIM-	0.000225149
JLIM-	3.41005e-05
JLIM-	0.00119701
JLIM-	0.000250185
JLIM-	0.00102442
JLIM-	0.00011638
JLIM-	0.00020924
JLIM-	0.00049977
JLIM-	0.00444216
JLIM-	0.00134818
JLIM-	0.0024954
JLIM-	0.0012739
JLIM-	0.00463587
JLIM-	0.00642886
JLIM-	0.00041898
JLIM-	2.10886e-06
JLIM-	0.0001536
JLIM-	0.000212654
JLIM-	0.000910991
JLIM-	0.000187228
JLIM-	0.000337849
JLIM-	0.000136309
JLIM-	0.000153642
JLIM-	0.000159125
JLIM-	0.00138491
JLIM-	0.000219078
JLIM-	0.000571671
JLIM-	0.000507415
JLIM-	0.00132826
JLIM-	0.000375536
JLIM-	0.00241565
JLIM-	0.00627378
JLIM-	0.00229139
JLIM-	0.000703921
JLIM-	2.64666e-05
JLIM-	0.00581444
JLIM-	0.00036494
JLIM-	0.00607863
JLIM-	0.000121749
JLIM-	3.38362e-05
JLIM-	1.14278e-05
JLIM-	8.34626e-05
JLIM-	1.68417e-05
JLIM-	5.07421e-06
JLIM-	0.00130194
JLIM-	0.000481737
JLIM-	0.000153369
JLIM-	0.00192055
JLIM-	0.000107154
JLIM-	0.000566656
JLIM-	0.00027193
JLIM-	0.000881642
JLIM-	5.85104e-06
JLIM-	0.00279582
JLIM-	0.000314152
JLIM-	2.53075e-06
JLIM-	0.000288552
JLIM-	7.45878e-06
JLIM-	8.44516e-05
JLIM-	0.000650664
JLIM-	1.91682e-05
JLIM-	0.00035001
JLIM-	0.000285505
JLIM-	0.00200458
JLIM-	0.00290609
JLIM-	0.000206419
JLIM-	0.00015758
JLIM-	0.00459122
JLIM-	0.000826561
JLIM-	0.00142801
JLIM-	2.33322e-05
JLIM-	3.19259e-05
JLIM-	5.86856e-06
JLIM-	6.5609e-05
JLIM-	0.00227129
JLIM-	0.0052122
JLIM-	0.00164832
JLIM-	5.91054e-05
JLIM-	2.04395e-05
JLIM-	0.00319133
JLIM-	1.59181e-05
JLIM-	0.000190612
JLIM-	0.00127472
JLIM-	0.000341987
JLIM-	0.000755835
JLIM-	0.000126023
JLIM-	0.000696364
JLIM-	0.00127972
JLIM-	4.18501e-05
JLIM-	3.0042e-05
JLIM-	6.65242e-05
JLIM-	0.00104021
JLIM-	0.0101161
JLIM-	9.12205e-05
JLIM-	0.000690057
JLIM-	0.000139709
JLIM-	0.000303858
JLIM-	0.000187458
JLIM-	0.000724869
JLIM-	0.000491671
JLIM-	0.00177065
JLIM-	0.000182078
JLIM-	0.0019351
JLIM-	0.00167166
JLIM-	0.00358681
JLIM-	0.00126924
JLIM-	0.00095014
JLIM-	5.08642e-05
JLIM-	1.08606e-05
JLIM-	1.02696e-05
JLIM-	0.000110549
JLIM-	0.000616511
JLIM-	0.000147779
JLIM-	0.00237193
JLIM-	0.00398285
JLIM-	0.00140343
JLIM-	0.000641857
JLIM-	0.000626996
JLIM-	0.000386142
JLIM-	0.000108382
JLIM-	0.000338652
JLIM-	0.000238371
JLIM-	0.000637435
JLIM-	0.00137303
JLIM-	0.000239226
JLIM-	0.000163067
JLIM-	0.000413078
JLIM-	4.37917e-08
JLIM-	0.00340986
JLIM-	0.000221339
JLIM-	0.00257244
JLIM-	0.000479546
JLIM-	0.00349365
JLIM-	0.00195461
JLIM-	0.000910762
JLIM-	0.00309243
JLIM-	0.000154961
JLIM-	0.000488689
JLIM-	5.12347e-07
JLIM-	7.74866e-05
JLIM-	0.000532694
JLIM-	7.36098e-05
JLIM-	1.06014e-05
JLIM-	0.00207346
JLIM-	0.000345984
JLIM-	0.00130796
JLIM-	0.000468682
JLIM-	0.000526751
JLIM-	0.000676801
JLIM-	0.00350355
JLIM-	0.00159434
JLIM-	0.00235538
JLIM-	0.00226791
JLIM-	0.000489094
JLIM-	0.00239506
JLIM-	0.000468103
JLIM-	0.000552808
JLIM-	0.000425016
JLIM-	0.000546973
JLIM-	0.000370678
JLIM-	0.000867618
JLIM-	0.000566605
JLIM-	0.000741539
JLIM-	0.00436805
JLIM-	0.000126853
JLIM-	0.00134091
JLIM-	0.00529648
JLIM-	0.000102404
JLIM-	0.00182278
JLIM-	0.00102759
JLIM-	0.000215713
JLIM-	0.00200651
JLIM-	0.00160559
JLIM-	0.00131139
JLIM-	0.000402663
JLIM-	0.00164281
JLIM-	0.00158866
JLIM-	0.000260686
JLIM-	0.000158762
JLIM-	0.000952314
JLIM-	0.000111121
JLIM-	0.000691387
JLIM-	7.53953e-05
JLIM-	0.000342354
JLIM-	0.002504
JLIM-	0.000219816
JLIM-	0.000584592
JLIM-	0.00238917
JLIM-	0.00296159
JLIM-	0.00213722
JLIM-	3.27915e-05
JLIM-	0.00137948
JLIM-	0.000906235
JLIM-	2.53018e-06
JLIM-	0.00024822
JLIM-	0.00102745
JLIM-	0.00106066
JLIM-	3.27514e-06
JLIM-	0.000185883
JLIM-	0.000370828
JLIM-	8.38672e-05
JLIM-	0.000620904
JLIM-	2.5739e-05
JLIM-	0.00527842
JLIM-	0.00243664
JLIM-	2.34805e-07
JLIM-	0.00074365
JLIM-	0.000783361
JLIM-	0.000446395
JLIM-	0.0021871
JLIM-	0.00109319
JLIM-	0.00065287
JLIM-	0.00439363
JLIM-	0.000249079
JLIM-	0.0108267
JLIM-	0.000739893
JLIM-	0.00366599
JLIM-	0.00641604
JLIM-	6.13129e-06
JLIM-	0.00294265
JLIM-	9.97529e-05
JLIM-	0.00109602
JLIM-	0.000232362
JLIM-	0.00127602
JLIM-	0.00168235
JLIM-	0.000382688
JLIM-	2.71274e-05
JLIM-	0.000994799
JLIM-	0.0021394
JLIM-	0.00116795
JLIM-	0.00449172
JLIM-	0.00456764
JLIM-	0.00223806
JLIM-	0.00025996
JLIM-	0.00186302
JLIM-	0.000212965
JLIM-	4.42908e-05
JLIM-	0.000195746
JLIM-	4.66799e-05
JLIM-	0.00157541
JLIM-	1.77974e-05
JLIM-	0.00268519
JLIM-	0.000585873
JLIM-	0.000146968
JLIM-	6.44559e-05
JLIM-	0.00530417
JLIM-	0.00322745
JLIM+	7.86322e-05
JLIM+	0.000535171
JLIM-	1.62207e-05
JLIM-	0.000194662
JLIM-	0.000728486
JLIM-	6.78276e-05
JLIM-	0.00251918
JLIM-	3.99243e-07
JLIM-	0.000102627
JLIM-	2.45924e-05
JLIM-	0.000184841
JLIM-	0.00011842
JLIM-	4.09484e-05
JLIM-	1.97537e-05
JLIM-	0.000278903
JLIM-	0.000178686
JLIM-	0.00033744
JLIM-	0.000316061
JLIM-	0.000858666
JLIM-	0.000302068
JLIM-	0.000439973
JLIM-	0.000429987
JLIM-	0.00150531
JLIM-	0.00121396
JLIM-	0.00132929
JLIM-	0.000291292
JLIM-	0.000346446
JLIM-	0.00137369
JLIM-	0.000134478
JLIM-	0.00107944
JLIM-	0.00170813
JLIM-	0.000627199
JLIM-	0.000373458
JLIM-	0.000468405
JLIM-	0.00026661
JLIM-	7.63385e-06
JLIM-	0.00268584
JLIM-	0.0039608
JLIM-	4.10697e-05
JLIM+	0.000841288
JLIM-	0.000636734
JLIM-	0.00170981
JLIM-	0.000181105
JLIM-	0.00358737
JLIM-	0.000465794
JLIM-	7.20383e-06
JLIM-	0.000722825
JLIM-	0.00213162
JLIM-	0.00167675
JLIM-	7.90078e-05
JLIM-	0.00216896
JLIM-	0.000709847
JLIM-	6.3119e-06
JLIM-	0.000794099
JLIM-	0.00283055
JLIM-	4.12832e-06
JLIM-	0.000421506
JLIM-	0.0015979
JLIM-	6.64305e-05
JLIM-	1.15149e-07
JLIM-	5.48719e-07
JLIM-	0.00011364
JLIM-	0.000502822
JLIM-	2.39735e-05
JLIM-	1.19639e-07
JLIM-	0.0007025
JLIM-	0.00257085
JLIM-	0.00188726
JLIM-	2.57049e-05
JLIM-	6.99652e-05
JLIM-	7.71219e-05
JLIM-	7.01335e-05
JLIM-	0.00133497
JLIM-	0.00144213
JLIM-	5.95402e-06
JLIM-	0.00109473
JLIM-	0.00235874
JLIM-	0.00115104
JLIM-	2.367e-05
JLIM-	0.00344771
JLIM-	4.86995e-05
JLIM-	0.00192031
JLIM-	0.000229716
JLIM-	0.000290093
JLIM-	0.000457192
JLIM-	0.00277457
JLIM-	0.000393872
JLIM-	0.00482337
JLIM-	1.87496e-05
JLIM-	1.23927e-05
JLIM-	0.000243525
JLIM-	0.000295811
JLIM-	9.05052e-05
JLIM-	0.000237776
JLIM-	0.000233358
JLIM-	0.000253329
JLIM-	0.00180122
JLIM-	3.41027e-05
JLIM-	0.0029161
JLIM-	5.3894e-05
JLIM-	0.00114251
JLIM-	0.00178627
JLIM-	0.00347462
JLIM-	0.000297706
JLIM-	1.80531e-05
JLIM-	4.82873e-05
JLIM-	0.00124108
JLIM-	0.000202592
JLIM-	0.000874482
JLIM-	1.44075e-06
JLIM-	0.00115039
JLIM-	0.000831528
JLIM-	0.00204063
JLIM-	0.000458553
JLIM-	0.000107534
JLIM-	5.22254e-07
JLIM-	0.0026825
JLIM-	0.00406582
JLIM-	0.00166902
JLIM-	0.00114106
JLIM-	0.000545144
JLIM-	0.000100457
JLIM-	5.82874e-06
JLIM-	0.000681092
JLIM-	0.00019784
JLIM-	0.00315117
JLIM-	0.00178376
JLIM-	3.5076e-05
JLIM-	0.00241068
JLIM-	0.000116595
JLIM-	0.00580948
JLIM-	1.71589e-05
JLIM-	0.00600059
JLIM-	0.000439315
JLIM-	0.00114549
JLIM-	0.000600065
JLIM-	0.000525952
JLIM-	0.0031111
JLIM-	0.00227509
JLIM-	3.16492e-05
JLIM-	0.000104011
JLIM-	0.00282998
JLIM-	0.000184269
JLIM-	0.000533201
JLIM-	0.00457008
JLIM-	0.0048222
JLIM-	0.000452151
JLIM-	0.000267374
JLIM-	0.000388208
JLIM-	0.000125842
JLIM-	0.0015305
JLIM-	0.00304096
JLIM-	0.0002411
JLIM-	0.00147523
JLIM-	2.23205e-05
JLIM-	8.93282e-05
JLIM-	0.00243542
JLIM-	0.000190202
JLIM-	0.00100554
JLIM-	4.42409e-06
JLIM-	3.2458e-06
JLIM-	0.00101368
JLIM-	0.00200067
JLIM-	4.64737e-06
JLIM-	0.00239336
JLIM-	0.00020449
JLIM-	0.00276822
JLIM-	3.22094e-06
JLIM-	0.000614913
JLIM-	0.00204996
JLIM-	0.00125443
JLIM-	0.000101576
JLIM-	0.00144346
JLIM-	0.000174304
JLIM-	0.00245322
JLIM-	0.000205533
JLIM-	0.00105042
JLIM-	0.00302893
JLIM-	4.29719e-05
JLIM-	0.0110658
JLIM-	0.00712511
JLIM-	0.0021044
JLIM-	0.000952331
JLIM-	4.11297e-05
JLIM-	0.00085501
JLIM-	0.000878882
JLIM-	0.00300109
JLIM-	0.00153746
JLIM-	0.00610094
JLIM-	2.30404e-05
JLIM-	0.00102001
JLIM-	0.000191329
JLIM-	0.000464348
JLIM-	0.000107264
JLIM-	0.00149159
JLIM-	0.000305564
JLIM-	0.000198555
JLIM-	2.42216e-05
JLIM-	4.85162e-05
JLIM-	1.01014e-07
JLIM-	4.35598e-05
JLIM-	0.000107131
JLIM-	0.00184188
JLIM-	2.39754e-05
JLIM-	0.00080035
JLIM-	5.03279e-06
JLIM-	0.00323991
JLIM-	0.00315702
JLIM-	0.000913949
JLIM-	0.000798669
JLIM-	0.000597255
JLIM-	0.00141015
JLIM-	0.00250431
JLIM-	8.61707e-06
JLIM-	0.00182616
JLIM-	0.000266334
JLIM-	1.70053e-05
JLIM-	0.000612146
JLIM-	9.75926e-05
JLIM-	4.53661e-05
JLIM-	0.0023125
JLIM-	4.10346e-05
JLIM-	0.00271651
JLIM-	4.45833e-05
JLIM-	6.90381e-06
JLIM-	0.00222628
JLIM-	0.00111899
JLIM-	0.00568018
JLIM-	0.000245675
JLIM-	0.0017184
JLIM-	0.00924359
JLIM-	0.0010162
JLIM-	0.000247477
JLIM-	0.00079176
JLIM-	3.94638e-05
JLIM-	0.00159723
JLIM-	1.11704e-05
JLIM-	1.20072e-05
JLIM-	0.000331829
JLIM-	0.000850676
JLIM-	1.47523e-05
JLIM-	0.000318134
JLIM-	0.000562642
JLIM-	0.000233456
JLIM-	4.80396e-05
JLIM-	0.00190181
JLIM-	4.95758e-06
JLIM-	0.000473333
JLIM-	0.000960292
JLIM-	8.14798e-07
JLIM-	0.000215509
JLIM-	0.000661869
JLIM-	0.000910097
JLIM-	0.000492736
JLIM-	0.001034
JLIM-	0.000234804
JLIM-	0.000422594
JLIM-	0.000159255
JLIM-	0.0010492
JLIM-	7.11503e-07
JLIM-	0.000105553
JLIM-	3.68361e-05
JLIM-	0.00240219
JLIM-	0.00223857
JLIM-	0.00158925
JLIM-	0.00127361
JLIM-	0.000417598
JLIM-	0.00303757
JLIM-	0.00215228
JLIM-	7.71006e-06
JLIM-	0.000376248
JLIM-	8.15247e-09
JLIM-	0.000416964
JLIM-	0.00200891
JLIM-	0.000465359
JLIM-	0.00594784
JLIM-	4.21557e-05
JLIM-	0.000155573
JLIM-	0.00592089
JLIM-	0.00031166
JLIM-	0.000177944
JLIM-	0.000393741
JLIM-	0.00275202
JLIM-	0.000692769
JLIM-	0.00171911
JLIM-	4.77761e-05
JLIM-	0.000105833
JLIM-	0.0126256
JLIM-	0.00698044
JLIM-	0.0134255
JLIM-	0.000291831
JLIM-	0.000424903
JLIM-	8.43491e-05
JLIM-	0.00235456
JLIM-	0.000854149
JLIM-	0.0033484
JLIM-	0.00210142
JLIM-	0.00246629
JLIM-	0.000617575
JLIM-	8.28273e-05
JLIM-	0.00118061
JLIM-	6.63492e-05
JLIM-	0.000127259
JLIM-	0.000220851
JLIM-	0.00324209
JLIM-	0.00176031
JLIM-	0.00268777
JLIM-	0.000837342
JLIM-	0.000898673
JLIM-	0.0019198
JLIM-	0.000121578
JLIM-	0.00364528
JLIM-	0.000236283
JLIM-	8.5815e-05
JLIM-	0.002017
JLIM-	9.41114e-05
JLIM-	0.00090047
JLIM-	5.3925e-05
JLIM-	0.000289263
JLIM-	0.000268306
JLIM-	0.00550412
JLIM-	0.000436417
JLIM-	0.00158227
JLIM-	2.96299e-05
JLIM-	0.00334194
JLIM-	7.9112e-05
JLIM-	0.000542398
JLIM-	8.1552e-07
JLIM-	0.0017141
JLIM-	0.000296355
JLIM-	6.37264e-05
JLIM-	0.000827562
JLIM-	0.00473714
JLIM-	2.36656e-07
JLIM-	0.000302271
JLIM-	0.000898541
JLIM-	0.000283047
JLIM-	0.000816165
JLIM-	0.0026809
JLIM-	0.000380138
JLIM-	0.000251124
JLIM-	0.00792767
JLIM-	0.00510623
JLIM-	0.000517439
JLIM-	0.000112028
JLIM-	0.000435867
JLIM-	0.00340781
JLIM-	0.00256471
JLIM-	0.000164403
JLIM-	0.0017314
JLIM-	5.68318e-05
JLIM-	0.000398563
JLIM-	0.00210869
JLIM-	0.00427037
JLIM-	2.63481e-06
JLIM-	2.55889e-08
JLIM-	0.000221565
JLIM-	4.91483e-05
JLIM-	0.00187322
JLIM-	3.00563e-08
JLIM-	0.000288639
JLIM-	0.000155863
JLIM-	2.16181e-05
JLIM-	0.000560619
JLIM-	0.000660853
JLIM-	0.000667765
JLIM-	0.000234072
JLIM-	4.65989e-05
JLIM-	0.000366068
JLIM-	0.000272552
JLIM-	0.000723555
JLIM-	0.00100409
JLIM-	0.000922389
JLIM-	0.000486812
JLIM-	0.000731288
JLIM-	6.55241e-05
JLIM-	1.94285e-06
JLIM-	0.0011498
JLIM-	8.83902e-05
JLIM-	0.00175701
JLIM-	0.00231694
JLIM-	0.00129267
JLIM-	0.000216433
JLIM-	0.00393952
JLIM-	0.00466432
JLIM-	6.88066e-07
JLIM-	0.00105907
JLIM-	0.000621116
JLIM-	0.00192556
JLIM-	0.00174501
JLIM-	0.00388947
JLIM-	5.13825e-06
JLIM-	0.000629731
JLIM-	0.000115581
JLIM-	0.000152947
JLIM-	0.00225963
JLIM-	0.0020911
JLIM-	0.00135889
JLIM-	0.00176325
JLIM-	0.000409797
JLIM-	1.93609e-05
JLIM-	0.00157875
JLIM-	2.41205e-06
JLIM-	0.00186853
JLIM-	0.000374764
JLIM-	0.000507576
JLIM-	0.000654464
JLIM-	0.00043694
JLIM-	0.0011718
JLIM-	0.000117547
JLIM-	0.000400337
JLIM-	0.000740095
JLIM-	0.000252532
JLIM-	0.000359084
JLIM-	6.28472e-06
JLIM-	0.000383582
JLIM-	0.00363351
JLIM-	0.0010322
JLIM-	0.00124129
JLIM-	0.00248267
JLIM-	0.00379415
JLIM-	0.00128165
JLIM-	1.81148e-05
JLIM-	3.97063e-05
JLIM-	0.00209473
JLIM-	0.00377328
JLIM-	0.000330068
JLIM-	0.000354732
JLIM-	0.0010787
JLIM-	3.2068e-09
JLIM-	0.00830059
JLIM-	0.00171036
JLIM-	0.0029923
JLIM-	0.000833395
JLIM-	0.000602147
JLIM-	0.00118271
JLIM-	8.07254e-06
JLIM-	0.00107522
JLIM-	0.00271753
JLIM-	0.000122345
JLIM-	0.000260452
JLIM-	0.00254233
JLIM-	0.0018368
JLIM-	0.000534972
JLIM-	0.000143929
JLIM-	0.000116625
JLIM-	0.000780645
JLIM-	0.0020334
JLIM-	0.000763189
JLIM-	1.0953e-08
JLIM-	0.00386086
JLIM-	0.00457698
JLIM-	0.00170691
JLIM-	0.00129285
JLIM-	0.00155791
JLIM-	0.00154087
JLIM-	0.00177089
JLIM-	0.00036266
JLIM-	0.000348213
JLIM-	1.58853e-05
JLIM-	0.0016474
JLIM-	0.00164539
JLIM-	0.00052015
JLIM-	1.10639e-05
JLIM-	0.00278625
JLIM-	0.00472312
JLIM-	0.00216546
JLIM-	0.00325458
JLIM-	0.00114833
JLIM-	0.0044611
JLIM-	2.57549e-05
JLIM-	0.000102751
JLIM-	0.00102858
JLIM-	0.000425786
JLIM-	0.00406897
JLIM-	0.00516459
JLIM-	0.000297162
JLIM-	0.000210503
JLIM-	0.00229257
JLIM-	0.00185879
JLIM-	0.00251463
JLIM-	7.2549e-05
JLIM-	0.00433197
JLIM-	0.00207815
JLIM-	0.00145479
JLIM-	0.00252374
JLIM-	0.00469006
JLIM-	0.00626752
JLIM-	0.00717678
JLIM-	0.000719413
JLIM-	0.000438049
JLIM-	0.0010531
JLIM-	1.0066e-05
JLIM-	0.000535493
JLIM-	0.00172228
JLIM-	7.09431e-05
JLIM-	2.53516e-06
JLIM-	0.00736757
JLIM-	0.00166241
JLIM-	2.43303e-05
JLIM-	0.000358564
JLIM+	8.3607e-05
JLIM-	1.18585e-06
JLIM-	7.66812e-05
JLIM-	0.00153831
JLIM-	0.00540483
JLIM-	0.00199169
JLIM-	0.000241496
JLIM-	0.00200959
JLIM-	1.09437e-05
JLIM-	0.000913317
JLIM-	0.00721792
JLIM-	0.000829433
JLIM-	0.000632738
JLIM-	0.000234772
JLIM-	0.000139826
JLIM-	0.00200007
JLIM-	0.00057153
JLIM-	0.000118579
JLIM-	0.00261775
JLIM-	0.0118418
JLIM-	0.00097915
JLIM-	0.000380499
JLIM-	0.000432703
JLIM-	2.91857e-05
JLIM-	0.000783563
JLIM-	3.4322e-05
JLIM-	0.000333835
JLIM-	0.000327938
JLIM-	8.76776e-05
JLIM-	0.000700873
JLIM+	0.000436672
JLIM-	0.00342299
JLIM-	0.000546808
JLIM-	0.000320203
JLIM-	0.000164765
JLIM-	9.84562e-07
JLIM-	0.00152508
JLIM-	0.00480061
JLIM-	0.00034581
JLIM-	0.00258766
JLIM-	0.000429379
JLIM-	0.00115152
JLIM-	0.00104558
JLIM-	0.000869912
JLIM-	0.0131383
JLIM-	4.61145e-05
JLIM-	0.00176421
JLIM-	0.00126349
JLIM-	0.00124809
JLIM-	0.00120399
JLIM-	0.00427405
JLIM-	5.48379e-05
JLIM-	0.000536402
JLIM-	0.000294977
JLIM-	0.000411865
JLIM-	0.00223573
JLIM-	0.00118968
JLIM-	0.000199022
JLIM-	0.000225294
JLIM-	0.00712898
JLIM-	0.000423514
JLIM-	0.000657801
JLIM-	0.000264835
JLIM-	2.25586e-06
JLIM-	0.00155279
JLIM-	8.18484e-05
JLIM+	9.55682e-05
JLIM-	7.44842e-05
JLIM-	8.45936e-05
JLIM-	2.99767e-06
JLIM-	0.00158416
JLIM-	0.00019971
JLIM-	0.00366524
JLIM-	2.81671e-05
JLIM-	4.74657e-05
JLIM-	4.91495e-06
JLIM-	0.000752666
JLIM-	0.00166419
JLIM-	0.000134923
JLIM-	0.000217553
JLIM-	9.44559e-05
JLIM-	0.00129033
JLIM-	0.000791975
JLIM-	0.00136866
JLIM-	0.00116665
JLIM-	2.34144e-05
JLIM-	4.74437e-05
JLIM-	8.22892e-05
JLIM-	2.28179e-05
JLIM-	0.00368638
JLIM-	0.000741948
JLIM-	0.000431517
JLIM-	0.000822764
JLIM-	6.32997e-05
JLIM-	0.00268487
JLIM-	8.94406e-06
JLIM-	0.000456098
JLIM-	0.000187743
JLIM-	1.47917e-05
JLIM-	0.000334336
JLIM-	0.000391881
JLIM-	5.70198e-05
JLIM-	0.00123283
JLIM-	0.000265843
JLIM-	0.00072798
JLIM-	0.000304289
JLIM-	9.34367e-07
JLIM-	0.000625606
JLIM-	0.00248986
JLIM-	0.00465514
JLIM+	0.000187057
JLIM-	0.000371255
JLIM-	3.10594e-06
JLIM-	0.00595217
JLIM-	0.00135012
JLIM-	4.06778e-06
JLIM-	0.00593215
JLIM-	0.00258456
JLIM-	0.000583265
JLIM-	0.000328541
JLIM-	0.00163513
JLIM-	0.000359347
JLIM-	1.28211e-05
JLIM-	0.00127396
JLIM-	1.23838e-06
JLIM-	0.00154566
JLIM-	0.000201799
JLIM-	2.19503e-05
JLIM-	9.18401e-05
JLIM-	0.00300277
JLIM-	3.98356e-05
JLIM-	0.000105249
JLIM-	0.00220265
JLIM-	8.56337e-05
JLIM-	0.00495421
JLIM-	0.000105162
JLIM-	0.000136292
JLIM-	0.00324684
JLIM-	0.00364572
JLIM-	0.000973108
JLIM-	0.000862355
JLIM-	8.57465e-06
JLIM-	7.41134e-05
JLIM-	0.00180347
JLIM-	0.00281406
JLIM-	0.000495911
JLIM-	0.000423284
JLIM-	1.23926e-05
JLIM-	3.33874e-05
JLIM-	0.000484197
JLIM-	2.95639e-05
JLIM-	0.00309693
JLIM-	0.000759652
JLIM-	1.17782e-07
JLIM-	0.00392333
JLIM-	0.000533484
JLIM-	0.000874197
JLIM-	0.00132426
JLIM-	0.0038828
JLIM-	0.000583521
JLIM-	0.000189648
JLIM-	0.00332847
JLIM-	4.0966e-07
JLIM-	9.20369e-05
JLIM-	0.000461035
JLIM-	0.000834815
JLIM-	6.97423e-05
JLIM-	0.00202763
JLIM-	0.00134137
JLIM-	3.99614e-07
JLIM-	5.17861e-05
JLIM-	8.46841e-05
JLIM-	0.00158295
JLIM-	0.00173805
JLIM-	0.00172029
JLIM-	0.00245068
JLIM-	6.8132e-07
JLIM-	0.000729596
JLIM-	0.00307148
JLIM-	0.000393608
JLIM-	0.00173103
JLIM-	0.000244009
JLIM-	9.53413e-05
JLIM-	3.99455e-05
JLIM-	4.44368e-05
JLIM-	0.000780246
JLIM-	6.87413e-05
JLIM-	0.00114164
JLIM-	0.00223672
JLIM-	0.00387348
JLIM-	0.000217358
JLIM-	0.000570329
JLIM-	0.000162441
JLIM-	0.000575406
JLIM-	9.35702e-06
JLIM-	0.00110933
JLIM-	0.000539087
JLIM-	0.000116891
JLIM-	0.000211947
JLIM-	3.34031e-05
JLIM-	3.21416e-07
JLIM-	0.00515632
JLIM-	0.00198706
JLIM-	0.00140014
JLIM-	0.000344167
JLIM-	0.00119072
JLIM+	0.000718971
JLIM-	0.000483762
JLIM-	0.00560002
JLIM-	6.79996e-06
JLIM-	0.00032106
JLIM-	0.000451219
JLIM-	0.00112966
JLIM+	0.000261113
JLIM+	0.000346298
JLIM-	0.00365807
JLIM-	0.00506446
JLIM-	0.00134746
JLIM-	0.00506297
JLIM-	0.000232059
JLIM-	0.000263705
JLIM-	5.09324e-06
JLIM-	0.0038501
JLIM-	0.00293591
JLIM-	0.00253918
JLIM-	0.00035368
JLIM-	5.37034e-05
JLIM-	1.09074e-05
JLIM-	3.1768e-05
JLIM-	0.00055698
JLIM-	0.000247625
JLIM-	6.36281e-05
JLIM-	5.17535e-05
JLIM-	6.63034e-05
JLIM-	0.000485384
JLIM-	7.19243e-06
JLIM-	0.00253789
JLIM-	0.00213416
JLIM-	0.000368948
JLIM-	0.000270934
JLIM-	0.000901028
JLIM-	0.000574
JLIM-	0.00285166
JLIM-	5.23292e-06
JLIM-	7.48711e-05
JLIM-	0.00145873
JLIM-	0.00301595
JLIM-	0.00463304
JLIM-	0.000212555
JLIM-	0.00655871
JLIM-	0.00436838
JLIM-	0.00332546
JLIM-	0.000870036
JLIM-	0.00427667
JLIM-	0.00153686
JLIM-	0.00140654
JLIM-	0.00131893
JLIM-	0.00240014
JLIM-	0.00407267
JLIM-	0.000421332
JLIM-	4.61556e-05
JLIM-	0.00303286
JLIM-	2.44117e-05
JLIM-	0.00427972
JLIM-	0.000354308
JLIM-	7.30283e-05
JLIM-	5.62874e-05
JLIM-	0.00119396
JLIM-	4.06746e-05
JLIM-	0.000645122
JLIM-	0.000989132
JLIM-	0.000107279
JLIM-	0.00187126
JLIM-	3.85855e-05
JLIM-	0.00365688
JLIM-	9.026e-05
JLIM-	0.00118822
JLIM-	0.000767502
JLIM-	0.00266725
JLIM-	0.000208223
JLIM-	0.001294
JLIM-	0.00264957
JLIM-	6.08635e-05
JLIM-	0.00014172
JLIM-	0.00112731
JLIM-	0.000782419
JLIM-	0.000803305
JLIM-	0.000225649
JLIM-	0.000151645
JLIM-	7.64323e-05
JLIM-	0.000345872
JLIM-	0.00432868
JLIM-	0.000114603
JLIM-	0.00019282
JLIM-	0.00391207
JLIM-	0.000331853
JLIM-	0.000142296
JLIM-	0.00866427
JLIM-	0.00286954
JLIM-	0.00197696
JLIM-	0.000154673
JLIM-	0.000765549
JLIM-	9.36557e-05
JLIM-	0.000330267
JLIM-	0.00347332
JLIM-	0.00111798
JLIM-	0.00561337
JLIM-	0.000210996
JLIM-	0.0022022
JLIM-	0.000531711
JLIM-	0.00620293
JLIM-	0.0120023
JLIM-	0.00633532
JLIM-	0.00551055
JLIM-	0.00819086
JLIM-	0.000899136
JLIM-	0.00382833
JLIM-	0.00083602
JLIM-	0.0103913
JLIM-	0.00630867
JLIM-	0.0118488
JLIM-	0.00138554
JLIM-	0.00248779
JLIM-	7.96762e-07
JLIM-	0.00622928
JLIM-	2.28572e-05
JLIM-	0.000534492
JLIM-	2.66137e-05
JLIM-	1.65149e-07
JLIM-	0.000732342
JLIM-	0.00152804
JLIM-	0.00408092
JLIM-	0.00207473
JLIM-	0.00221544
JLIM-	0.000347661
JLIM-	0.00650758
JLIM-	0.00559964
JLIM-	0.000224553
JLIM-	0.000168051
JLIM-	0.000457936
JLIM-	4.56707e-06
JLIM-	0.00187117
JLIM-	0.00203619
JLIM-	0.00542483
JLIM-	0.00807444
JLIM-	0.00865145
JLIM-	0.00612422
JLIM-	0.00944518
JLIM-	0.000150804
JLIM-	0.0012699
JLIM-	0.00484572
JLIM-	0.000393333
JLIM-	0.000179951
JLIM-	0.00140826
JLIM-	0.00135195
JLIM-	0.000398884
JLIM-	0.00057351
JLIM-	0.000790367
JLIM-	0.00265731
JLIM-	0.0124319
JLIM-	1.36164e-05
JLIM-	0.000753602
JLIM-	0.00456888
JLIM-	0.00172096
JLIM-	0.000179143
JLIM-	0.00143118
JLIM-	0.00138064
JLIM-	0.000249907
JLIM-	1.12537e-05
JLIM-	0.000230787
JLIM-	0.00196893
JLIM-	0.00180936
JLIM-	0.00161221
JLIM-	0.00011452
JLIM-	1.92663e-05
JLIM-	8.57937e-06
JLIM-	3.97089e-05
JLIM-	0.000839366
JLIM-	0.000217288
JLIM-	0.00101804
JLIM-	0.0100028
JLIM-	0.00148157
JLIM-	0.001309
JLIM-	0.000662921
JLIM-	0.000870718
JLIM-	8.35255e-06
JLIM-	0.000511369
JLIM-	0.000134406
JLIM-	0.000809808
JLIM-	0.000771825
JLIM-	0.00456037
JLIM-	0.00211788
JLIM-	0.00084388
JLIM-	3.43432e-05
JLIM-	0.000655651
JLIM-	0.000230883
JLIM-	5.79045e-07
JLIM-	0.00187407
JLIM-	0.00122439
JLIM-	0.00191464
JLIM-	0.00138708
JLIM-	4.27604e-05
JLIM-	0.000497418
JLIM-	0.0148792
JLIM-	0.00194212
JLIM-	0.000224149
JLIM-	3.35413e-05
JLIM-	0.000293751
JLIM-	0.00740693
JLIM-	0.00604566
JLIM-	6.18901e-05
JLIM-	0.00251774
JLIM-	0.00108761
JLIM-	0.00168099
JLIM-	0.000138707
JLIM-	0.000587734
JLIM-	0.00130878
JLIM-	0.0001832
JLIM-	0.00295152
JLIM-	0.00119674
JLIM-	0.00127833
JLIM-	0.00148847
JLIM-	0.000439297
JLIM-	0.00225365
JLIM-	1.31472e-05
JLIM-	3.13765e-05
JLIM-	0.000334358
JLIM-	0.000138917
JLIM-	4.61004e-06
JLIM-	0.000100199
JLIM-	9.82928e-05
JLIM-	0.00048595
JLIM-	9.52222e-07
JLIM-	1.50897e-05
JLIM-	0.000307527
JLIM-	0.00140744
JLIM-	3.5704e-06
JLIM-	2.80325e-05
JLIM-	0.00082345
JLIM-	0.000873589
JLIM-	0.00468864
JLIM-	0.000909358
JLIM-	0.0123457
JLIM-	5.86386e-06
JLIM-	0.00233613
JLIM+	5.79563e-05
JLIM-	0.00210424
JLIM-	0.00216026
JLIM-	0.000334947
JLIM-	0.000907167
JLIM-	0.00428118
JLIM-	9.84201e-05
JLIM-	8.11645e-05
JLIM-	0.000145699
JLIM-	0.0013754
JLIM-	0.000359608
JLIM-	0.00119087
JLIM-	0.000346985
JLIM-	0.00236096
JLIM-	2.47232e-05
JLIM-	0.00027928
JLIM-	2.5835e-05
JLIM-	0.00120088
JLIM-	0.00368475
JLIM-	0.000408669
JLIM-	0.000591917
JLIM-	0.00114276
JLIM-	0.000548616
JLIM-	0.000830255
JLIM-	0.00374069
JLIM-	0.000716112
JLIM-	0.000536154
JLIM-	6.47568e-05
JLIM-	0.000576087
JLIM-	0.000601236
JLIM-	0.00173731
JLIM-	0.000150568
JLIM-	0.00166428
JLIM-	0.000587658
JLIM-	0.000203252
JLIM-	0.00252516
JLIM-	0.00182445
JLIM-	0.00628398
JLIM-	0.00348014
JLIM-	0.00372343
JLIM-	0.00388694
JLIM-	0.000673889
JLIM-	0.000193864
JLIM-	0.000140964
JLIM-	4.29996e-05
JLIM-	5.39982e-06
JLIM-	1.16274e-05
JLIM-	0.00092184
JLIM-	9.32967e-05
JLIM-	0.000744339
JLIM-	0.000126401
JLIM-	0.000544934
JLIM-	0.00436329
JLIM-	4.26641e-05
JLIM-	4.65333e-05
JLIM-	0.000224842
JLIM-	2.77533e-06
JLIM-	0.00146952
JLIM-	0.00291827
JLIM-	0.00397527
JLIM-	0.00248191
JLIM-	0.000893693
JLIM-	0.00190865
JLIM-	0.000145959
JLIM-	0.000340838
JLIM-	0.000376204
JLIM-	0.00569249
JLIM-	0.0013779
JLIM-	8.26355e-05
JLIM-	0.000810675
JLIM-	0.00025502
JLIM-	0.00373003
JLIM-	3.04872e-05
JLIM-	0.00160269
JLIM-	0.00175683
JLIM-	1.80582e-05
JLIM-	2.72651e-06
JLIM-	3.06061e-05
JLIM-	0.000135692
JLIM-	0.000811458
JLIM-	9.92734e-05
JLIM-	0.000978718
JLIM-	0.00430937
JLIM-	0.00311133
JLIM-	2.01093e-07
JLIM-	0.000763257
JLIM-	0.00183207
JLIM-	0.000137246
JLIM-	0.0005492
JLIM-	0.00864851
JLIM-	0.000256076
JLIM-	0.000241066
JLIM-	0.00143646
JLIM-	0.000845369
JLIM-	0.0016901
JLIM-	0.00552754
JLIM-	0.000186211
JLIM-	4.75644e-06
JLIM-	0.000193978
JLIM-	0.00156391
JLIM-	0.000898711
JLIM-	2.06827e-08
JLIM-	0.00264904
JLIM-	9.10391e-06
JLIM-	0.000227793
JLIM-	0.000410576
JLIM-	0.000453528
JLIM-	5.89902e-05
JLIM-	0.000598969
JLIM-	0.000430393
JLIM-	0.00016182
JLIM-	0.00385949
JLIM-	8.42529e-06
JLIM-	0.00127346
JLIM-	0.000373535
JLIM-	5.44951e-05
JLIM-	0.000486975
JLIM-	7.09209e-05
JLIM-	4.51078e-05
JLIM-	0.000287814
JLIM-	0.000310576
JLIM-	0.00210813
JLIM-	0.000231373
JLIM-	0.00033127
JLIM-	0.000151745
JLIM-	0.000492714
JLIM-	0.000492961
JLIM-	7.00852e-05
JLIM-	0.000132877
JLIM-	0.0016148
JLIM-	0.000930103
JLIM-	8.41122e-05
JLIM-	0.00225845
JLIM-	0.000571615
JLIM-	0.000541561
JLIM+	0.00019993
JLIM-	0.002179
JLIM-	1.52052e-05
JLIM-	8.30847e-05
JLIM-	0.000451251
JLIM-	0.00142813
JLIM-	0.000544489
JLIM-	0.00236171
JLIM-	0.000399108
JLIM-	0.00018774
JLIM-	0.000655141
JLIM-	0.00219273
JLIM-	0.00388586
JLIM-	0.00683266
JLIM-	0.000442405
JLIM-	3.52589e-05
JLIM-	0.00080093
JLIM-	0.0127395
JLIM-	0.000139834
JLIM-	0.00628826
JLIM-	0.00221118
JLIM-	2.69829e-06
JLIM-	8.7037e-07
JLIM-	0.000792866
JLIM-	1.14317e-05
JLIM-	0.000177531
JLIM-	9.41268e-06
JLIM-	6.03147e-05
JLIM-	0.00131768
JLIM-	0.000927321
JLIM-	0.000341261
JLIM-	0.00235251
JLIM-	0.000298709
JLIM-	0.000430378
JLIM-	0.00267526
JLIM-	0.0011268
JLIM-	0.000364206
JLIM-	0.000766258
JLIM-	0.00702628
JLIM-	0.00376912
JLIM-	0.000626304
JLIM-	8.72061e-05
JLIM-	5.68169e-05
JLIM-	0.000760719
JLIM-	1.31095e-05
JLIM-	7.77472e-05
JLIM-	0.0015703
JLIM-	1.57671e-05
JLIM-	2.99699e-05
JLIM-	0.00110004
JLIM-	0.000194525
JLIM-	4.13461e-05
JLIM-	0.000361294
JLIM-	0.00376725
JLIM-	0.00979755
JLIM-	0.000150687
JLIM-	0.000207116
JLIM-	0.00023778
JLIM-	0.00423451
JLIM-	0.000157733
JLIM-	0.000743449
[truncated: 14,653 more rows]

## Sheet: e
JLIM p	log JLIM p	PRS.R2
0.96	0.0177288	7.12149e-05
0.91	0.0409586	0.000112491
0.9	0.0457575	0.0100772
0.9	0.0457575	0.000137414
0.98	0.00877392	0.00030194
0.9	0.0457575	0.000306449
0.99	0.00436481	0.00554065
0.98	0.00877392	0.000563204
0.99	0.00436481	0.000197338
1	0	1.05584e-05
1	0	0.00361975
0.48	0.318759	0.000723109
0.81	0.091515	0.000124667
0.19	0.721246	0.0134062
1	0	7.00911e-05
1	0	0.000798835
1	0	0.000140678
1	0	8.48955e-05
0.96	0.0177288	8.32607e-05
0.98	0.00877392	0.00139678
1	0	0.0002551
0.96	0.0177288	0.000695303
0.97	0.0132283	0.000818182
0.96	0.0177288	0.0141886
1	0	0.000209339
0.88	0.0555173	0.00320019
0.39	0.408935	0.00144774
1	0	0.000345067
1	0	0.00313497
0.93	0.0315171	0.000345018
1	0	0.000734339
1	0	0.00087852
0.82	0.0861861	0.000568024
0.76	0.119186	0.00303226
1	0	2.50242e-07
0.93	0.0315171	0.000321686
0.99	0.00436481	0.000171011
0.95	0.0222764	7.12028e-06
0.99	0.00436481	0.00052633
0.86	0.0655015	0.00300226
0.98	0.00877392	8.72834e-05
0.96	0.0177288	0.00139234
1e-05	5	0.00104145
1	0	0.001363
1	0	0.00425359
0.96	0.0177288	0.00819097
0.98	0.00877392	0.000329615
0.00052	3.284	0.00118402
0.00053	3.27572	0.00247999
0.00054	3.26761	0.00215149
0.91	0.0409586	0.000641712
1	0	0.000207856
0.94	0.0268721	0.000994116
1	0	0.000707977
1	0	0.00104758
1	0	0.000820998
1	0	0.000965199
0.96	0.0177288	0.000932135
0.13	0.886057	0.00021672
0.97	0.0132283	0.000546332
0.93	0.0315171	0.000243734
0.00199	2.70115	0.00160095
0.99	0.00436481	0.00113175
0.73	0.136677	0.000470016
1	0	0.00020799
1	0	5.54079e-06
0.92	0.0362122	0.000152657
0.99	0.00436481	0.00139313
0.14	0.853872	0.00216699
1	0	0.00074933
1	0	9.23881e-05
1	0	0.000199582
1	0	0.000320873
1	0	0.000110008
0.95	0.0222764	0.000468009
1	0	0.000141952
1	0	7.26922e-05
0.67	0.173925	0.00183034
0.67	0.173925	0.000931085
0.98	0.00877392	0.00010252
0.98	0.00877392	8.44741e-05
0.93	0.0315171	0.00108591
1	0	0.00030858
0.92	0.0362122	0.000162837
0.97	0.0132283	0.00209518
0.7	0.154902	0.000251682
0.58	0.236572	0.00109289
1	0	9.87326e-06
0.58	0.236572	0.00107306
0.93	0.0315171	0.000279063
0.93	0.0315171	0.000402759
0.75	0.124939	2.45525e-06
1	0	8.91903e-05
1	0	0.0105918
0.93	0.0315171	0.00077362
0.99	0.00436481	0.00502206
0.91	0.0409586	0.00451404
0.91	0.0409586	0.00537282
0.97	0.0132283	0.00442097
0.95	0.0222764	0.000961911
0.98	0.00877392	0.000588184
1	0	0.00188875
0.06328	1.19873	0.000252963
0.68	0.167491	4.56757e-06
0.34	0.468521	0.00361563
1	0	8.25622e-06
0.23	0.638272	0.006701
0.75	0.124939	0.00296341
0.96	0.0177288	5.48845e-05
0.76	0.119186	1.36924e-05
0.97	0.0132283	0.000324717
0.78	0.107905	0.00162215
0.74	0.130768	0.000487327
0.73	0.136677	6.47222e-06
1	0	0.000440815
1	0	0.000710619
1	0	0.0122174
1	0	3.32385e-05
1e-05	5	0.00154019
0.99	0.00436481	2.07977e-05
1	0	0.000315114
0.98	0.00877392	0.000798615
0.93	0.0315171	0.011484
0.76	0.119186	0.00022374
0.76	0.119186	5.7641e-05
1	0	0.000229971
0.07457	1.12744	0.00123721
0.93	0.0315171	0.00062591
1e-05	5	0.00252301
0.94	0.0268721	0.000298722
0.98	0.00877392	0.000176358
0.67	0.173925	4.92586e-06
0.89	0.05061	0.0155406
0.99	0.00436481	0.000354487
0.95	0.0222764	0.000139587
0.99	0.00436481	0.00166088
0.89	0.05061	0.00180912
0.75	0.124939	0.000370291
0.63	0.200659	0.000637185
1	0	0.000964802
1	0	0.000602594
0.97	0.0132283	0.000684759
0.97	0.0132283	0.00632363
0.92	0.0362122	0.00306861
0.94	0.0268721	0.000447358
0.94	0.0268721	0.000794184
0.92	0.0362122	0.000285588
0.98	0.00877392	0.000983931
0.81	0.091515	0.00115116
1	0	0.00162503
0.91	0.0409586	8.73054e-05
0.93	0.0315171	0.00218482
0.01969	1.70575	0.00749577
0.01923	1.71602	0.00623863
0.88	0.0555173	0.00318525
0.73	0.136677	0.00371534
0.99	0.00436481	0.00264364
1	0	0.000133866
1	0	0.000265104
0.00238	2.62342	0.000274622
0.00284	2.54668	0.000108295
1	0	0.000550308
0.41	0.387216	0.000153929
1	0	0.000649621
1	0	0.00059009
1	0	0.000304202
0.88	0.0555173	0.000167678
0.96	0.0177288	0.00138283
0.79	0.102373	3.20651e-05
1	0	0.00114398
0.99	0.00436481	0.000171924
0.97	0.0132283	1.0124e-06
0.89	0.05061	0.000528177
0.97	0.0132283	2.66853e-05
0.87	0.0604807	0.00184315
1	0	1.10181e-05
1	0	0.0041194
0.96	0.0177288	0.000235581
1	0	0.00140211
0.64	0.19382	0.00260073
0.64	0.19382	0.00242115
0.96	0.0177288	0.000618558
1	0	0.000763583
1	0	0.000165354
0.93	0.0315171	2.9549e-05
0.93	0.0315171	0.000433759
0.93	0.0315171	1.92005e-05
1	0	0.000141013
0.99	0.00436481	0.00129253
0.98	0.00877392	0.00143194
1	0	0.00217135
0.8	0.09691	8.42965e-05
0.97	0.0132283	9.31287e-05
0.97	0.0132283	0.000107015
1	0	0.000305414
1	0	0.000126076
0.95	0.0222764	0.00140811
0.69	0.161151	3.8283e-05
0.83	0.0809219	0.00154427
0.51	0.29243	0.000635392
0.99	0.00436481	0.00104827
0.98	0.00877392	0.00176621
0.88	0.0555173	1.01052e-06
0.67	0.173925	2.61844e-06
0.99	0.00436481	0.000769202
0.97	0.0132283	1.6598e-05
0.99	0.00436481	0.00133745
0.71	0.148742	4.15683e-05
0.56	0.251812	0.00193702
0.94	0.0268721	0.000132363
1	0	2.15057e-05
1	0	0.000731767
0.98	0.00877392	0.00103603
0.00079	3.10237	0.0029337
0.00079	3.10237	0.00328411
1e-05	5	0.00257874
0.92	0.0362122	0.000172771
0.93	0.0315171	0.00437047
0.69	0.161151	0.000167934
0.96	0.0177288	0.000482383
0.97	0.0132283	1.53212e-06
0.94	0.0268721	0.000225513
1	0	0.00370706
0.76	0.119186	9.31822e-05
0.98	0.00877392	0.00267533
1	0	0.000826509
1	0	3.1188e-05
0.62	0.207608	9.3168e-05
1	0	6.56526e-05
0.0071	2.14874	6.4584e-05
0.81	0.091515	0.00427369
0.77	0.113509	0.00239725
0.93	0.0315171	0.000167293
0.99	0.00436481	0.000424765
0.79	0.102373	0.00044056
0.95	0.0222764	0.00177121
0.98	0.00877392	6.88048e-05
1	0	0.00167138
0.75	0.124939	0.00140165
1	0	0.00176457
1	0	0.000579948
1	0	0.0015784
1	0	0.000315678
0.00011	3.95861	0.0013367
0.00028	3.55284	0.000856481
0.98	0.00877392	0.00130518
0.97	0.0132283	0.00186254
0.97	0.0132283	0.00705834
1	0	7.69709e-06
0.97	0.0132283	0.00474648
0.97	0.0132283	0.00500734
0.00408	2.38934	0.000266386
0.97	0.0132283	1.91166e-05
0.84	0.0757207	0.00267999
0.89	0.05061	2.60187e-06
2e-05	4.69897	0.000303378
3e-05	4.52288	0.000618326
0.33	0.481486	0.0002949
1	0	0.00123687
1	0	0.000882656
1	0	0.000129808
1	0	0.00026043
0.91	0.0409586	0.00160193
0.97	0.0132283	8.23227e-05
1	0	1.17293e-05
1	0	0.00101678
1	0	0.00119592
1	0	0.00206034
0.94	0.0268721	0.000540432
0.94	0.0268721	8.86469e-05
0.99	0.00436481	8.37051e-05
1	0	0.000324061
1	0	0.000126766
1	0	0.000128544
1	0	0.00270209
1	0	0.00015437
1	0	5.9712e-05
0.98	0.00877392	0.00062222
0.98	0.00877392	0.00102169
0.95	0.0222764	0.00171905
0.85	0.0705811	0.000622621
0.94	0.0268721	7.83912e-06
0.92	0.0362122	7.61101e-05
0.00691	2.16052	2.00893e-05
1	0	0.00188964
1	0	0.00799784
0.92	0.0362122	0.000528621
0.99	0.00436481	0.000282871
0.09458	1.0242	0.00598978
0.88	0.0555173	0.000184687
1	0	0.000699538
1	0	2.21481e-05
0.99	0.00436481	0.000285363
0.88	0.0555173	0.00139378
0.88	0.0555173	0.00134535
0.88	0.0555173	0.00284209
1	0	0.000118684
0.06005	1.22149	0.00951895
1	0	0.00233603
0.96	0.0177288	0.00912149
0.06037	1.21918	0.0081112
0.99	0.00436481	0.00548891
0.99	0.00436481	0.00213925
0.99	0.00436481	0.00590887
0.99	0.00436481	0.00234617
0.99	0.00436481	0.000910186
1e-05	5	0.000126847
0.53	0.275724	0.00359388
1	0	6.05254e-05
0.95	0.0222764	0.000326303
0.6	0.221849	0.00025007
0.87	0.0604807	0.000301973
0.65	0.187087	0.000453402
0.18	0.744727	0.00357022
0.52	0.283997	0.00185086
0.99	0.00436481	0.000447126
0.93	0.0315171	0.0012847
0.89	0.05061	0.000278883
0.79	0.102373	0.00320181
0.96	0.0177288	0.000238263
0.71	0.148742	0.000514083
0.9	0.0457575	0.000102541
0.98	0.00877392	0.00708194
1	0	0.000252656
0.97	0.0132283	0.0040781
0.98	0.00877392	0.00297251
1	0	7.48759e-05
0.74	0.130768	0.00222175
1	0	0.000274167
0.94	0.0268721	0.000885695
0.99	0.00436481	1.86301e-05
1	0	8.34837e-06
0.99	0.00436481	4.93737e-07
1	0	0.000115393
1	0	1.95286e-05
1	0	7.97874e-05
0.72	0.142668	2.02383e-05
0.89	0.05061	0.000981699
0.8	0.09691	1.23391e-05
0.95	0.0222764	0.00490264
0.94	0.0268721	7.49068e-06
0.98	0.00877392	2.15889e-05
0.96	0.0177288	5.83397e-05
0.00372	2.42946	0.000192612
0.99	0.00436481	2.0601e-06
0.53	0.275724	0.00720564
0.96	0.0177288	0.00219953
0.99	0.00436481	0.000615142
1	0	0.00216151
0.35	0.455932	0.000105087
0.66	0.180456	0.00108796
0.94	0.0268721	0.00270094
0.99	0.00436481	0.00658831
0.83	0.0809219	0.000298481
0.99	0.00436481	0.00136369
1	0	0.000265012
1	0	5.15464e-05
0.97	0.0132283	0.000957007
0.99	0.00436481	0.000963867
1	0	0.000894041
1	0	0.00348311
0.93	0.0315171	0.00017846
0.91	0.0409586	0.00386775
0.96	0.0177288	0.000168284
0.9	0.0457575	0.00166807
0.91	0.0409586	0.00100195
1	0	0.0119809
0.95	0.0222764	0.00393907
0.99	0.00436481	0.000675179
0.74	0.130768	0.00471208
1	0	0.000199752
1	0	0.000172276
1e-05	5	0.000434889
1	0	0.00184508
0.96	0.0177288	6.44757e-05
0.94	0.0268721	0.00653393
0.92	0.0362122	0.00435368
0.98	0.00877392	0.00111212
0.98	0.00877392	0.00126412
1	0	0.00085881
1	0	0.00113704
1	0	0.000509414
1	0	0.000115795
0.96	0.0177288	0.000452321
1	0	0.000352686
1	0	0.00283397
0.93	0.0315171	0.00626057
1	0	0.00302472
0.88	0.0555173	0.00305608
0.94	0.0268721	0.00368579
0.9	0.0457575	0.000326822
0.93	0.0315171	0.000254393
0.93	0.0315171	1.81731e-05
0.93	0.0315171	0.00107335
0.93	0.0315171	0.00201348
0.93	0.0315171	0.00162733
0.96	0.0177288	0.00537522
0.96	0.0177288	0.00353701
1	0	0.00151701
1	0	0.00115904
0.99	0.00436481	0.000437994
0.99	0.00436481	0.000554661
1	0	0.00512447
0.91	0.0409586	0.000404041
0.92	0.0362122	0.000385832
0.99	0.00436481	6.23679e-05
0.00984	2.007	0.00154943
1	0	0.000647953
0.92	0.0362122	0.000835722
0.97	0.0132283	0.00434344
0.98	0.00877392	0.00112756
0.77	0.113509	0.000610629
1	0	0.000887161
1	0	0.00114963
1	0	0.000120405
0.92	0.0362122	0.00219801
1	0	0.000106366
1	0	0.00123368
0.61	0.21467	0.00125469
0.95	0.0222764	0.00293893
0.81	0.091515	0.00227666
0.92	0.0362122	0.000614229
0.96	0.0177288	0.00222713
0.97	0.0132283	0.000373395
0.99	0.00436481	0.000568415
1	0	0.00346029
0.95	0.0222764	0.00154081
1	0	5.2375e-05
0.94	0.0268721	0.00105845
0.78	0.107905	0.00245385
0.97	0.0132283	0.00463455
0.11	0.958607	0.00077331
1	0	0.00334191
1	0	8.27189e-06
0.86	0.0655015	0.00039383
1	0	0.000825373
0.98	0.00877392	0.00422005
0.84	0.0757207	0.00229236
1	0	0.00362563
0.99	0.00436481	0.00281112
0.86	0.0655015	0.000156796
0.94	0.0268721	0.000173857
0.33	0.481486	5.22038e-05
0.95	0.0222764	0.000132473
0.93	0.0315171	0.000370036
0.71	0.148742	0.00368271
0.71	0.148742	0.00289442
0.29	0.537602	0.000181097
0.98	0.00877392	0.00780396
0.99	0.00436481	0.00148668
1	0	0.000156454
1	0	0.000451281
0.18	0.744727	0.000550153
0.43	0.366532	4.24901e-05
1	0	0.000613947
0.31	0.508638	0.00838576
0.93	0.0315171	0.000340371
0.98	0.00877392	8.83627e-05
0.44	0.356547	0.00116384
0.98	0.00877392	0.00154668
0.98	0.00877392	0.000735847
0.93	0.0315171	0.00167214
0.87	0.0604807	0.00106204
1	0	0.000219018
0.9	0.0457575	0.00092711
0.87	0.0604807	7.12037e-05
0.97	0.0132283	2.15284e-05
1	0	0.000866933
1	0	8.03432e-07
0.93	0.0315171	0.002336
0.52	0.283997	0.00167736
0.99	0.00436481	0.00105863
0.79	0.102373	0.00198782
1	0	0.00143212
0.89	0.05061	0.00195068
1	0	0.000518933
0.62	0.207608	0.000567961
1	0	0.00106739
0.98	0.00877392	0.00183401
0.9	0.0457575	3.29254e-05
0.98	0.00877392	0.00196646
0.73	0.136677	5.90695e-06
0.38	0.420216	0.000443664
1	0	0.000369287
0.2	0.69897	0.000400384
1	0	0.00549492
0.88	0.0555173	5.98692e-05
0.86	0.0655015	4.12707e-06
1	0	0.00235032
0.48	0.318759	0.000285996
0.96	0.0177288	0.00104869
0.91	0.0409586	0.00365307
0.75	0.124939	0.00142546
0.92	0.0362122	2.12219e-06
1	0	8.01707e-06
1	0	0.00234997
0.96	0.0177288	0.000154545
1	0	9.46491e-05
1	0	0.000290325
0.74	0.130768	0.00183901
0.92	0.0362122	0.00174618
0.95	0.0222764	0.00477846
0.98	0.00877392	4.62253e-05
0.86	0.0655015	0.0039876
0.82	0.0861861	4.68013e-05
0.88	0.0555173	2.37094e-05
1	0	0.0015674
1	0	0.00380969
0.99	0.00436481	0.00214607
0.93	0.0315171	0.0178171
0.92	0.0362122	0.00250836
0.97	0.0132283	0.00081095
0.93	0.0315171	0.00144504
0.71	0.148742	0.000600245
0.73	0.136677	0.00256602
0.66	0.180456	0.00221046
1	0	0.000866772
0.97	0.0132283	0.000749956
0.88	0.0555173	2.45602e-05
0.97	0.0132283	0.000194742
0.97	0.0132283	0.00131773
0.97	0.0132283	0.000198349
0.96	0.0177288	0.000440626
1	0	0.000234019
0.87	0.0604807	0.00360691
0.87	0.0604807	0.00423628
0.96	0.0177288	7.71852e-05
0.95	0.0222764	0.00490564
0.96	0.0177288	0.00178087
0.99	0.00436481	0.000398076
0.6	0.221849	0.000754984
0.97	0.0132283	0.00453808
1	0	6.94077e-06
0.97	0.0132283	5.20972e-08
0.87	0.0604807	0.00132934
0.87	0.0604807	0.0020813
1	0	5.43201e-06
1	0	0.00260531
1	0	8.07627e-05
0.00033	3.48149	0.000624024
0.95	0.0222764	1.02971e-07
0.97	0.0132283	0.000342408
0.98	0.00877392	0.000504075
1	0	0.00016771
1	0	0.00855
1	0	4.9e-05
0.93	0.0315171	0.00016253
0.97	0.0132283	0.000296243
0.98	0.00877392	6.66598e-05
0.08099	1.09157	0.000269583
0.73	0.136677	0.00016291
0.95	0.0222764	0.000127334
0.81	0.091515	0.000325872
0.7	0.154902	0.0103873
0.98	0.00877392	1.51019e-05
0.99	0.00436481	0.000469878
0.89	0.05061	0.000532171
1	0	0.000862481
0.87	0.0604807	0.000944574
0.25	0.60206	0.00446101
1	0	0.0001764
1	0	0.00119056
0.87	0.0604807	0.000148476
0.97	0.0132283	0.000564871
1	0	0.000853399
0.69	0.161151	0.00517647
0.87	0.0604807	0.000375816
1	0	0.000161065
0.99	0.00436481	0.00149305
0.93	0.0315171	3.64517e-06
0.99	0.00436481	9.09579e-05
1	0	0.00150374
0.98	0.00877392	0.00878656
1	0	0.002638
1	0	0.00640158
1	0	0.000903652
0.57	0.244125	0.000589302
0.8	0.09691	0.00153535
0.24	0.619789	1.52074e-07
0.96	0.0177288	0.000256245
1	0	2.62511e-08
0.98	0.00877392	0.000859643
0.95	0.0222764	0.00294515
1	0	0.000243003
0.9	0.0457575	0.000122789
0.95	0.0222764	0.000509233
0.95	0.0222764	0.000369979
0.93	0.0315171	0.000285972
0.92	0.0362122	0.000584168
1	0	0.000318214
1	0	0.000843482
0.73	0.136677	4.16775e-05
0.66	0.180456	6.8245e-05
0.94	0.0268721	4.09112e-05
0.93	0.0315171	1.10655e-05
0.94	0.0268721	7.36274e-06
1	0	0.000813122
1	0	1.76549e-05
1	0	3.35285e-05
1	0	2.38616e-05
0.72	0.142668	0.00676119
0.88	0.0555173	0.00198141
0.95	0.0222764	0.000327589
0.97	0.0132283	0.000213202
0.99	0.00436481	0.0024301
0.94	0.0268721	0.000602298
0.94	0.0268721	0.00096323
0.94	0.0268721	0.000638524
0.98	0.00877392	6.05033e-05
0.99	0.00436481	3.44226e-08
0.99	0.00436481	0.000225149
0.99	0.00436481	3.41005e-05
0.52	0.283997	0.00119701
1	0	0.000250185
0.96	0.0177288	0.00102442
0.99	0.00436481	0.00011638
1	0	0.00020924
0.99	0.00436481	0.00049977
1	0	0.00444216
1	0	0.00134818
0.69	0.161151	0.0024954
0.83	0.0809219	0.0012739
0.99	0.00436481	0.00463587
1	0	0.00642886
0.98	0.00877392	0.00041898
0.98	0.00877392	2.10886e-06
1	0	0.0001536
0.94	0.0268721	0.000212654
1	0	0.000910991
0.99	0.00436481	0.000187228
0.99	0.00436481	0.000337849
0.98	0.00877392	0.000136309
0.98	0.00877392	0.000153642
0.98	0.00877392	0.000159125
0.82	0.0861861	0.00138491
0.82	0.0861861	0.000219078
0.98	0.00877392	0.000571671
0.96	0.0177288	0.000507415
1	0	0.00132826
0.99	0.00436481	0.000375536
0.89	0.05061	0.00241565
0.99	0.00436481	0.00627378
0.93	0.0315171	0.00229139
0.98	0.00877392	0.000703921
0.03481	1.4583	2.64666e-05
0.95	0.0222764	0.00581444
1	0	0.00036494
0.84	0.0757207	0.00607863
1	0	0.000121749
1	0	3.38362e-05
1	0	1.14278e-05
1	0	8.34626e-05
1	0	1.68417e-05
1	0	5.07421e-06
0.94	0.0268721	0.00130194
0.81	0.091515	0.000481737
0.96	0.0177288	0.000153369
0.97	0.0132283	0.00192055
1	0	0.000107154
0.69	0.161151	0.000566656
0.2	0.69897	0.00027193
1	0	0.000881642
0.9	0.0457575	5.85104e-06
1	0	0.00279582
0.37	0.431798	0.000314152
1	0	2.53075e-06
0.91	0.0409586	0.000288552
0.81	0.091515	7.45878e-06
0.83	0.0809219	8.44516e-05
0.62	0.207608	0.000650664
0.97	0.0132283	1.91682e-05
0.92	0.0362122	0.00035001
0.92	0.0362122	0.000285505
1	0	0.00200458
1	0	0.00290609
1	0	0.000206419
1	0	0.00015758
0.79	0.102373	0.00459122
1	0	0.000826561
1	0	0.00142801
0.97	0.0132283	2.33322e-05
1	0	3.19259e-05
1	0	5.86856e-06
0.79	0.102373	6.5609e-05
0.91	0.0409586	0.00227129
1	0	0.0052122
1	0	0.00164832
0.88	0.0555173	5.91054e-05
0.62	0.207608	2.04395e-05
0.56	0.251812	0.00319133
1	0	1.59181e-05
0.99	0.00436481	0.000190612
0.93	0.0315171	0.00127472
0.93	0.0315171	0.000341987
0.93	0.0315171	0.000755835
0.81	0.091515	0.000126023
0.11	0.958607	0.000696364
0.01068	1.97143	0.00127972
0.97	0.0132283	4.18501e-05
0.95	0.0222764	3.0042e-05
0.98	0.00877392	6.65242e-05
1	0	0.00104021
1	0	0.0101161
0.9	0.0457575	9.12205e-05
0.9	0.0457575	0.000690057
0.94	0.0268721	0.000139709
0.76	0.119186	0.000303858
0.97	0.0132283	0.000187458
0.99	0.00436481	0.000724869
1	0	0.000491671
0.98	0.00877392	0.00177065
0.75	0.124939	0.000182078
0.89	0.05061	0.0019351
0.92	0.0362122	0.00167166
0.97	0.0132283	0.00358681
1	0	0.00126924
0.95	0.0222764	0.00095014
0.99	0.00436481	5.08642e-05
0.89	0.05061	1.08606e-05
0.91	0.0409586	1.02696e-05
0.25	0.60206	0.000110549
0.89	0.05061	0.000616511
0.82	0.0861861	0.000147779
0.94	0.0268721	0.00237193
1	0	0.00398285
0.95	0.0222764	0.00140343
0.9	0.0457575	0.000641857
1	0	0.000626996
0.99	0.00436481	0.000386142
1	0	0.000108382
0.98	0.00877392	0.000338652
0.98	0.00877392	0.000238371
1	0	0.000637435
0.97	0.0132283	0.00137303
0.99	0.00436481	0.000239226
1	0	0.000163067
0.85	0.0705811	0.000413078
0.94	0.0268721	4.37917e-08
1	0	0.00340986
1	0	0.000221339
1	0	0.00257244
1	0	0.000479546
1	0	0.00349365
1	0	0.00195461
0.99	0.00436481	0.000910762
0.12	0.920819	0.00309243
0.82	0.0861861	0.000154961
1	0	0.000488689
1	0	5.12347e-07
0.6	0.221849	7.74866e-05
0.84	0.0757207	0.000532694
0.42	0.376751	7.36098e-05
0.99	0.00436481	1.06014e-05
0.97	0.0132283	0.00207346
1	0	0.000345984
0.97	0.0132283	0.00130796
1	0	0.000468682
1	0	0.000526751
1	0	0.000676801
0.96	0.0177288	0.00350355
0.9	0.0457575	0.00159434
0.93	0.0315171	0.00235538
0.9	0.0457575	0.00226791
0.97	0.0132283	0.000489094
0.95	0.0222764	0.00239506
0.78	0.107905	0.000468103
1	0	0.000552808
1	0	0.000425016
0.00549	2.26043	0.000546973
0.95	0.0222764	0.000370678
0.91	0.0409586	0.000867618
0.95	0.0222764	0.000566605
0.92	0.0362122	0.000741539
0.99	0.00436481	0.00436805
0.98	0.00877392	0.000126853
0.88	0.0555173	0.00134091
0.66	0.180456	0.00529648
0.92	0.0362122	0.000102404
0.92	0.0362122	0.00182278
1	0	0.00102759
0.66	0.180456	0.000215713
1	0	0.00200651
0.88	0.0555173	0.00160559
0.97	0.0132283	0.00131139
0.98	0.00877392	0.000402663
1	0	0.00164281
1	0	0.00158866
0.99	0.00436481	0.000260686
0.21	0.677781	0.000158762
0.81	0.091515	0.000952314
1	0	0.000111121
1	0	0.000691387
1	0	7.53953e-05
0.98	0.00877392	0.000342354
0.97	0.0132283	0.002504
0.95	0.0222764	0.000219816
0.97	0.0132283	0.000584592
0.87	0.0604807	0.00238917
0.92	0.0362122	0.00296159
1	0	0.00213722
0.91	0.0409586	3.27915e-05
0.55	0.259637	0.00137948
0.87	0.0604807	0.000906235
0.93	0.0315171	2.53018e-06
0.93	0.0315171	0.00024822
1	0	0.00102745
0.74	0.130768	0.00106066
0.9	0.0457575	3.27514e-06
0.89	0.05061	0.000185883
0.92	0.0362122	0.000370828
0.00356	2.44855	8.38672e-05
0.99	0.00436481	0.000620904
1	0	2.5739e-05
0.93	0.0315171	0.00527842
0.86	0.0655015	0.00243664
0.94	0.0268721	2.34805e-07
0.94	0.0268721	0.00074365
1	0	0.000783361
0.74	0.130768	0.000446395
1	0	0.0021871
0.73	0.136677	0.00109319
0.73	0.136677	0.00065287
0.67	0.173925	0.00439363
0.06788	1.16826	0.000249079
0.94	0.0268721	0.0108267
0.96	0.0177288	0.000739893
1	0	0.00366599
1	0	0.00641604
0.74	0.130768	6.13129e-06
0.94	0.0268721	0.00294265
0.99	0.00436481	9.97529e-05
0.83	0.0809219	0.00109602
1	0	0.000232362
1	0	0.00127602
0.99	0.00436481	0.00168235
1	0	0.000382688
0.99	0.00436481	2.71274e-05
1	0	0.000994799
0.89	0.05061	0.0021394
0.89	0.05061	0.00116795
1	0	0.00449172
0.99	0.00436481	0.00456764
0.98	0.00877392	0.00223806
1	0	0.00025996
1	0	0.00186302
0.96	0.0177288	0.000212965
0.93	0.0315171	4.42908e-05
1	0	0.000195746
0.96	0.0177288	4.66799e-05
1	0	0.00157541
0.97	0.0132283	1.77974e-05
1	0	0.00268519
1	0	0.000585873
1	0	0.000146968
0.97	0.0132283	6.44559e-05
1	0	0.00530417
1	0	0.00322745
1e-05	5	7.86322e-05
1e-05	5	0.000535171
1	0	1.62207e-05
0.96	0.0177288	0.000194662
0.35	0.455932	0.000728486
0.99	0.00436481	6.78276e-05
0.66	0.180456	0.00251918
1	0	3.99243e-07
0.74	0.130768	0.000102627
0.68	0.167491	2.45924e-05
0.85	0.0705811	0.000184841
0.86	0.0655015	0.00011842
0.86	0.0655015	4.09484e-05
0.98	0.00877392	1.97537e-05
0.83	0.0809219	0.000278903
0.7	0.154902	0.000178686
0.97	0.0132283	0.00033744
1	0	0.000316061
1	0	0.000858666
0.96	0.0177288	0.000302068
0.96	0.0177288	0.000439973
0.94	0.0268721	0.000429987
0.93	0.0315171	0.00150531
0.9	0.0457575	0.00121396
1	0	0.00132929
0.01303	1.88506	0.000291292
1	0	0.000346446
1	0	0.00137369
0.99	0.00436481	0.000134478
0.93	0.0315171	0.00107944
0.97	0.0132283	0.00170813
0.98	0.00877392	0.000627199
0.92	0.0362122	0.000373458
0.96	0.0177288	0.000468405
0.97	0.0132283	0.00026661
0.92	0.0362122	7.63385e-06
0.43	0.366532	0.00268584
0.99	0.00436481	0.0039608
1	0	4.10697e-05
0.00032	3.49485	0.000841288
0.56	0.251812	0.000636734
0.32	0.49485	0.00170981
0.0817	1.08778	0.000181105
1	0	0.00358737
0.94	0.0268721	0.000465794
0.94	0.0268721	7.20383e-06
1	0	0.000722825
1	0	0.00213162
0.97	0.0132283	0.00167675
1	0	7.90078e-05
0.98	0.00877392	0.00216896
0.97	0.0132283	0.000709847
0.51	0.29243	6.3119e-06
1	0	0.000794099
0.93	0.0315171	0.00283055
1	0	4.12832e-06
1	0	0.000421506
1	0	0.0015979
0.9	0.0457575	6.64305e-05
0.72	0.142668	1.15149e-07
0.94	0.0268721	5.48719e-07
0.99	0.00436481	0.00011364
0.99	0.00436481	0.000502822
0.99	0.00436481	2.39735e-05
0.99	0.00436481	1.19639e-07
0.99	0.00436481	0.0007025
0.97	0.0132283	0.00257085
1	0	0.00188726
0.98	0.00877392	2.57049e-05
1	0	6.99652e-05
0.96	0.0177288	7.71219e-05
1	0	7.01335e-05
0.98	0.00877392	0.00133497
1	0	0.00144213
0.88	0.0555173	5.95402e-06
1	0	0.00109473
1	0	0.00235874
1	0	0.00115104
0.99	0.00436481	2.367e-05
1	0	0.00344771
0.91	0.0409586	4.86995e-05
0.99	0.00436481	0.00192031
0.95	0.0222764	0.000229716
0.95	0.0222764	0.000290093
0.95	0.0222764	0.000457192
0.96	0.0177288	0.00277457
0.92	0.0362122	0.000393872
0.51	0.29243	0.00482337
1	0	1.87496e-05
0.39	0.408935	1.23927e-05
0.47	0.327902	0.000243525
0.00755	2.12205	0.000295811
0.71	0.148742	9.05052e-05
0.76	0.119186	0.000237776
0.77	0.113509	0.000233358
0.76	0.119186	0.000253329
0.76	0.119186	0.00180122
1	0	3.41027e-05
0.97	0.0132283	0.0029161
0.96	0.0177288	5.3894e-05
0.82	0.0861861	0.00114251
0.98	0.00877392	0.00178627
0.77	0.113509	0.00347462
1	0	0.000297706
1	0	1.80531e-05
1	0	4.82873e-05
1	0	0.00124108
1	0	0.000202592
1	0	0.000874482
0.99	0.00436481	1.44075e-06
1	0	0.00115039
0.95	0.0222764	0.000831528
1	0	0.00204063
0.99	0.00436481	0.000458553
0.99	0.00436481	0.000107534
0.92	0.0362122	5.22254e-07
0.89	0.05061	0.0026825
0.99	0.00436481	0.00406582
0.99	0.00436481	0.00166902
0.97	0.0132283	0.00114106
1	0	0.000545144
0.94	0.0268721	0.000100457
0.99	0.00436481	5.82874e-06
0.62	0.207608	0.000681092
0.98	0.00877392	0.00019784
1	0	0.00315117
1	0	0.00178376
0.99	0.00436481	3.5076e-05
1	0	0.00241068
0.98	0.00877392	0.000116595
0.95	0.0222764	0.00580948
0.88	0.0555173	1.71589e-05
0.95	0.0222764	0.00600059
0.95	0.0222764	0.000439315
0.95	0.0222764	0.00114549
1	0	0.000600065
1	0	0.000525952
1	0	0.0031111
1	0	0.00227509
1	0	3.16492e-05
0.95	0.0222764	0.000104011
0.66	0.180456	0.00282998
1	0	0.000184269
1	0	0.000533201
1	0	0.00457008
0.98	0.00877392	0.0048222
0.98	0.00877392	0.000452151
1	0	0.000267374
0.98	0.00877392	0.000388208
0.95	0.0222764	0.000125842
1	0	0.0015305
0.59	0.229148	0.00304096
0.99	0.00436481	0.0002411
1	0	0.00147523
1	0	2.23205e-05
0.97	0.0132283	8.93282e-05
1	0	0.00243542
1	0	0.000190202
0.97	0.0132283	0.00100554
0.94	0.0268721	4.42409e-06
0.56	0.251812	3.2458e-06
1	0	0.00101368
0.96	0.0177288	0.00200067
0.96	0.0177288	4.64737e-06
0.58	0.236572	0.00239336
0.92	0.0362122	0.00020449
0.31	0.508638	0.00276822
0.97	0.0132283	3.22094e-06
0.97	0.0132283	0.000614913
1	0	0.00204996
0.91	0.0409586	0.00125443
0.03678	1.43439	0.000101576
1	0	0.00144346
0.96	0.0177288	0.000174304
0.96	0.0177288	0.00245322
0.95	0.0222764	0.000205533
0.99	0.00436481	0.00105042
0.98	0.00877392	0.00302893
0.29	0.537602	4.29719e-05
0.95	0.0222764	0.0110658
1	0	0.00712511
0.93	0.0315171	0.0021044
1	0	0.000952331
0.98	0.00877392	4.11297e-05
0.98	0.00877392	0.00085501
0.64	0.19382	0.000878882
0.96	0.0177288	0.00300109
0.86	0.0655015	0.00153746
0.99	0.00436481	0.00610094
0.84	0.0757207	2.30404e-05
0.32	0.49485	0.00102001
0.83	0.0809219	0.000191329
0.98	0.00877392	0.000464348
1	0	0.000107264
0.9	0.0457575	0.00149159
0.93	0.0315171	0.000305564
1	0	0.000198555
0.93	0.0315171	2.42216e-05
0.99	0.00436481	4.85162e-05
0.99	0.00436481	1.01014e-07
0.98	0.00877392	4.35598e-05
0.99	0.00436481	0.000107131
0.97	0.0132283	0.00184188
0.99	0.00436481	2.39754e-05
0.91	0.0409586	0.00080035
0.91	0.0409586	5.03279e-06
0.95	0.0222764	0.00323991
0.95	0.0222764	0.00315702
0.8	0.09691	0.000913949
0.8	0.09691	0.000798669
0.89	0.05061	0.000597255
0.74	0.130768	0.00141015
0.93	0.0315171	0.00250431
0.01192	1.92372	8.61707e-06
1	0	0.00182616
0.99	0.00436481	0.000266334
1	0	1.70053e-05
0.92	0.0362122	0.000612146
0.95	0.0222764	9.75926e-05
0.95	0.0222764	4.53661e-05
0.33	0.481486	0.0023125
0.62	0.207608	4.10346e-05
0.00925	2.03386	0.00271651
1	0	4.45833e-05
1	0	6.90381e-06
0.99	0.00436481	0.00222628
1	0	0.00111899
1	0	0.00568018
0.99	0.00436481	0.000245675
1	0	0.0017184
1	0	0.00924359
0.99	0.00436481	0.0010162
0.95	0.0222764	0.000247477
0.99	0.00436481	0.00079176
0.76	0.119186	3.94638e-05
1	0	0.00159723
1	0	1.11704e-05
0.98	0.00877392	1.20072e-05
0.99	0.00436481	0.000331829
0.94	0.0268721	0.000850676
0.94	0.0268721	1.47523e-05
0.95	0.0222764	0.000318134
0.95	0.0222764	0.000562642
1	0	0.000233456
1	0	4.80396e-05
0.49	0.309804	0.00190181
0.75	0.124939	4.95758e-06
0.89	0.05061	0.000473333
1	0	0.000960292
0.99	0.00436481	8.14798e-07
0.96	0.0177288	0.000215509
0.92	0.0362122	0.000661869
0.97	0.0132283	0.000910097
0.89	0.05061	0.000492736
0.89	0.05061	0.001034
1	0	0.000234804
1	0	0.000422594
1	0	0.000159255
0.95	0.0222764	0.0010492
1	0	7.11503e-07
1	0	0.000105553
1	0	3.68361e-05
1	0	0.00240219
0.58	0.236572	0.00223857
0.58	0.236572	0.00158925
0.98	0.00877392	0.00127361
1	0	0.000417598
0.93	0.0315171	0.00303757
1	0	0.00215228
0.01484	1.82857	7.71006e-06
0.82	0.0861861	0.000376248
0.96	0.0177288	8.15247e-09
1	0	0.000416964
0.97	0.0132283	0.00200891
0.97	0.0132283	0.000465359
0.71	0.148742	0.00594784
0.91	0.0409586	4.21557e-05
0.99	0.00436481	0.000155573
0.99	0.00436481	0.00592089
0.00066	3.18046	0.00031166
0.89	0.05061	0.000177944
0.95	0.0222764	0.000393741
0.75	0.124939	0.00275202
0.93	0.0315171	0.000692769
0.96	0.0177288	0.00171911
0.93	0.0315171	4.77761e-05
0.96	0.0177288	0.000105833
0.98	0.00877392	0.0126256
0.99	0.00436481	0.00698044
1	0	0.0134255
0.7	0.154902	0.000291831
0.25	0.60206	0.000424903
0.95	0.0222764	8.43491e-05
0.02417	1.61672	0.00235456
1	0	0.000854149
0.02417	1.61672	0.0033484
0.02764	1.55846	0.00210142
0.93	0.0315171	0.00246629
0.6	0.221849	0.000617575
0.67	0.173925	8.28273e-05
0.41	0.387216	0.00118061
1	0	6.63492e-05
0.5	0.30103	0.000127259
0.92	0.0362122	0.000220851
0.61	0.21467	0.00324209
0.8	0.09691	0.00176031
0.8	0.09691	0.00268777
0.99	0.00436481	0.000837342
0.57	0.244125	0.000898673
0.79	0.102373	0.0019198
0.00147	2.83268	0.000121578
0.67	0.173925	0.00364528
0.84	0.0757207	0.000236283
1	0	8.5815e-05
1	0	0.002017
0.27	0.568636	9.41114e-05
0.97	0.0132283	0.00090047
0.91	0.0409586	5.3925e-05
0.82	0.0861861	0.000289263
0.84	0.0757207	0.000268306
1	0	0.00550412
0.84	0.0757207	0.000436417
0.73	0.136677	0.00158227
0.94	0.0268721	2.96299e-05
0.75	0.124939	0.00334194
0.78	0.107905	7.9112e-05
0.96	0.0177288	0.000542398
0.97	0.0132283	8.1552e-07
0.99	0.00436481	0.0017141
1	0	0.000296355
1	0	6.37264e-05
0.94	0.0268721	0.000827562
0.95	0.0222764	0.00473714
1	0	2.36656e-07
1	0	0.000302271
0.96	0.0177288	0.000898541
0.99	0.00436481	0.000283047
0.64	0.19382	0.000816165
0.59	0.229148	0.0026809
0.98	0.00877392	0.000380138
0.95	0.0222764	0.000251124
0.95	0.0222764	0.00792767
0.94	0.0268721	0.00510623
0.98	0.00877392	0.000517439
0.98	0.00877392	0.000112028
0.95	0.0222764	0.000435867
0.98	0.00877392	0.00340781
0.98	0.00877392	0.00256471
1	0	0.000164403
0.93	0.0315171	0.0017314
0.97	0.0132283	5.68318e-05
0.31	0.508638	0.000398563
1	0	0.00210869
1	0	0.00427037
1	0	2.63481e-06
1	0	2.55889e-08
0.96	0.0177288	0.000221565
0.91	0.0409586	4.91483e-05
0.91	0.0409586	0.00187322
0.91	0.0409586	3.00563e-08
0.88	0.0555173	0.000288639
0.88	0.0555173	0.000155863
0.88	0.0555173	2.16181e-05
0.91	0.0409586	0.000560619
0.91	0.0409586	0.000660853
0.91	0.0409586	0.000667765
0.91	0.0409586	0.000234072
0.91	0.0409586	4.65989e-05
1	0	0.000366068
0.9	0.0457575	0.000272552
0.96	0.0177288	0.000723555
1	0	0.00100409
1	0	0.000922389
0.77	0.113509	0.000486812
0.95	0.0222764	0.000731288
0.86	0.0655015	6.55241e-05
1	0	1.94285e-06
1	0	0.0011498
0.84	0.0757207	8.83902e-05
0.04424	1.35418	0.00175701
0.99	0.00436481	0.00231694
0.97	0.0132283	0.00129267
0.00061	3.21467	0.000216433
1	0	0.00393952
0.79	0.102373	0.00466432
0.36	0.443697	6.88066e-07
0.96	0.0177288	0.00105907
0.88	0.0555173	0.000621116
1	0	0.00192556
0.99	0.00436481	0.00174501
0.91	0.0409586	0.00388947
0.97	0.0132283	5.13825e-06
0.99	0.00436481	0.000629731
0.08147	1.089	0.000115581
0.88	0.0555173	0.000152947
0.07833	1.10607	0.00225963
1	0	0.0020911
0.97	0.0132283	0.00135889
1	0	0.00176325
0.69	0.161151	0.000409797
0.49	0.309804	1.93609e-05
0.98	0.00877392	0.00157875
1	0	2.41205e-06
1	0	0.00186853
1	0	0.000374764
0.9	0.0457575	0.000507576
1	0	0.000654464
1	0	0.00043694
1	0	0.0011718
0.6	0.221849	0.000117547
0.99	0.00436481	0.000400337
0.98	0.00877392	0.000740095
1	0	0.000252532
0.98	0.00877392	0.000359084
0.94	0.0268721	6.28472e-06
0.81	0.091515	0.000383582
0.19	0.721246	0.00363351
0.94	0.0268721	0.0010322
0.9	0.0457575	0.00124129
0.01531	1.81502	0.00248267
1	0	0.00379415
0.98	0.00877392	0.00128165
1	0	1.81148e-05
0.9	0.0457575	3.97063e-05
0.99	0.00436481	0.00209473
0.92	0.0362122	0.00377328
0.98	0.00877392	0.000330068
1	0	0.000354732
0.96	0.0177288	0.0010787
0.89	0.05061	3.2068e-09
0.87	0.0604807	0.00830059
0.95	0.0222764	0.00171036
1	0	0.0029923
1	0	0.000833395
0.53	0.275724	0.000602147
0.51	0.29243	0.00118271
1	0	8.07254e-06
0.99	0.00436481	0.00107522
1	0	0.00271753
1	0	0.000122345
1	0	0.000260452
0.82	0.0861861	0.00254233
1	0	0.0018368
0.98	0.00877392	0.000534972
1	0	0.000143929
0.89	0.05061	0.000116625
0.85	0.0705811	0.000780645
1	0	0.0020334
0.99	0.00436481	0.000763189
1	0	1.0953e-08
1	0	0.00386086
0.92	0.0362122	0.00457698
0.96	0.0177288	0.00170691
0.86	0.0655015	0.00129285
0.9	0.0457575	0.00155791
0.96	0.0177288	0.00154087
0.98	0.00877392	0.00177089
0.95	0.0222764	0.00036266
0.98	0.00877392	0.000348213
0.98	0.00877392	1.58853e-05
1	0	0.0016474
0.99	0.00436481	0.00164539
1	0	0.00052015
0.98	0.00877392	1.10639e-05
0.93	0.0315171	0.00278625
1	0	0.00472312
1	0	0.00216546
0.97	0.0132283	0.00325458
1	0	0.00114833
0.89	0.05061	0.0044611
0.84	0.0757207	2.57549e-05
1	0	0.000102751
0.98	0.00877392	0.00102858
1	0	0.000425786
0.99	0.00436481	0.00406897
0.99	0.00436481	0.00516459
0.78	0.107905	0.000297162
0.8	0.09691	0.000210503
0.96	0.0177288	0.00229257
0.96	0.0177288	0.00185879
1	0	0.00251463
0.96	0.0177288	7.2549e-05
1	0	0.00433197
1	0	0.00207815
1	0	0.00145479
1	0	0.00252374
0.84	0.0757207	0.00469006
0.92	0.0362122	0.00626752
0.89	0.05061	0.00717678
0.98	0.00877392	0.000719413
0.71	0.148742	0.000438049
0.94	0.0268721	0.0010531
1	0	1.0066e-05
1	0	0.000535493
0.76	0.119186	0.00172228
0.92	0.0362122	7.09431e-05
0.92	0.0362122	2.53516e-06
1	0	0.00736757
0.99	0.00436481	0.00166241
0.53	0.275724	2.43303e-05
0.92	0.0362122	0.000358564
2e-05	4.69897	8.3607e-05
1	0	1.18585e-06
0.74	0.130768	7.66812e-05
0.97	0.0132283	0.00153831
0.79	0.102373	0.00540483
0.79	0.102373	0.00199169
0.72	0.142668	0.000241496
0.73	0.136677	0.00200959
0.98	0.00877392	1.09437e-05
0.96	0.0177288	0.000913317
0.99	0.00436481	0.00721792
0.92	0.0362122	0.000829433
1	0	0.000632738
0.98	0.00877392	0.000234772
0.97	0.0132283	0.000139826
1	0	0.00200007
0.93	0.0315171	0.00057153
0.99	0.00436481	0.000118579
0.96	0.0177288	0.00261775
0.82	0.0861861	0.0118418
1	0	0.00097915
0.72	0.142668	0.000380499
0.91	0.0409586	0.000432703
0.96	0.0177288	2.91857e-05
0.91	0.0409586	0.000783563
1	0	3.4322e-05
0.96	0.0177288	0.000333835
1	0	0.000327938
0.95	0.0222764	8.76776e-05
1	0	0.000700873
5e-05	4.30103	0.000436672
0.94	0.0268721	0.00342299
0.94	0.0268721	0.000546808
0.83	0.0809219	0.000320203
0.99	0.00436481	0.000164765
0.99	0.00436481	9.84562e-07
0.96	0.0177288	0.00152508
0.98	0.00877392	0.00480061
0.94	0.0268721	0.00034581
0.85	0.0705811	0.00258766
0.85	0.0705811	0.000429379
0.85	0.0705811	0.00115152
0.85	0.0705811	0.00104558
0.85	0.0705811	0.000869912
1	0	0.0131383
0.82	0.0861861	4.61145e-05
0.97	0.0132283	0.00176421
1	0	0.00126349
0.96	0.0177288	0.00124809
0.98	0.00877392	0.00120399
0.94	0.0268721	0.00427405
1	0	5.48379e-05
1	0	0.000536402
1	0	0.000294977
1	0	0.000411865
0.68	0.167491	0.00223573
1	0	0.00118968
0.92	0.0362122	0.000199022
0.98	0.00877392	0.000225294
0.97	0.0132283	0.00712898
0.99	0.00436481	0.000423514
1	0	0.000657801
0.96	0.0177288	0.000264835
1	0	2.25586e-06
0.99	0.00436481	0.00155279
0.9	0.0457575	8.18484e-05
8e-05	4.09691	9.55682e-05
0.95	0.0222764	7.44842e-05
1	0	8.45936e-05
1	0	2.99767e-06
1	0	0.00158416
1	0	0.00019971
1	0	0.00366524
0.95	0.0222764	2.81671e-05
1	0	4.74657e-05
0.87	0.0604807	4.91495e-06
0.96	0.0177288	0.000752666
1	0	0.00166419
0.6	0.221849	0.000134923
1	0	0.000217553
0.47	0.327902	9.44559e-05
0.87	0.0604807	0.00129033
0.94	0.0268721	0.000791975
1	0	0.00136866
0.96	0.0177288	0.00116665
0.67	0.173925	2.34144e-05
0.64	0.19382	4.74437e-05
0.66	0.180456	8.22892e-05
0.77	0.113509	2.28179e-05
0.87	0.0604807	0.00368638
0.95	0.0222764	0.000741948
0.89	0.05061	0.000431517
1	0	0.000822764
0.85	0.0705811	6.32997e-05
0.93	0.0315171	0.00268487
0.93	0.0315171	8.94406e-06
0.93	0.0315171	0.000456098
0.94	0.0268721	0.000187743
0.83	0.0809219	1.47917e-05
1	0	0.000334336
1	0	0.000391881
0.83	0.0809219	5.70198e-05
0.94	0.0268721	0.00123283
1	0	0.000265843
0.94	0.0268721	0.00072798
0.00264	2.5784	0.000304289
0.00724	2.14026	9.34367e-07
0.00186	2.73049	0.000625606
1	0	0.00248986
1	0	0.00465514
1e-05	5	0.000187057
0.99	0.00436481	0.000371255
1	0	3.10594e-06
0.96	0.0177288	0.00595217
1	0	0.00135012
1	0	4.06778e-06
0.0775	1.1107	0.00593215
0.94	0.0268721	0.00258456
0.97	0.0132283	0.000583265
0.97	0.0132283	0.000328541
0.98	0.00877392	0.00163513
0.85	0.0705811	0.000359347
0.84	0.0757207	1.28211e-05
0.92	0.0362122	0.00127396
0.97	0.0132283	1.23838e-06
0.98	0.00877392	0.00154566
0.9	0.0457575	0.000201799
1	0	2.19503e-05
0.97	0.0132283	9.18401e-05
0.00103	2.98716	0.00300277
0.86	0.0655015	3.98356e-05
1	0	0.000105249
0.9	0.0457575	0.00220265
1	0	8.56337e-05
0.98	0.00877392	0.00495421
0.99	0.00436481	0.000105162
0.98	0.00877392	0.000136292
1	0	0.00324684
0.95	0.0222764	0.00364572
0.93	0.0315171	0.000973108
0.93	0.0315171	0.000862355
1	0	8.57465e-06
0.99	0.00436481	7.41134e-05
0.9	0.0457575	0.00180347
0.91	0.0409586	0.00281406
0.44	0.356547	0.000495911
0.94	0.0268721	0.000423284
0.87	0.0604807	1.23926e-05
0.91	0.0409586	3.33874e-05
0.8	0.09691	0.000484197
0.72	0.142668	2.95639e-05
0.91	0.0409586	0.00309693
0.91	0.0409586	0.000759652
0.97	0.0132283	1.17782e-07
0.99	0.00436481	0.00392333
1	0	0.000533484
0.99	0.00436481	0.000874197
0.97	0.0132283	0.00132426
1	0	0.0038828
0.82	0.0861861	0.000583521
1	0	0.000189648
0.96	0.0177288	0.00332847
0.89	0.05061	4.0966e-07
0.92	0.0362122	9.20369e-05
0.89	0.05061	0.000461035
1	0	0.000834815
0.88	0.0555173	6.97423e-05
1	0	0.00202763
0.56	0.251812	0.00134137
0.94	0.0268721	3.99614e-07
0.87	0.0604807	5.17861e-05
0.73	0.136677	8.46841e-05
1	0	0.00158295
1	0	0.00173805
0.96	0.0177288	0.00172029
0.91	0.0409586	0.00245068
0.95	0.0222764	6.8132e-07
0.82	0.0861861	0.000729596
0.82	0.0861861	0.00307148
0.94	0.0268721	0.000393608
0.86	0.0655015	0.00173103
1	0	0.000244009
1	0	9.53413e-05
1	0	3.99455e-05
0.94	0.0268721	4.44368e-05
0.99	0.00436481	0.000780246
0.04139	1.3831	6.87413e-05
0.99	0.00436481	0.00114164
1	0	0.00223672
0.49	0.309804	0.00387348
0.88	0.0555173	0.000217358
0.0401	1.39686	0.000570329
0.85	0.0705811	0.000162441
1	0	0.000575406
0.74	0.130768	9.35702e-06
0.99	0.00436481	0.00110933
0.0447	1.34969	0.000539087
0.98	0.00877392	0.000116891
1	0	0.000211947
0.01575	1.80272	3.34031e-05
0.96	0.0177288	3.21416e-07
1	0	0.00515632
0.94	0.0268721	0.00198706
1	0	0.00140014
0.96	0.0177288	0.000344167
1	0	0.00119072
9e-05	4.04576	0.000718971
1	0	0.000483762
1	0	0.00560002
0.95	0.0222764	6.79996e-06
1	0	0.00032106
0.9	0.0457575	0.000451219
0.75	0.124939	0.00112966
0.00014	3.85387	0.000261113
0.00015	3.82391	0.000346298
0.87	0.0604807	0.00365807
0.97	0.0132283	0.00506446
0.96	0.0177288	0.00134746
1	0	0.00506297
1	0	0.000232059
0.98	0.00877392	0.000263705
0.93	0.0315171	5.09324e-06
0.99	0.00436481	0.0038501
0.97	0.0132283	0.00293591
0.99	0.00436481	0.00253918
0.99	0.00436481	0.00035368
0.99	0.00436481	5.37034e-05
0.56	0.251812	1.09074e-05
1	0	3.1768e-05
1	0	0.00055698
1	0	0.000247625
1	0	6.36281e-05
1	0	5.17535e-05
1	0	6.63034e-05
1	0	0.000485384
0.99	0.00436481	7.19243e-06
0.98	0.00877392	0.00253789
0.97	0.0132283	0.00213416
0.97	0.0132283	0.000368948
0.97	0.0132283	0.000270934
0.97	0.0132283	0.000901028
0.97	0.0132283	0.000574
0.98	0.00877392	0.00285166
0.96	0.0177288	5.23292e-06
0.97	0.0132283	7.48711e-05
0.95	0.0222764	0.00145873
1	0	0.00301595
0.99	0.00436481	0.00463304
1	0	0.000212555
1	0	0.00655871
0.9	0.0457575	0.00436838
0.47	0.327902	0.00332546
0.99	0.00436481	0.000870036
0.62	0.207608	0.00427667
0.94	0.0268721	0.00153686
0.94	0.0268721	0.00140654
1	0	0.00131893
1	0	0.00240014
0.95	0.0222764	0.00407267
0.91	0.0409586	0.000421332
0.47	0.327902	4.61556e-05
0.93	0.0315171	0.00303286
1	0	2.44117e-05
0.7	0.154902	0.00427972
0.98	0.00877392	0.000354308
0.98	0.00877392	7.30283e-05
0.98	0.00877392	5.62874e-05
0.98	0.00877392	0.00119396
0.97	0.0132283	4.06746e-05
0.87	0.0604807	0.000645122
0.82	0.0861861	0.000989132
0.93	0.0315171	0.000107279
0.92	0.0362122	0.00187126
1	0	3.85855e-05
0.98	0.00877392	0.00365688
0.98	0.00877392	9.026e-05
0.98	0.00877392	0.00118822
0.61	0.21467	0.000767502
0.96	0.0177288	0.00266725
1	0	0.000208223
1	0	0.001294
1	0	0.00264957
1	0	6.08635e-05
1	0	0.00014172
1	0	0.00112731
0.99	0.00436481	0.000782419
1	0	0.000803305
1	0	0.000225649
1	0	0.000151645
0.91	0.0409586	7.64323e-05
0.95	0.0222764	0.000345872
0.93	0.0315171	0.00432868
0.95	0.0222764	0.000114603
0.96	0.0177288	0.00019282
0.54	0.267606	0.00391207
0.95	0.0222764	0.000331853
0.9	0.0457575	0.000142296
1	0	0.00866427
1	0	0.00286954
0.94	0.0268721	0.00197696
0.99	0.00436481	0.000154673
0.94	0.0268721	0.000765549
0.9	0.0457575	9.36557e-05
0.38	0.420216	0.000330267
0.07723	1.11221	0.00347332
0.11	0.958607	0.00111798
0.08387	1.07639	0.00561337
0.11	0.958607	0.000210996
0.33	0.481486	0.0022022
0.12	0.920819	0.000531711
0.7	0.154902	0.00620293
0.18	0.744727	0.0120023
0.99	0.00436481	0.00633532
0.98	0.00877392	0.00551055
0.99	0.00436481	0.00819086
0.99	0.00436481	0.000899136
0.96	0.0177288	0.00382833
0.99	0.00436481	0.00083602
0.99	0.00436481	0.0103913
1	0	0.00630867
0.73	0.136677	0.0118488
0.99	0.00436481	0.00138554
0.99	0.00436481	0.00248779
0.99	0.00436481	7.96762e-07
1	0	0.00622928
0.94	0.0268721	2.28572e-05
0.94	0.0268721	0.000534492
0.96	0.0177288	2.66137e-05
0.41	0.387216	1.65149e-07
0.78	0.107905	0.000732342
0.9	0.0457575	0.00152804
0.93	0.0315171	0.00408092
0.00191	2.71897	0.00207473
0.00216	2.66555	0.00221544
1	0	0.000347661
1	0	0.00650758
0.76	0.119186	0.00559964
0.99	0.00436481	0.000224553
0.95	0.0222764	0.000168051
1	0	0.000457936
1	0	4.56707e-06
1	0	0.00187117
0.99	0.00436481	0.00203619
1	0	0.00542483
1	0	0.00807444
0.98	0.00877392	0.00865145
0.98	0.00877392	0.00612422
1	0	0.00944518
1	0	0.000150804
0.99	0.00436481	0.0012699
1	0	0.00484572
0.93	0.0315171	0.000393333
0.73	0.136677	0.000179951
0.52	0.283997	0.00140826
0.8	0.09691	0.00135195
0.67	0.173925	0.000398884
1	0	0.00057351
1	0	0.000790367
1	0	0.00265731
1	0	0.0124319
1	0	1.36164e-05
0.992817	0.00313093	0.000753602
0.67	0.173925	0.00456888
0.92	0.0362122	0.00172096
0.98	0.00877392	0.000179143
0.64	0.19382	0.00143118
0.98	0.00877392	0.00138064
0.7	0.154902	0.000249907
0.93	0.0315171	1.12537e-05
1	0	0.000230787
0.99	0.00436481	0.00196893
0.69	0.161151	0.00180936
0.77	0.113509	0.00161221
1	0	0.00011452
1	0	1.92663e-05
0.93	0.0315171	8.57937e-06
1	0	3.97089e-05
0.95	0.0222764	0.000839366
0.98	0.00877392	0.000217288
0.98	0.00877392	0.00101804
1	0	0.0100028
0.98	0.00877392	0.00148157
1	0	0.001309
0.95	0.0222764	0.000662921
0.06485	1.18809	0.000870718
0.06435	1.19145	8.35255e-06
0.85	0.0705811	0.000511369
0.77	0.113509	0.000134406
0.92	0.0362122	0.000809808
0.99	0.00436481	0.000771825
0.9	0.0457575	0.00456037
0.83	0.0809219	0.00211788
1	0	0.00084388
0.86	0.0655015	3.43432e-05
0.9	0.0457575	0.000655651
0.96	0.0177288	0.000230883
1	0	5.79045e-07
0.95	0.0222764	0.00187407
0.93	0.0315171	0.00122439
0.95	0.0222764	0.00191464
0.95	0.0222764	0.00138708
0.95	0.0222764	4.27604e-05
0.97	0.0132283	0.000497418
0.96	0.0177288	0.0148792
0.95	0.0222764	0.00194212
0.98	0.00877392	0.000224149
0.85	0.0705811	3.35413e-05
1	0	0.000293751
0.97	0.0132283	0.00740693
1	0	0.00604566
1	0	6.18901e-05
1	0	0.00251774
0.98	0.00877392	0.00108761
1	0	0.00168099
0.97	0.0132283	0.000138707
0.98	0.00877392	0.000587734
1	0	0.00130878
1	0	0.0001832
1	0	0.00295152
0.98	0.00877392	0.00119674
1	0	0.00127833
0.94	0.0268721	0.00148847
0.97	0.0132283	0.000439297
0.02586	1.58737	0.00225365
0.97	0.0132283	1.31472e-05
0.97	0.0132283	3.13765e-05
0.45	0.346787	0.000334358
0.9	0.0457575	0.000138917
0.95	0.0222764	4.61004e-06
0.84	0.0757207	0.000100199
0.79	0.102373	9.82928e-05
1	0	0.00048595
1	0	9.52222e-07
0.98	0.00877392	1.50897e-05
1	0	0.000307527
1	0	0.00140744
0.98	0.00877392	3.5704e-06
0.98	0.00877392	2.80325e-05
1	0	0.00082345
0.95	0.0222764	0.000873589
1	0	0.00468864
1	0	0.000909358
1	0	0.0123457
1	0	5.86386e-06
0.98	0.00877392	0.00233613
0.00028	3.55284	5.79563e-05
0.99	0.00436481	0.00210424
0.55	0.259637	0.00216026
0.99	0.00436481	0.000334947
0.35	0.455932	0.000907167
0.92	0.0362122	0.00428118
0.98	0.00877392	9.84201e-05
0.79	0.102373	8.11645e-05
0.98	0.00877392	0.000145699
0.86	0.0655015	0.0013754
0.74	0.130768	0.000359608
0.61	0.21467	0.00119087
0.92	0.0362122	0.000346985
0.92	0.0362122	0.00236096
1	0	2.47232e-05
0.96	0.0177288	0.00027928
1	0	2.5835e-05
0.89	0.05061	0.00120088
1	0	0.00368475
0.97	0.0132283	0.000408669
1	0	0.000591917
0.88	0.0555173	0.00114276
0.99	0.00436481	0.000548616
1	0	0.000830255
1	0	0.00374069
0.96	0.0177288	0.000716112
0.43	0.366532	0.000536154
1	0	6.47568e-05
0.98	0.00877392	0.000576087
0.99	0.00436481	0.000601236
0.71	0.148742	0.00173731
0.91	0.0409586	0.000150568
0.89	0.05061	0.00166428
0.99	0.00436481	0.000587658
1	0	0.000203252
0.9	0.0457575	0.00252516
0.99	0.00436481	0.00182445
0.94	0.0268721	0.00628398
0.94	0.0268721	0.00348014
0.93	0.0315171	0.00372343
0.98	0.00877392	0.00388694
0.98	0.00877392	0.000673889
0.0006	3.22185	0.000193864
0.94	0.0268721	0.000140964
0.89	0.05061	4.29996e-05
1	0	5.39982e-06
0.95	0.0222764	1.16274e-05
0.99	0.00436481	0.00092184
1	0	9.32967e-05
1	0	0.000744339
1	0	0.000126401
0.95	0.0222764	0.000544934
0.52	0.283997	0.00436329
0.28	0.552842	4.26641e-05
0.97	0.0132283	4.65333e-05
0.84	0.0757207	0.000224842
0.85	0.0705811	2.77533e-06
0.84	0.0757207	0.00146952
0.6	0.221849	0.00291827
0.6	0.221849	0.00397527
0.61	0.21467	0.00248191
0.84	0.0757207	0.000893693
0.84	0.0757207	0.00190865
0.85	0.0705811	0.000145959
0.84	0.0757207	0.000340838
0.85	0.0705811	0.000376204
0.99	0.00436481	0.00569249
0.82	0.0861861	0.0013779
1	0	8.26355e-05
1	0	0.000810675
1	0	0.00025502
0.00147	2.83268	0.00373003
0.96	0.0177288	3.04872e-05
0.94	0.0268721	0.00160269
0.94	0.0268721	0.00175683
0.95	0.0222764	1.80582e-05
0.97	0.0132283	2.72651e-06
0.76	0.119186	3.06061e-05
0.53	0.275724	0.000135692
0.79	0.102373	0.000811458
0.56	0.251812	9.92734e-05
0.95	0.0222764	0.000978718
1	0	0.00430937
0.99	0.00436481	0.00311133
1	0	2.01093e-07
0.95	0.0222764	0.000763257
0.94	0.0268721	0.00183207
0.99	0.00436481	0.000137246
0.41	0.387216	0.0005492
1	0	0.00864851
0.96	0.0177288	0.000256076
0.4	0.39794	0.000241066
0.67	0.173925	0.00143646
0.9	0.0457575	0.000845369
0.84	0.0757207	0.0016901
1	0	0.00552754
1	0	0.000186211
0.96	0.0177288	4.75644e-06
0.96	0.0177288	0.000193978
0.86	0.0655015	0.00156391
1	0	0.000898711
0.94	0.0268721	2.06827e-08
0.71	0.148742	0.00264904
0.02785	1.55517	9.10391e-06
0.94	0.0268721	0.000227793
1	0	0.000410576
0.82	0.0861861	0.000453528
0.93	0.0315171	5.89902e-05
0.81	0.091515	0.000598969
0.93	0.0315171	0.000430393
0.97	0.0132283	0.00016182
1	0	0.00385949
0.99	0.00436481	8.42529e-06
0.9	0.0457575	0.00127346
1	0	0.000373535
0.99	0.00436481	5.44951e-05
0.99	0.00436481	0.000486975
0.98	0.00877392	7.09209e-05
1	0	4.51078e-05
1	0	0.000287814
0.99	0.00436481	0.000310576
0.99	0.00436481	0.00210813
0.87	0.0604807	0.000231373
1	0	0.00033127
0.95	0.0222764	0.000151745
0.94	0.0268721	0.000492714
0.36	0.443697	0.000492961
0.97	0.0132283	7.00852e-05
0.94	0.0268721	0.000132877
0.99	0.00436481	0.0016148
0.99	0.00436481	0.000930103
0.97	0.0132283	8.41122e-05
0.82	0.0861861	0.00225845
1	0	0.000571615
0.87	0.0604807	0.000541561
0.00022	3.65758	0.00019993
1	0	0.002179
0.97	0.0132283	1.52052e-05
0.95	0.0222764	8.30847e-05
1	0	0.000451251
0.93	0.0315171	0.00142813
0.99	0.00436481	0.000544489
1	0	0.00236171
0.57	0.244125	0.000399108
0.57	0.244125	0.00018774
0.81	0.091515	0.000655141
0.81	0.091515	0.00219273
0.87	0.0604807	0.00388586
0.98	0.00877392	0.00683266
0.99	0.00436481	0.000442405
1	0	3.52589e-05
0.95	0.0222764	0.00080093
1	0	0.0127395
1	0	0.000139834
1	0	0.00628826
1	0	0.00221118
1	0	2.69829e-06
1	0	8.7037e-07
0.98	0.00877392	0.000792866
0.99	0.00436481	1.14317e-05
0.93	0.0315171	0.000177531
0.95	0.0222764	9.41268e-06
0.43	0.366532	6.03147e-05
0.9	0.0457575	0.00131768
1	0	0.000927321
0.96	0.0177288	0.000341261
0.93	0.0315171	0.00235251
1	0	0.000298709
1	0	0.000430378
0.99	0.00436481	0.00267526
1	0	0.0011268
0.98	0.00877392	0.000364206
0.96	0.0177288	0.000766258
0.71	0.148742	0.00702628
0.91	0.0409586	0.00376912
0.99	0.00436481	0.000626304
0.99	0.00436481	8.72061e-05
0.92	0.0362122	5.68169e-05
0.99	0.00436481	0.000760719
0.99	0.00436481	1.31095e-05
0.97	0.0132283	7.77472e-05
0.99	0.00436481	0.0015703
0.73	0.136677	1.57671e-05
0.94	0.0268721	2.99699e-05
0.98	0.00877392	0.00110004
0.97	0.0132283	0.000194525
0.94	0.0268721	4.13461e-05
0.98	0.00877392	0.000361294
0.88	0.0555173	0.00376725
0.96	0.0177288	0.00979755
0.94	0.0268721	0.000150687
0.99	0.00436481	0.000207116
0.94	0.0268721	0.00023778
0.97	0.0132283	0.00423451
0.7	0.154902	0.000157733
0.84	0.0757207	0.000743449
[truncated: 14,653 more rows]

## Sheet: f
JLIM	PRS pval adjusted	PRS pval adj < 0.05
JLIM-	0.993254	0
JLIM-	0.993254	0
JLIM-	0.783138	0
JLIM-	0.993254	0
JLIM-	0.987044	0
JLIM-	0.989959	0
JLIM-	0.869557	0
JLIM-	0.985394	0
JLIM-	0.99218	0
JLIM-	0.995992	0
JLIM-	0.912596	0
JLIM-	0.985069	0
JLIM-	0.993254	0
JLIM-	0.681103	0
JLIM-	0.99361	0
JLIM-	0.985394	0
JLIM-	0.993254	0
JLIM-	0.993254	0
JLIM-	0.993254	0
JLIM-	0.982165	0
JLIM-	0.989959	0
JLIM-	0.985394	0
JLIM-	0.985069	0
JLIM-	0.681103	0
JLIM-	0.992747	0
JLIM-	0.964707	0
JLIM-	0.976596	0
JLIM-	0.985394	0
JLIM-	0.934261	0
JLIM-	0.985394	0
JLIM-	0.985394	0
JLIM-	0.985069	0
JLIM-	0.985394	0
JLIM-	0.956686	0
JLIM-	0.99898	0
JLIM-	0.985394	0
JLIM-	0.993048	0
JLIM-	0.997308	0
JLIM-	0.985394	0
JLIM-	0.946776	0
JLIM-	0.993254	0
JLIM-	0.975532	0
JLIM+	0.985069	0
JLIM-	0.985394	0
JLIM-	0.902429	0
JLIM-	0.849178	0
JLIM-	0.985394	0
JLIM-	0.985069	0
JLIM-	0.964707	0
JLIM-	0.967121	0
JLIM-	0.985394	0
JLIM-	0.989959	0
JLIM-	0.985069	0
JLIM-	0.985394	0
JLIM-	0.985069	0
JLIM-	0.985069	0
JLIM-	0.985069	0
JLIM-	0.985069	0
JLIM-	0.990001	0
JLIM-	0.985394	0
JLIM-	0.990001	0
JLIM-	0.975532	0
JLIM-	0.985069	0
JLIM-	0.985394	0
JLIM-	0.991944	0
JLIM-	0.998047	0
JLIM-	0.989959	0
JLIM-	0.982165	0
JLIM-	0.967146	0
JLIM-	0.985394	0
JLIM-	0.993254	0
JLIM-	0.993048	0
JLIM-	0.987044	0
JLIM-	0.993254	0
JLIM-	0.985394	0
JLIM-	0.993254	0
JLIM-	0.993559	0
JLIM-	0.975532	0
JLIM-	0.985069	0
JLIM-	0.993254	0
JLIM-	0.993254	0
JLIM-	0.985069	0
JLIM-	0.986937	0
JLIM-	0.993048	0
JLIM-	0.970516	0
JLIM-	0.989959	0
JLIM-	0.985069	0
JLIM-	0.996349	0
JLIM-	0.985069	0
JLIM-	0.989108	0
JLIM-	0.985394	0
JLIM-	0.998904	0
JLIM-	0.993254	0
JLIM-	0.808252	0
JLIM-	0.985394	0
JLIM-	0.879977	0
JLIM-	0.887617	0
JLIM-	0.878231	0
JLIM-	0.888748	0
JLIM-	0.985069	0
JLIM-	0.985394	0
JLIM-	0.975	0
JLIM-	0.989959	0
JLIM-	0.998688	0
JLIM-	0.914892	0
JLIM-	0.99749	0
JLIM-	0.869557	0
JLIM-	0.956976	0
JLIM-	0.993254	0
JLIM-	0.995591	0
JLIM-	0.985394	0
JLIM-	0.975532	0
JLIM-	0.985394	0
JLIM-	0.99749	0
JLIM-	0.985394	0
JLIM-	0.985394	0
JLIM-	0.711845	0
JLIM-	0.995143	0
JLIM+	0.97646	0
JLIM-	0.995143	0
JLIM-	0.985873	0
JLIM-	0.985394	0
JLIM-	0.681103	0
JLIM-	0.989978	0
JLIM-	0.993875	0
JLIM-	0.990318	0
JLIM-	0.985069	0
JLIM-	0.985394	0
JLIM+	0.956976	0
JLIM-	0.987279	0
JLIM-	0.993048	0
JLIM-	0.998438	0
JLIM-	0.849178	0
JLIM-	0.985394	0
JLIM-	0.993254	0
JLIM-	0.975532	0
JLIM-	0.975532	0
JLIM-	0.985394	0
JLIM-	0.985394	0
JLIM-	0.985394	0
JLIM-	0.985394	0
JLIM-	0.985394	0
JLIM-	0.869557	0
JLIM-	0.954649	0
JLIM-	0.985394	0
JLIM-	0.985394	0
JLIM-	0.987442	0
JLIM-	0.985069	0
JLIM-	0.982165	0
JLIM-	0.975532	0
JLIM-	0.993254	0
JLIM-	0.967121	0
JLIM-	0.869557	0
JLIM-	0.869557	0
JLIM-	0.964707	0
JLIM-	0.91012	0
JLIM-	0.96436	0
JLIM-	0.993254	0
JLIM-	0.989108	0
JLIM-	0.989959	0
JLIM-	0.993254	0
JLIM-	0.985394	0
JLIM-	0.992774	0
JLIM-	0.985394	0
JLIM-	0.985394	0
JLIM-	0.985394	0
JLIM-	0.993048	0
JLIM-	0.982165	0
JLIM-	0.995143	0
JLIM-	0.985069	0
JLIM-	0.993048	0
JLIM-	0.998911	0
JLIM-	0.985394	0
JLIM-	0.995143	0
JLIM-	0.975532	0
JLIM-	0.995992	0
JLIM-	0.91012	0
JLIM-	0.989959	0
JLIM-	0.982165	0
JLIM-	0.964707	0
JLIM-	0.964707	0
JLIM-	0.985069	0
JLIM-	0.985069	0
JLIM-	0.993254	0
JLIM-	0.995143	0
JLIM-	0.985394	0
JLIM-	0.995143	0
JLIM-	0.993254	0
JLIM-	0.975532	0
JLIM-	0.982119	0
JLIM-	0.967121	0
JLIM-	0.993254	0
JLIM-	0.993254	0
JLIM-	0.993254	0
JLIM-	0.986677	0
JLIM-	0.993254	0
JLIM-	0.980476	0
JLIM-	0.995016	0
JLIM-	0.975532	0
JLIM-	0.985394	0
JLIM-	0.985069	0
JLIM-	0.975532	0
JLIM-	0.998911	0
JLIM-	0.998904	0
JLIM-	0.985394	0
JLIM-	0.995143	0
JLIM-	0.982165	0
JLIM-	0.995016	0
JLIM-	0.975	0
JLIM-	0.993254	0
JLIM-	0.995143	0
JLIM-	0.985394	0
JLIM-	0.985069	0
JLIM-	0.934261	0
JLIM-	0.926597	0
JLIM+	0.96436	0
JLIM-	0.993048	0
JLIM-	0.888332	0
JLIM-	0.993048	0
JLIM-	0.985394	0
JLIM-	0.998911	0
JLIM-	0.990318	0
JLIM-	0.914452	0
JLIM-	0.993254	0
JLIM-	0.963071	0
JLIM-	0.985394	0
JLIM-	0.995143	0
JLIM-	0.993254	0
JLIM-	0.99361	0
JLIM-	0.993777	0
JLIM-	0.91012	0
JLIM-	0.964707	0
JLIM-	0.993254	0
JLIM-	0.985394	0
JLIM-	0.985394	0
JLIM-	0.975532	0
JLIM-	0.994257	0
JLIM-	0.975532	0
JLIM-	0.982165	0
JLIM-	0.975532	0
JLIM-	0.985394	0
JLIM-	0.985015	0
JLIM-	0.986936	0
JLIM+	0.98084	0
JLIM+	0.985069	0
JLIM-	0.982165	0
JLIM-	0.975	0
JLIM-	0.869557	0
JLIM-	0.996655	0
JLIM-	0.887617	0
JLIM-	0.879977	0
JLIM-	0.989772	0
JLIM-	0.995143	0
JLIM-	0.941551	0
JLIM-	0.998904	0
JLIM+	0.987044	0
JLIM+	0.985394	0
JLIM-	0.986677	0
JLIM-	0.985069	0
JLIM-	0.985069	0
JLIM-	0.993254	0
JLIM-	0.988584	0
JLIM-	0.975532	0
JLIM-	0.993254	0
JLIM-	0.995992	0
JLIM-	0.985069	0
JLIM-	0.985069	0
JLIM-	0.968685	0
JLIM-	0.985394	0
JLIM-	0.993254	0
JLIM-	0.993254	0
JLIM-	0.985873	0
JLIM-	0.993254	0
JLIM-	0.993254	0
JLIM-	0.956976	0
JLIM-	0.993254	0
JLIM-	0.993759	0
JLIM-	0.985394	0
JLIM-	0.985069	0
JLIM-	0.975532	0
JLIM-	0.985394	0
JLIM-	0.996655	0
JLIM-	0.993254	0
JLIM-	0.995143	0
JLIM-	0.97646	0
JLIM-	0.856466	0
JLIM-	0.985394	0
JLIM-	0.985394	0
JLIM-	0.869557	0
JLIM-	0.993048	0
JLIM-	0.985394	0
JLIM-	0.995143	0
JLIM-	0.987442	0
JLIM-	0.982165	0
JLIM-	0.982165	0
JLIM-	0.956976	0
JLIM-	0.993254	0
JLIM-	0.831055	0
JLIM-	0.964707	0
JLIM-	0.849178	0
JLIM-	0.849178	0
JLIM-	0.874529	0
JLIM-	0.968474	0
JLIM-	0.869557	0
JLIM-	0.967121	0
JLIM-	0.985394	0
JLIM+	0.993254	0
JLIM-	0.915623	0
JLIM-	0.993322	0
JLIM-	0.987044	0
JLIM-	0.989959	0
JLIM-	0.985873	0
JLIM-	0.985394	0
JLIM-	0.918208	0
JLIM-	0.975532	0
JLIM-	0.985394	0
JLIM-	0.982839	0
JLIM-	0.989772	0
JLIM-	0.930535	0
JLIM-	0.989959	0
JLIM-	0.985394	0
JLIM-	0.993254	0
JLIM-	0.869557	0
JLIM-	0.989959	0
JLIM-	0.91012	0
JLIM-	0.956976	0
JLIM-	0.993254	0
JLIM-	0.975532	0
JLIM-	0.989959	0
JLIM-	0.985069	0
JLIM-	0.995143	0
JLIM-	0.996581	0
JLIM-	0.99898	0
JLIM-	0.993254	0
JLIM-	0.995143	0
JLIM-	0.993254	0
JLIM-	0.995143	0
JLIM-	0.985069	0
JLIM-	0.995992	0
JLIM-	0.879977	0
JLIM-	0.996806	0
JLIM-	0.995143	0
JLIM-	0.993875	0
JLIM-	0.992774	0
JLIM-	0.998911	0
JLIM-	0.869557	0
JLIM-	0.967121	0
JLIM-	0.985394	0
JLIM-	0.967121	0
JLIM-	0.993254	0
JLIM-	0.985069	0
JLIM-	0.967121	0
JLIM-	0.869557	0
JLIM-	0.987442	0
JLIM-	0.985069	0
JLIM-	0.989959	0
JLIM-	0.994876	0
JLIM-	0.985069	0
JLIM-	0.985069	0
JLIM-	0.985069	0
JLIM-	0.917873	0
JLIM-	0.991063	0
JLIM-	0.91012	0
JLIM-	0.993254	0
JLIM-	0.975532	0
JLIM-	0.985069	0
JLIM-	0.837088	0
JLIM-	0.910446	0
JLIM-	0.985394	0
JLIM-	0.887617	0
JLIM-	0.991063	0
JLIM-	0.993048	0
JLIM+	0.985394	0
JLIM-	0.968685	0
JLIM-	0.994588	0
JLIM-	0.869557	0
JLIM-	0.887617	0
JLIM-	0.985069	0
JLIM-	0.982165	0
JLIM-	0.985069	0
JLIM-	0.985069	0
JLIM-	0.985394	0
JLIM-	0.993254	0
JLIM-	0.985394	0
JLIM-	0.985394	0
JLIM-	0.956976	0
JLIM-	0.869557	0
JLIM-	0.956976	0
JLIM-	0.950147	0
JLIM-	0.91012	0
JLIM-	0.985394	0
JLIM-	0.989959	0
JLIM-	0.995143	0
JLIM-	0.985069	0
JLIM-	0.97346	0
JLIM-	0.975532	0
JLIM-	0.878231	0
JLIM-	0.932437	0
JLIM-	0.975532	0
JLIM-	0.985069	0
JLIM-	0.985394	0
JLIM-	0.985394	0
JLIM-	0.899673	0
JLIM-	0.985394	0
JLIM-	0.985394	0
JLIM-	0.993875	0
JLIM-	0.975532	0
JLIM-	0.985394	0
JLIM-	0.985069	0
JLIM-	0.890902	0
JLIM-	0.985069	0
JLIM-	0.985394	0
JLIM-	0.985069	0
JLIM-	0.985069	0
JLIM-	0.993254	0
JLIM-	0.975532	0
JLIM-	0.993254	0
JLIM-	0.983325	0
JLIM-	0.984657	0
JLIM-	0.956976	0
JLIM-	0.964707	0
JLIM-	0.985394	0
JLIM-	0.967121	0
JLIM-	0.985394	0
JLIM-	0.985394	0
JLIM-	0.926597	0
JLIM-	0.975532	0
JLIM-	0.994876	0
JLIM-	0.985069	0
JLIM-	0.964707	0
JLIM-	0.884083	0
JLIM-	0.985394	0
JLIM-	0.934261	0
JLIM-	0.996581	0
JLIM-	0.985394	0
JLIM-	0.985394	0
JLIM-	0.930535	0
JLIM-	0.975532	0
JLIM-	0.915623	0
JLIM-	0.967121	0
JLIM-	0.993254	0
JLIM-	0.993048	0
JLIM-	0.994876	0
JLIM-	0.993254	0
JLIM-	0.985394	0
JLIM-	0.926597	0
JLIM-	0.956976	0
JLIM-	0.993048	0
JLIM-	0.849178	0
JLIM-	0.979104	0
JLIM-	0.993048	0
JLIM-	0.985394	0
JLIM-	0.985394	0
JLIM-	0.994876	0
JLIM-	0.985394	0
JLIM-	0.849178	0
JLIM-	0.985394	0
JLIM-	0.993254	0
JLIM-	0.985069	0
JLIM-	0.975532	0
JLIM-	0.985394	0
JLIM-	0.975532	0
JLIM-	0.985069	0
JLIM-	0.99049	0
JLIM-	0.985069	0
JLIM-	0.993254	0
JLIM-	0.995143	0
JLIM-	0.985069	0
JLIM-	0.998911	0
JLIM-	0.956976	0
JLIM-	0.975532	0
JLIM-	0.985069	0
JLIM-	0.973164	0
JLIM-	0.97646	0
JLIM-	0.973164	0
JLIM-	0.985394	0
JLIM-	0.985394	0
JLIM-	0.985069	0
JLIM-	0.967121	0
JLIM-	0.995028	0
JLIM-	0.968685	0
JLIM-	0.998017	0
JLIM-	0.985394	0
JLIM-	0.985394	0
JLIM-	0.985394	0
JLIM-	0.869557	0
JLIM-	0.993777	0
JLIM-	0.998688	0
JLIM-	0.964707	0
JLIM-	0.987044	0
JLIM-	0.985069	0
JLIM-	0.91012	0
JLIM-	0.97646	0
JLIM-	0.998904	0
JLIM-	0.996806	0
JLIM-	0.964707	0
JLIM-	0.993254	0
JLIM-	0.993254	0
JLIM-	0.985394	0
JLIM-	0.975	0
JLIM-	0.974308	0
JLIM-	0.879952	0
JLIM-	0.994723	0
JLIM-	0.934261	0
JLIM-	0.994876	0
JLIM-	0.995143	0
JLIM-	0.975532	0
JLIM-	0.91696	0
JLIM-	0.975532	0
JLIM-	0.681103	0
JLIM-	0.964707	0
JLIM-	0.985394	0
JLIM-	0.980476	0
JLIM-	0.985394	0
JLIM-	0.964707	0
JLIM-	0.967121	0
JLIM-	0.985069	0
JLIM-	0.985394	0
JLIM-	0.995143	0
JLIM-	0.991492	0
JLIM-	0.97646	0
JLIM-	0.989959	0
JLIM-	0.985394	0
JLIM-	0.992774	0
JLIM-	0.950147	0
JLIM-	0.914452	0
JLIM-	0.993254	0
JLIM-	0.884083	0
JLIM-	0.968685	0
JLIM-	0.985394	0
JLIM-	0.985394	0
JLIM-	0.884392	0
JLIM-	0.996581	0
JLIM-	0.999586	0
JLIM-	0.982165	0
JLIM-	0.967121	0
JLIM-	0.998216	0
JLIM-	0.964707	0
JLIM-	0.993254	0
JLIM+	0.985394	0
JLIM-	0.99898	0
JLIM-	0.985394	0
JLIM-	0.985394	0
JLIM-	0.99312	0
JLIM-	0.849178	0
JLIM-	0.994876	0
JLIM-	0.993048	0
JLIM-	0.986937	0
JLIM-	0.99361	0
JLIM-	0.989959	0
JLIM-	0.993254	0
JLIM-	0.993254	0
JLIM-	0.985394	0
JLIM-	0.785007	0
JLIM-	0.995143	0
JLIM-	0.985394	0
JLIM-	0.985394	0
JLIM-	0.985394	0
JLIM-	0.985394	0
JLIM-	0.91012	0
JLIM-	0.993254	0
JLIM-	0.985069	0
JLIM-	0.993254	0
JLIM-	0.985394	0
JLIM-	0.985394	0
JLIM-	0.878231	0
JLIM-	0.985394	0
JLIM-	0.993048	0
JLIM-	0.975532	0
JLIM-	0.998688	0
JLIM-	0.993254	0
JLIM-	0.97646	0
JLIM-	0.849178	0
JLIM-	0.95917	0
JLIM-	0.869557	0
JLIM-	0.985069	0
JLIM-	0.985394	0
JLIM-	0.975532	0
JLIM-	0.99898	0
JLIM-	0.989959	0
JLIM-	0.999717	0
JLIM-	0.985069	0
JLIM-	0.956976	0
JLIM-	0.989959	0
JLIM-	0.993254	0
JLIM-	0.985394	0
JLIM-	0.985873	0
JLIM-	0.988244	0
JLIM-	0.985394	0
JLIM-	0.985873	0
JLIM-	0.985069	0
JLIM-	0.994876	0
JLIM-	0.99361	0
JLIM-	0.994876	0
JLIM-	0.995992	0
JLIM-	0.996806	0
JLIM-	0.985069	0
JLIM-	0.995143	0
JLIM-	0.995016	0
JLIM-	0.995143	0
JLIM-	0.869557	0
JLIM-	0.97137	0
JLIM-	0.985394	0
JLIM-	0.991062	0
JLIM-	0.964707	0
JLIM-	0.985394	0
JLIM-	0.985069	0
JLIM-	0.985394	0
JLIM-	0.993777	0
JLIM-	0.999717	0
JLIM-	0.989959	0
JLIM-	0.995016	0
JLIM-	0.984853	0
JLIM-	0.989959	0
JLIM-	0.985069	0
JLIM-	0.993254	0
JLIM-	0.991063	0
JLIM-	0.985394	0
JLIM-	0.887617	0
JLIM-	0.975532	0
JLIM-	0.964707	0
JLIM-	0.982165	0
JLIM-	0.884083	0
JLIM-	0.869557	0
JLIM-	0.985394	0
JLIM-	0.998904	0
JLIM-	0.993254	0
JLIM-	0.991063	0
JLIM-	0.985069	0
JLIM-	0.992774	0
JLIM-	0.985394	0
JLIM-	0.993254	0
JLIM-	0.993254	0
JLIM-	0.993254	0
JLIM-	0.980476	0
JLIM-	0.990318	0
JLIM-	0.985394	0
JLIM-	0.985394	0
JLIM-	0.982165	0
JLIM-	0.985394	0
JLIM-	0.964707	0
JLIM-	0.869557	0
JLIM-	0.964707	0
JLIM-	0.985394	0
JLIM-	0.995143	0
JLIM-	0.878231	0
JLIM-	0.985394	0
JLIM-	0.869557	0
JLIM-	0.993254	0
JLIM-	0.995016	0
JLIM-	0.995992	0
JLIM-	0.993254	0
JLIM-	0.995143	0
JLIM-	0.998047	0
JLIM-	0.98084	0
JLIM-	0.985394	0
JLIM-	0.993254	0
JLIM-	0.974308	0
JLIM-	0.993254	0
JLIM-	0.985394	0
JLIM-	0.989959	0
JLIM-	0.985069	0
JLIM-	0.997902	0
JLIM-	0.960769	0
JLIM-	0.986937	0
JLIM-	0.998904	0
JLIM-	0.987044	0
JLIM-	0.996758	0
JLIM-	0.993254	0
JLIM-	0.985394	0
JLIM-	0.995143	0
JLIM-	0.985394	0
JLIM-	0.987044	0
JLIM-	0.967121	0
JLIM-	0.954839	0
JLIM-	0.991063	0
JLIM-	0.993254	0
JLIM-	0.887617	0
JLIM-	0.985069	0
JLIM-	0.977754	0
JLIM-	0.995143	0
JLIM-	0.995143	0
JLIM-	0.99749	0
JLIM-	0.993254	0
JLIM-	0.964707	0
JLIM-	0.879977	0
JLIM-	0.975532	0
JLIM-	0.993875	0
JLIM-	0.995143	0
JLIM-	0.956976	0
JLIM-	0.995143	0
JLIM-	0.991063	0
JLIM-	0.982868	0
JLIM-	0.985394	0
JLIM-	0.985394	0
JLIM-	0.993254	0
JLIM-	0.985394	0
JLIM-	0.982165	0
JLIM-	0.994876	0
JLIM-	0.995143	0
JLIM-	0.99361	0
JLIM-	0.985069	0
JLIM-	0.808252	0
JLIM-	0.993254	0
JLIM-	0.985394	0
JLIM-	0.993254	0
JLIM-	0.985394	0
JLIM-	0.993048	0
JLIM-	0.985394	0
JLIM-	0.985394	0
JLIM-	0.975532	0
JLIM-	0.991063	0
JLIM-	0.97346	0
JLIM-	0.975532	0
JLIM-	0.914452	0
JLIM-	0.982868	0
JLIM-	0.985069	0
JLIM-	0.994876	0
JLIM-	0.996232	0
JLIM-	0.996349	0
JLIM-	0.993254	0
JLIM-	0.985394	0
JLIM-	0.993254	0
JLIM-	0.964707	0
JLIM-	0.91012	0
JLIM-	0.982165	0
JLIM-	0.985394	0
JLIM-	0.985394	0
JLIM-	0.985394	0
JLIM-	0.993254	0
JLIM-	0.985394	0
JLIM-	0.989959	0
JLIM-	0.985394	0
JLIM-	0.982165	0
JLIM-	0.989978	0
JLIM-	0.993254	0
JLIM-	0.985394	0
JLIM-	0.999711	0
JLIM-	0.930535	0
JLIM-	0.991063	0
JLIM-	0.964707	0
JLIM-	0.985394	0
JLIM-	0.915623	0
JLIM-	0.97346	0
JLIM-	0.985069	0
JLIM-	0.956976	0
JLIM-	0.993254	0
JLIM-	0.985394	0
JLIM-	0.99898	0
JLIM-	0.993254	0
JLIM-	0.985394	0
JLIM-	0.993254	0
JLIM-	0.996349	0
JLIM-	0.973164	0
JLIM-	0.985394	0
JLIM-	0.982165	0
JLIM-	0.985394	0
JLIM-	0.985394	0
JLIM-	0.985394	0
JLIM-	0.918208	0
JLIM-	0.975532	0
JLIM-	0.966917	0
JLIM-	0.957142	0
JLIM-	0.985394	0
JLIM-	0.964707	0
JLIM-	0.985394	0
JLIM-	0.987559	0
JLIM-	0.985394	0
JLIM-	0.985394	0
JLIM-	0.985394	0
JLIM-	0.985069	0
JLIM-	0.985394	0
JLIM-	0.985394	0
JLIM-	0.872966	0
JLIM-	0.993254	0
JLIM-	0.982165	0
JLIM-	0.869557	0
JLIM-	0.993254	0
JLIM-	0.975532	0
JLIM-	0.985069	0
JLIM-	0.990071	0
JLIM-	0.975532	0
JLIM-	0.973164	0
JLIM-	0.975532	0
JLIM-	0.985394	0
JLIM-	0.975532	0
JLIM-	0.975532	0
JLIM-	0.987442	0
JLIM-	0.993254	0
JLIM-	0.985069	0
JLIM-	0.993254	0
JLIM-	0.985394	0
JLIM-	0.993254	0
JLIM-	0.985394	0
JLIM-	0.964707	0
JLIM-	0.990318	0
JLIM-	0.985394	0
JLIM-	0.964707	0
JLIM-	0.956976	0
JLIM-	0.975532	0
JLIM-	0.995143	0
JLIM-	0.982119	0
JLIM-	0.985069	0
JLIM-	0.998904	0
JLIM-	0.989959	0
JLIM-	0.985069	0
JLIM-	0.985069	0
JLIM-	0.998688	0
JLIM-	0.992774	0
JLIM-	0.985394	0
JLIM-	0.993254	0
JLIM-	0.985394	0
JLIM-	0.995143	0
JLIM-	0.956976	0
JLIM-	0.967121	0
JLIM-	0.99898	0
JLIM-	0.985394	0
JLIM-	0.985394	0
JLIM-	0.985394	0
JLIM-	0.964707	0
JLIM-	0.985069	0
JLIM-	0.985394	0
JLIM-	0.892699	0
JLIM-	0.989959	0
JLIM-	0.808252	0
JLIM-	0.985394	0
JLIM-	0.914892	0
JLIM-	0.869557	0
JLIM-	0.99749	0
JLIM-	0.956976	0
JLIM-	0.993254	0
JLIM-	0.985069	0
JLIM-	0.989959	0
JLIM-	0.975532	0
JLIM-	0.975532	0
JLIM-	0.985394	0
JLIM-	0.995143	0
JLIM-	0.985069	0
JLIM-	0.967121	0
JLIM-	0.985069	0
JLIM-	0.914892	0
JLIM-	0.912596	0
JLIM-	0.967121	0
JLIM-	0.989959	0
JLIM-	0.967121	0
JLIM-	0.991767	0
JLIM-	0.994876	0
JLIM-	0.992774	0
JLIM-	0.994876	0
JLIM-	0.975532	0
JLIM-	0.995143	0
JLIM-	0.94032	0
JLIM-	0.985394	0
JLIM-	0.993254	0
JLIM-	0.99361	0
JLIM-	0.887617	0
JLIM-	0.956976	0
JLIM+	0.99361	0
JLIM+	0.985394	0
JLIM-	0.995143	0
JLIM-	0.992774	0
JLIM-	0.985394	0
JLIM-	0.993254	0
JLIM-	0.956976	0
JLIM-	0.99898	0
JLIM-	0.993254	0
JLIM-	0.995143	0
JLIM-	0.993048	0
JLIM-	0.993254	0
JLIM-	0.995016	0
JLIM-	0.995143	0
JLIM-	0.986677	0
JLIM-	0.993048	0
JLIM-	0.985394	0
JLIM-	0.987044	0
JLIM-	0.985394	0
JLIM-	0.988584	0
JLIM-	0.985394	0
JLIM-	0.985394	0
JLIM-	0.97881	0
JLIM-	0.985069	0
JLIM-	0.982165	0
JLIM-	0.987956	0
JLIM-	0.985394	0
JLIM-	0.985069	0
JLIM-	0.993254	0
JLIM-	0.985069	0
JLIM-	0.975532	0
JLIM-	0.985394	0
JLIM-	0.985394	0
JLIM-	0.985394	0
JLIM-	0.989959	0
JLIM-	0.996655	0
JLIM-	0.95917	0
JLIM-	0.905378	0
JLIM-	0.994876	0
JLIM+	0.985069	0
JLIM-	0.985394	0
JLIM-	0.975532	0
JLIM-	0.993048	0
JLIM-	0.917027	0
JLIM-	0.985394	0
JLIM-	0.997902	0
JLIM-	0.985394	0
JLIM-	0.975532	0
JLIM-	0.982165	0
JLIM-	0.993777	0
JLIM-	0.967121	0
JLIM-	0.985394	0
JLIM-	0.998431	0
JLIM-	0.985394	0
JLIM-	0.956976	0
JLIM-	0.998688	0
JLIM-	0.985394	0
JLIM-	0.97646	0
JLIM-	0.99361	0
JLIM-	0.99898	0
JLIM-	0.99898	0
JLIM-	0.993254	0
JLIM-	0.985394	0
JLIM-	0.995143	0
JLIM-	0.99898	0
JLIM-	0.985394	0
JLIM-	0.96436	0
JLIM-	0.975	0
JLIM-	0.995143	0
JLIM-	0.993559	0
JLIM-	0.993254	0
JLIM-	0.993559	0
JLIM-	0.984143	0
JLIM-	0.976596	0
JLIM-	0.99749	0
JLIM-	0.985069	0
JLIM-	0.964707	0
JLIM-	0.985069	0
JLIM-	0.995143	0
JLIM-	0.932446	0
JLIM-	0.994876	0
JLIM-	0.975	0
JLIM-	0.990318	0
JLIM-	0.986937	0
JLIM-	0.985394	0
JLIM-	0.956976	0
JLIM-	0.985394	0
JLIM-	0.869557	0
JLIM-	0.995143	0
JLIM-	0.995992	0
JLIM-	0.989959	0
JLIM-	0.987044	0
JLIM-	0.993254	0
JLIM-	0.990071	0
JLIM-	0.990318	0
JLIM-	0.989959	0
JLIM-	0.967121	0
JLIM-	0.995016	0
JLIM-	0.956976	0
JLIM-	0.994876	0
JLIM-	0.985069	0
JLIM-	0.975532	0
JLIM-	0.920054	0
JLIM-	0.986937	0
JLIM-	0.995143	0
JLIM-	0.994876	0
JLIM-	0.976596	0
JLIM-	0.991063	0
JLIM-	0.985069	0
JLIM-	0.998911	0
JLIM-	0.985069	0
JLIM-	0.985069	0
JLIM-	0.964707	0
JLIM-	0.985394	0
JLIM-	0.993254	0
JLIM-	0.99898	0
JLIM-	0.964707	0
JLIM-	0.910446	0
JLIM-	0.975532	0
JLIM-	0.982165	0
JLIM-	0.985394	0
JLIM-	0.993254	0
JLIM-	0.99749	0
JLIM-	0.985394	0
JLIM-	0.991944	0
JLIM-	0.949938	0
JLIM-	0.975532	0
JLIM-	0.995016	0
JLIM-	0.964707	0
JLIM-	0.993254	0
JLIM-	0.869557	0
JLIM-	0.995143	0
JLIM-	0.869557	0
JLIM-	0.985394	0
JLIM-	0.985069	0
JLIM-	0.985394	0
JLIM-	0.985394	0
JLIM-	0.949938	0
JLIM-	0.967121	0
JLIM-	0.995143	0
JLIM-	0.993254	0
JLIM-	0.956976	0
JLIM-	0.992774	0
JLIM-	0.985394	0
JLIM-	0.886538	0
JLIM-	0.879977	0
JLIM-	0.985394	0
JLIM-	0.989959	0
JLIM-	0.985394	0
JLIM-	0.993254	0
JLIM-	0.980476	0
JLIM-	0.964707	0
JLIM-	0.990318	0
JLIM-	0.97646	0
JLIM-	0.995143	0
JLIM-	0.993254	0
JLIM-	0.973164	0
JLIM-	0.993048	0
JLIM-	0.985069	0
JLIM-	0.998688	0
JLIM-	0.998688	0
JLIM-	0.985069	0
JLIM-	0.968685	0
JLIM-	0.998564	0
JLIM-	0.964707	0
JLIM-	0.992022	0
JLIM-	0.956976	0
JLIM-	0.998688	0
JLIM-	0.985394	0
JLIM-	0.968685	0
JLIM-	0.984853	0
JLIM-	0.993254	0
JLIM-	0.982165	0
JLIM-	0.993048	0
JLIM-	0.964707	0
JLIM-	0.991063	0
JLIM-	0.985069	0
JLIM-	0.946776	0
JLIM-	0.995016	0
JLIM-	0.849178	0
JLIM-	0.868032	0
JLIM-	0.967121	0
JLIM-	0.985069	0
JLIM-	0.994876	0
JLIM-	0.985069	0
JLIM-	0.985069	0
JLIM-	0.956976	0
JLIM-	0.97646	0
JLIM-	0.869557	0
JLIM-	0.995143	0
JLIM-	0.985069	0
JLIM-	0.993048	0
JLIM-	0.985394	0
JLIM-	0.993254	0
JLIM-	0.983325	0
JLIM-	0.986986	0
JLIM-	0.993048	0
JLIM-	0.995143	0
JLIM-	0.994837	0
JLIM-	0.99898	0
JLIM-	0.994876	0
JLIM-	0.993254	0
JLIM-	0.964707	0
JLIM-	0.995143	0
JLIM-	0.985394	0
JLIM-	0.998242	0
JLIM-	0.936443	0
JLIM-	0.956976	0
JLIM-	0.985069	0
JLIM-	0.985394	0
JLIM-	0.985394	0
JLIM-	0.982165	0
JLIM-	0.964707	0
JLIM-	0.996581	0
JLIM-	0.974308	0
JLIM-	0.988759	0
JLIM-	0.995143	0
JLIM-	0.985394	0
JLIM-	0.993254	0
JLIM-	0.994876	0
JLIM-	0.964707	0
JLIM-	0.994876	0
JLIM-	0.956976	0
JLIM-	0.994876	0
JLIM-	0.99749	0
JLIM-	0.967121	0
JLIM-	0.985069	0
JLIM-	0.869557	0
JLIM-	0.989959	0
JLIM-	0.975532	0
JLIM-	0.849178	0
JLIM-	0.985069	0
JLIM-	0.989959	0
JLIM-	0.985394	0
JLIM-	0.995016	0
JLIM-	0.975532	0
JLIM-	0.995992	0
JLIM-	0.995992	0
JLIM-	0.985394	0
JLIM-	0.985394	0
JLIM-	0.995992	0
JLIM-	0.985394	0
JLIM-	0.985394	0
JLIM-	0.989959	0
JLIM-	0.994876	0
JLIM-	0.975532	0
JLIM-	0.998311	0
JLIM-	0.985394	0
JLIM-	0.985069	0
JLIM-	0.998911	0
JLIM-	0.991063	0
JLIM-	0.985394	0
JLIM-	0.985069	0
JLIM-	0.985394	0
JLIM-	0.985069	0
JLIM-	0.989959	0
JLIM-	0.985394	0
JLIM-	0.993048	0
JLIM-	0.985069	0
JLIM-	0.998911	0
JLIM-	0.993254	0
JLIM-	0.995016	0
JLIM-	0.964707	0
JLIM-	0.967534	0
JLIM-	0.976596	0
JLIM-	0.97646	0
JLIM-	0.985394	0
JLIM-	0.956686	0
JLIM-	0.967121	0
JLIM-	0.996655	0
JLIM-	0.985394	0
JLIM-	0.999935	0
JLIM-	0.985394	0
JLIM-	0.975	0
JLIM-	0.985394	0
JLIM-	0.869557	0
JLIM-	0.994876	0
JLIM-	0.993254	0
JLIM-	0.869557	0
JLIM-	0.985873	0
JLIM-	0.993048	0
JLIM-	0.985394	0
JLIM-	0.956976	0
JLIM-	0.985394	0
JLIM-	0.975532	0
JLIM-	0.994876	0
JLIM-	0.993254	0
JLIM-	0.681103	0
JLIM-	0.869557	0
JLIM-	0.681103	0
JLIM-	0.988244	0
JLIM-	0.985394	0
JLIM-	0.993254	0
JLIM-	0.965075	0
JLIM-	0.985069	0
JLIM-	0.934261	0
JLIM-	0.968685	0
JLIM-	0.967121	0
JLIM-	0.985394	0
JLIM-	0.993254	0
JLIM-	0.985069	0
JLIM-	0.99361	0
JLIM-	0.993254	0
JLIM-	0.989959	0
JLIM-	0.934261	0
JLIM-	0.973164	0
JLIM-	0.956976	0
JLIM-	0.981583	0
JLIM-	0.985069	0
JLIM-	0.934261	0
JLIM-	0.993254	0
JLIM-	0.926597	0
JLIM-	0.989959	0
JLIM-	0.993254	0
JLIM-	0.967534	0
JLIM-	0.993254	0
JLIM-	0.985069	0
JLIM-	0.99361	0
JLIM-	0.988452	0
JLIM-	0.989959	0
JLIM-	0.872966	0
JLIM-	0.985394	0
JLIM-	0.975532	0
JLIM-	0.995143	0
JLIM-	0.926597	0
JLIM-	0.993254	0
JLIM-	0.985394	0
JLIM-	0.998911	0
JLIM-	0.975532	0
JLIM-	0.987044	0
JLIM-	0.99361	0
JLIM-	0.985191	0
JLIM-	0.878231	0
JLIM-	0.99898	0
JLIM-	0.985394	0
JLIM-	0.985069	0
JLIM-	0.989772	0
JLIM-	0.985069	0
JLIM-	0.940564	0
JLIM-	0.985394	0
JLIM-	0.989959	0
JLIM-	0.868032	0
JLIM-	0.878231	0
JLIM-	0.985394	0
JLIM-	0.993254	0
JLIM-	0.985394	0
JLIM-	0.934261	0
JLIM-	0.967121	0
JLIM-	0.993254	0
JLIM-	0.975532	0
JLIM-	0.994876	0
JLIM-	0.985394	0
JLIM-	0.968427	0
JLIM-	0.899673	0
JLIM-	0.998904	0
JLIM-	0.999717	0
JLIM-	0.991063	0
JLIM-	0.994876	0
JLIM-	0.974705	0
JLIM-	0.999717	0
JLIM-	0.989045	0
JLIM-	0.993254	0
JLIM-	0.995143	0
JLIM-	0.985394	0
JLIM-	0.985394	0
JLIM-	0.985394	0
JLIM-	0.989978	0
JLIM-	0.994876	0
JLIM-	0.985394	0
JLIM-	0.989116	0
JLIM-	0.985394	0
JLIM-	0.985069	0
JLIM-	0.985069	0
JLIM-	0.985394	0
JLIM-	0.985394	0
JLIM-	0.99361	0
JLIM-	0.998904	0
JLIM-	0.985069	0
JLIM-	0.993254	0
JLIM-	0.975532	0
JLIM-	0.967121	0
JLIM-	0.977685	0
JLIM-	0.993048	0
JLIM-	0.934647	0
JLIM-	0.910446	0
JLIM-	0.998911	0
JLIM-	0.985069	0
JLIM-	0.985394	0
JLIM-	0.974308	0
JLIM-	0.967534	0
JLIM-	0.91012	0
JLIM-	0.99749	0
JLIM-	0.985394	0
JLIM-	0.993254	0
JLIM-	0.993254	0
JLIM-	0.964707	0
JLIM-	0.968474	0
JLIM-	0.985069	0
JLIM-	0.975532	0
JLIM-	0.985394	0
JLIM-	0.995143	0
JLIM-	0.975532	0
JLIM-	0.998904	0
JLIM-	0.97881	0
JLIM-	0.987044	0
JLIM-	0.985394	0
JLIM-	0.985394	0
JLIM-	0.985394	0
JLIM-	0.985069	0
JLIM-	0.993254	0
JLIM-	0.985394	0
JLIM-	0.985394	0
JLIM-	0.989959	0
JLIM-	0.985394	0
JLIM-	0.99749	0
JLIM-	0.985394	0
JLIM-	0.915623	0
JLIM-	0.985069	0
JLIM-	0.985069	0
JLIM-	0.964707	0
JLIM-	0.912596	0
JLIM-	0.982165	0
JLIM-	0.995143	0
JLIM-	0.995016	0
JLIM-	0.967121	0
JLIM-	0.893093	0
JLIM-	0.986677	0
JLIM-	0.985394	0
JLIM-	0.985069	0
JLIM-	0.999959	0
JLIM-	0.869557	0
JLIM-	0.975532	0
JLIM-	0.956976	0
JLIM-	0.985394	0
JLIM-	0.985394	0
JLIM-	0.985069	0
JLIM-	0.996655	0
JLIM-	0.985069	0
JLIM-	0.956976	0
JLIM-	0.993254	0
JLIM-	0.989959	0
JLIM-	0.956976	0
JLIM-	0.975532	0
JLIM-	0.985394	0
JLIM-	0.993048	0
JLIM-	0.993254	0
JLIM-	0.985394	0
JLIM-	0.967121	0
JLIM-	0.985069	0
JLIM-	0.999911	0
JLIM-	0.91012	0
JLIM-	0.888748	0
JLIM-	0.975532	0
JLIM-	0.982165	0
JLIM-	0.975532	0
JLIM-	0.975653	0
JLIM-	0.975532	0
JLIM-	0.985394	0
JLIM-	0.985394	0
JLIM-	0.995143	0
JLIM-	0.975532	0
JLIM-	0.975532	0
JLIM-	0.985394	0
JLIM-	0.995143	0
JLIM-	0.964707	0
JLIM-	0.888332	0
JLIM-	0.967121	0
JLIM-	0.934261	0
JLIM-	0.985069	0
JLIM-	0.868032	0
JLIM-	0.995143	0
JLIM-	0.993254	0
JLIM-	0.985069	0
JLIM-	0.985394	0
JLIM-	0.91012	0
JLIM-	0.878231	0
JLIM-	0.987044	0
JLIM-	0.991063	0
JLIM-	0.967121	0
JLIM-	0.975532	0
JLIM-	0.964707	0
JLIM-	0.993254	0
JLIM-	0.888748	0
JLIM-	0.970516	0
JLIM-	0.982165	0
JLIM-	0.964707	0
JLIM-	0.879952	0
JLIM-	0.869557	0
JLIM-	0.869557	0
JLIM-	0.985394	0
JLIM-	0.985394	0
JLIM-	0.982868	0
JLIM-	0.996581	0
JLIM-	0.985394	0
JLIM-	0.975532	0
JLIM-	0.993875	0
JLIM-	0.998904	0
JLIM-	0.869557	0
JLIM-	0.975532	0
JLIM-	0.995143	0
JLIM-	0.985394	0
JLIM+	0.993254	0
JLIM-	0.998911	0
JLIM-	0.993254	0
JLIM-	0.975532	0
JLIM-	0.887617	0
JLIM-	0.975532	0
JLIM-	0.989959	0
JLIM-	0.974308	0
JLIM-	0.996247	0
JLIM-	0.985069	0
JLIM-	0.869557	0
JLIM-	0.985394	0
JLIM-	0.985394	0
JLIM-	0.990603	0
JLIM-	0.993254	0
JLIM-	0.967146	0
JLIM-	0.985394	0
JLIM-	0.993254	0
JLIM-	0.934647	0
JLIM-	0.681103	0
JLIM-	0.985069	0
JLIM-	0.985394	0
JLIM-	0.985394	0
JLIM-	0.995143	0
JLIM-	0.985394	0
JLIM-	0.995143	0
JLIM-	0.985394	0
JLIM-	0.985394	0
JLIM-	0.993254	0
JLIM-	0.985394	0
JLIM+	0.985394	0
JLIM-	0.926597	0
JLIM-	0.985394	0
JLIM-	0.985394	0
JLIM-	0.993048	0
JLIM-	0.998911	0
JLIM-	0.975532	0
JLIM-	0.869557	0
JLIM-	0.985394	0
JLIM-	0.964707	0
JLIM-	0.985394	0
JLIM-	0.985069	0
JLIM-	0.985069	0
JLIM-	0.985069	0
JLIM-	0.711845	0
JLIM-	0.994876	0
JLIM-	0.975532	0
JLIM-	0.983325	0
JLIM-	0.985069	0
JLIM-	0.985069	0
JLIM-	0.888332	0
JLIM-	0.994876	0
JLIM-	0.985394	0
JLIM-	0.987956	0
JLIM-	0.985394	0
JLIM-	0.967121	0
JLIM-	0.985069	0
JLIM-	0.993048	0
JLIM-	0.993048	0
JLIM-	0.869557	0
JLIM-	0.985394	0
JLIM-	0.985394	0
JLIM-	0.989959	0
JLIM-	0.998904	0
JLIM-	0.975532	0
JLIM-	0.993254	0
JLIM+	0.993254	0
JLIM-	0.993371	0
JLIM-	0.993254	0
JLIM-	0.998904	0
JLIM-	0.982165	0
JLIM-	0.992532	0
JLIM-	0.926597	0
JLIM-	0.995143	0
JLIM-	0.994876	0
JLIM-	0.998688	0
JLIM-	0.985394	0
JLIM-	0.975532	0
JLIM-	0.993254	0
JLIM-	0.991063	0
JLIM-	0.993254	0
JLIM-	0.982165	0
JLIM-	0.985394	0
JLIM-	0.982165	0
JLIM-	0.985069	0
JLIM-	0.995143	0
JLIM-	0.994876	0
JLIM-	0.993254	0
JLIM-	0.995143	0
JLIM-	0.914892	0
JLIM-	0.985394	0
JLIM-	0.985394	0
JLIM-	0.985394	0
JLIM-	0.99361	0
JLIM-	0.967121	0
JLIM-	0.996581	0
JLIM-	0.985394	0
JLIM-	0.993048	0
JLIM-	0.995591	0
JLIM-	0.986677	0
JLIM-	0.985394	0
JLIM-	0.99361	0
JLIM-	0.982165	0
JLIM-	0.987442	0
JLIM-	0.985394	0
JLIM-	0.987044	0
JLIM-	0.998911	0
JLIM-	0.985394	0
JLIM-	0.964707	0
JLIM-	0.887617	0
JLIM+	0.992777	0
JLIM-	0.985394	0
JLIM-	0.998688	0
JLIM-	0.869557	0
JLIM-	0.982165	0
JLIM-	0.998688	0
JLIM-	0.869557	0
JLIM-	0.956976	0
JLIM-	0.985394	0
JLIM-	0.985394	0
JLIM-	0.975873	0
JLIM-	0.985394	0
JLIM-	0.995992	0
JLIM-	0.985069	0
JLIM-	0.998911	0
JLIM-	0.97881	0
JLIM-	0.991394	0
JLIM-	0.995143	0
JLIM-	0.993254	0
JLIM-	0.950147	0
JLIM-	0.995016	0
JLIM-	0.993254	0
JLIM-	0.968222	0
JLIM-	0.993254	0
JLIM-	0.878231	0
JLIM-	0.993254	0
JLIM-	0.993254	0
JLIM-	0.932437	0
JLIM-	0.914609	0
JLIM-	0.985069	0
JLIM-	0.985069	0
JLIM-	0.996581	0
JLIM-	0.993254	0
JLIM-	0.975	0
JLIM-	0.956976	0
JLIM-	0.985394	0
JLIM-	0.985394	0
JLIM-	0.995992	0
JLIM-	0.995143	0
JLIM-	0.985394	0
JLIM-	0.995143	0
JLIM-	0.936443	0
JLIM-	0.985394	0
JLIM-	0.99898	0
JLIM-	0.968685	0
JLIM-	0.989214	0
JLIM-	0.985394	0
JLIM-	0.985394	0
JLIM-	0.968685	0
JLIM-	0.985394	0
JLIM-	0.992774	0
JLIM-	0.934261	0
JLIM-	0.99898	0
JLIM-	0.993254	0
JLIM-	0.985394	0
JLIM-	0.985394	0
JLIM-	0.993254	0
JLIM-	0.968685	0
JLIM-	0.967121	0
JLIM-	0.99898	0
JLIM-	0.994876	0
JLIM-	0.993254	0
JLIM-	0.975532	0
JLIM-	0.974308	0
JLIM-	0.975532	0
JLIM-	0.964707	0
JLIM-	0.998911	0
JLIM-	0.985394	0
JLIM-	0.954543	0
JLIM-	0.985394	0
JLIM-	0.975532	0
JLIM-	0.989978	0
JLIM-	0.993254	0
JLIM-	0.995016	0
JLIM-	0.994876	0
JLIM-	0.985191	0
JLIM-	0.993559	0
JLIM-	0.985069	0
JLIM-	0.964707	0
JLIM-	0.91012	0
JLIM-	0.989959	0
JLIM-	0.985394	0
JLIM-	0.993254	0
JLIM-	0.985394	0
JLIM-	0.996581	0
JLIM-	0.985069	0
JLIM-	0.985394	0
JLIM-	0.993254	0
JLIM-	0.989959	0
JLIM-	0.995143	0
JLIM-	0.99898	0
JLIM-	0.909551	0
JLIM-	0.975532	0
JLIM-	0.985069	0
JLIM-	0.985394	0
JLIM-	0.982165	0
JLIM+	0.985394	0
JLIM-	0.985394	0
JLIM-	0.869557	0
JLIM-	0.99749	0
JLIM-	0.985873	0
JLIM-	0.985394	0
JLIM-	0.985069	0
JLIM+	0.989959	0
JLIM+	0.985394	0
JLIM-	0.912596	0
JLIM-	0.879977	0
JLIM-	0.982165	0
JLIM-	0.95992	0
JLIM-	0.989978	0
JLIM-	0.989959	0
JLIM-	0.998688	0
JLIM-	0.91012	0
JLIM-	0.956976	0
JLIM-	0.964707	0
JLIM-	0.985394	0
JLIM-	0.994876	0
JLIM-	0.996247	0
JLIM-	0.995143	0
JLIM-	0.985394	0
JLIM-	0.989959	0
JLIM-	0.993875	0
JLIM-	0.994876	0
JLIM-	0.993777	0
JLIM-	0.985394	0
JLIM-	0.997109	0
JLIM-	0.964707	0
JLIM-	0.972038	0
JLIM-	0.985394	0
JLIM-	0.989959	0
JLIM-	0.985069	0
JLIM-	0.985394	0
JLIM-	0.956976	0
JLIM-	0.998215	0
JLIM-	0.993254	0
JLIM-	0.98084	0
JLIM-	0.956976	0
JLIM-	0.887617	0
JLIM-	0.991063	0
JLIM-	0.869557	0
JLIM-	0.888332	0
JLIM-	0.918208	0
JLIM-	0.985069	0
JLIM-	0.887617	0
JLIM-	0.976596	0
JLIM-	0.982165	0
JLIM-	0.985069	0
JLIM-	0.964707	0
JLIM-	0.91012	0
JLIM-	0.985394	0
JLIM-	0.994876	0
JLIM-	0.956686	0
JLIM-	0.995143	0
JLIM-	0.914892	0
JLIM-	0.985394	0
JLIM-	0.993254	0
JLIM-	0.994876	0
JLIM-	0.985069	0
JLIM-	0.994876	0
JLIM-	0.985394	0
JLIM-	0.985069	0
JLIM-	0.993254	0
JLIM-	0.975	0
JLIM-	0.995143	0
JLIM-	0.915623	0
JLIM-	0.993254	0
JLIM-	0.985069	0
JLIM-	0.985394	0
JLIM-	0.982165	0
JLIM-	0.99136	0
JLIM-	0.982165	0
JLIM-	0.956976	0
JLIM-	0.993777	0
JLIM-	0.993254	0
JLIM-	0.985069	0
JLIM-	0.985394	0
JLIM-	0.985394	0
JLIM-	0.991063	0
JLIM-	0.993254	0
JLIM-	0.993777	0
JLIM-	0.985394	0
JLIM-	0.887617	0
JLIM-	0.993254	0
JLIM-	0.989959	0
JLIM-	0.91012	0
JLIM-	0.985394	0
JLIM-	0.993254	0
JLIM-	0.849178	0
JLIM-	0.956976	0
JLIM-	0.973164	0
JLIM-	0.993254	0
JLIM-	0.985394	0
JLIM-	0.993254	0
JLIM-	0.987044	0
JLIM-	0.926597	0
JLIM-	0.985069	0
JLIM-	0.869557	0
JLIM-	0.991063	0
JLIM-	0.967121	0
JLIM-	0.985394	0
JLIM-	0.869557	0
JLIM-	0.681103	0
JLIM-	0.869557	0
JLIM-	0.869557	0
JLIM-	0.849178	0
JLIM-	0.985069	0
JLIM-	0.912596	0
JLIM-	0.985069	0
JLIM-	0.837088	0
JLIM-	0.869557	0
JLIM-	0.711845	0
JLIM-	0.982165	0
JLIM-	0.964707	0
JLIM-	0.998911	0
JLIM-	0.869557	0
JLIM-	0.995143	0
JLIM-	0.985394	0
JLIM-	0.995143	0
JLIM-	0.99898	0
JLIM-	0.985394	0
JLIM-	0.980246	0
JLIM-	0.91012	0
JLIM-	0.968685	0
JLIM-	0.967121	0
JLIM-	0.985394	0
JLIM-	0.869557	0
JLIM-	0.869557	0
JLIM-	0.990047	0
JLIM-	0.993048	0
JLIM-	0.985394	0
JLIM-	0.998431	0
JLIM-	0.974308	0
JLIM-	0.975532	0
JLIM-	0.888618	0
JLIM-	0.849178	0
JLIM-	0.849178	0
JLIM-	0.869557	0
JLIM-	0.832046	0
JLIM-	0.993254	0
JLIM-	0.982165	0
JLIM-	0.884083	0
JLIM-	0.985394	0
JLIM-	0.993048	0
JLIM-	0.982119	0
JLIM-	0.983325	0
JLIM-	0.985394	0
JLIM-	0.985394	0
JLIM-	0.985394	0
JLIM-	0.956976	0
JLIM-	0.681103	0
JLIM-	0.995591	0
JLIM-	0.985069	0
JLIM-	0.887617	0
JLIM-	0.975532	0
JLIM-	0.993048	0
JLIM-	0.985069	0
JLIM-	0.982165	0
JLIM-	0.989959	0
JLIM-	0.996581	0
JLIM-	0.991063	0
JLIM-	0.968685	0
JLIM-	0.975532	0
JLIM-	0.975532	0
JLIM-	0.993254	0
JLIM-	0.995143	0
JLIM-	0.996581	0
JLIM-	0.994876	0
JLIM-	0.985394	0
JLIM-	0.990001	0
JLIM-	0.985069	0
JLIM-	0.825624	0
JLIM-	0.980266	0
JLIM-	0.982165	0
JLIM-	0.985394	0
JLIM-	0.985394	0
JLIM-	0.996655	0
JLIM-	0.985394	0
JLIM-	0.993254	0
JLIM-	0.985394	0
JLIM-	0.985394	0
JLIM-	0.884083	0
JLIM-	0.967534	0
JLIM-	0.985069	0
JLIM-	0.995016	0
JLIM-	0.985394	0
JLIM-	0.990318	0
JLIM-	0.99898	0
JLIM-	0.975532	0
JLIM-	0.985069	0
JLIM-	0.973164	0
JLIM-	0.982165	0
JLIM-	0.995016	0
JLIM-	0.985394	0
JLIM-	0.681103	0
JLIM-	0.973164	0
JLIM-	0.989959	0
JLIM-	0.995143	0
JLIM-	0.986677	0
JLIM-	0.868032	0
JLIM-	0.869557	0
JLIM-	0.99361	0
JLIM-	0.963067	0
JLIM-	0.985069	0
JLIM-	0.975532	0
JLIM-	0.993254	0
JLIM-	0.985394	0
JLIM-	0.982165	0
JLIM-	0.993048	0
JLIM-	0.915623	0
JLIM-	0.985069	0
JLIM-	0.985069	0
JLIM-	0.980476	0
JLIM-	0.985394	0
JLIM-	0.96631	0
JLIM-	0.995992	0
JLIM-	0.995143	0
JLIM-	0.985394	0
JLIM-	0.993254	0
JLIM-	0.998564	0
JLIM-	0.993254	0
JLIM-	0.993254	0
JLIM-	0.985394	0
JLIM-	0.998911	0
JLIM-	0.995143	0
JLIM-	0.986936	0
JLIM-	0.982119	0
JLIM-	0.998688	0
JLIM-	0.995143	0
JLIM-	0.985069	0
JLIM-	0.985069	0
JLIM-	0.884083	0
JLIM-	0.985069	0
JLIM-	0.683319	0
JLIM-	0.997991	0
JLIM-	0.967121	0
JLIM+	0.994588	0
JLIM-	0.967534	0
JLIM-	0.967121	0
JLIM-	0.985394	0
JLIM-	0.985069	0
JLIM-	0.892699	0
JLIM-	0.993254	0
JLIM-	0.993254	0
JLIM-	0.993254	0
JLIM-	0.982165	0
JLIM-	0.985394	0
JLIM-	0.985069	0
JLIM-	0.985394	0
JLIM-	0.964707	0
JLIM-	0.995143	0
JLIM-	0.988584	0
JLIM-	0.995143	0
JLIM-	0.985069	0
JLIM-	0.912596	0
JLIM-	0.985394	0
JLIM-	0.985394	0
JLIM-	0.982165	0
JLIM-	0.985394	0
JLIM-	0.985069	0
JLIM-	0.887617	0
JLIM-	0.985394	0
JLIM-	0.985394	0
JLIM-	0.993254	0
JLIM-	0.985394	0
JLIM-	0.985394	0
JLIM-	0.975532	0
JLIM-	0.993254	0
JLIM-	0.973164	0
JLIM-	0.985394	0
JLIM-	0.992022	0
JLIM-	0.967121	0
JLIM-	0.973164	0
JLIM-	0.872966	0
JLIM-	0.954543	0
JLIM-	0.888332	0
JLIM-	0.932701	0
JLIM-	0.985394	0
JLIM-	0.992774	0
JLIM-	0.993254	0
JLIM-	0.994876	0
JLIM-	0.998047	0
JLIM-	0.995992	0
JLIM-	0.985069	0
JLIM-	0.993254	0
JLIM-	0.985394	0
JLIM-	0.993254	0
JLIM-	0.985394	0
JLIM-	0.888332	0
JLIM-	0.994876	0
JLIM-	0.994876	0
JLIM-	0.991063	0
JLIM-	0.998904	0
JLIM-	0.981583	0
JLIM-	0.956976	0
JLIM-	0.910446	0
JLIM-	0.964707	0
JLIM-	0.985069	0
JLIM-	0.975	0
JLIM-	0.993254	0
JLIM-	0.985394	0
JLIM-	0.985394	0
JLIM-	0.869557	0
JLIM-	0.980246	0
JLIM-	0.993254	0
JLIM-	0.985394	0
JLIM-	0.989959	0
JLIM-	0.91012	0
JLIM-	0.995143	0
JLIM-	0.975532	0
JLIM-	0.975532	0
JLIM-	0.995143	0
JLIM-	0.998904	0
JLIM-	0.995143	0
JLIM-	0.993254	0
JLIM-	0.985394	0
JLIM-	0.993254	0
JLIM-	0.985069	0
JLIM-	0.903716	0
JLIM-	0.956976	0
JLIM-	0.99898	0
JLIM-	0.985069	0
JLIM-	0.975	0
JLIM-	0.993254	0
JLIM-	0.985394	0
JLIM-	0.849178	0
JLIM-	0.985394	0
JLIM-	0.989959	0
JLIM-	0.975532	0
JLIM-	0.985394	0
JLIM-	0.975532	0
JLIM-	0.874529	0
JLIM-	0.992774	0
JLIM-	0.998564	0
JLIM-	0.993048	0
JLIM-	0.975532	0
JLIM-	0.985394	0
JLIM-	0.999872	0
JLIM-	0.964707	0
JLIM-	0.996581	0
JLIM-	0.989959	0
JLIM-	0.985394	0
JLIM-	0.985394	0
JLIM-	0.993875	0
JLIM-	0.985394	0
JLIM-	0.985394	0
JLIM-	0.993254	0
JLIM-	0.912596	0
JLIM-	0.996581	0
JLIM-	0.985069	0
JLIM-	0.985394	0
JLIM-	0.994876	0
JLIM-	0.985394	0
JLIM-	0.993254	0
JLIM-	0.994876	0
JLIM-	0.989006	0
JLIM-	0.987044	0
JLIM-	0.968427	0
JLIM-	0.989959	0
JLIM-	0.985394	0
JLIM-	0.993048	0
JLIM-	0.985394	0
JLIM-	0.985394	0
JLIM-	0.993254	0
JLIM-	0.993254	0
JLIM-	0.975532	0
JLIM-	0.985069	0
JLIM-	0.993254	0
JLIM-	0.967121	0
JLIM-	0.985394	0
JLIM-	0.985394	0
JLIM+	0.992774	0
JLIM-	0.968685	0
JLIM-	0.995484	0
JLIM-	0.993254	0
JLIM-	0.985394	0
JLIM-	0.980246	0
JLIM-	0.985069	0
JLIM-	0.91012	0
JLIM-	0.985394	0
JLIM-	0.992747	0
JLIM-	0.985394	0
JLIM-	0.967121	0
JLIM-	0.910446	0
JLIM-	0.869557	0
JLIM-	0.985394	0
JLIM-	0.995016	0
JLIM-	0.985191	0
JLIM-	0.681103	0
JLIM-	0.993254	0
JLIM-	0.869557	0
JLIM-	0.967121	0
JLIM-	0.998904	0
JLIM-	0.99898	0
JLIM-	0.985394	0
JLIM-	0.995992	0
JLIM-	0.992774	0
JLIM-	0.996581	0
JLIM-	0.993777	0
JLIM-	0.982165	0
JLIM-	0.985069	0
JLIM-	0.988244	0
JLIM-	0.964707	0
JLIM-	0.986677	0
JLIM-	0.985394	0
JLIM-	0.956976	0
JLIM-	0.985069	0
JLIM-	0.985394	0
JLIM-	0.985394	0
JLIM-	0.869557	0
JLIM-	0.912596	0
JLIM-	0.985394	0
JLIM-	0.993254	0
JLIM-	0.993875	0
JLIM-	0.985394	0
JLIM-	0.995143	0
JLIM-	0.993254	0
JLIM-	0.975532	0
JLIM-	0.995143	0
JLIM-	0.995143	0
JLIM-	0.985069	0
JLIM-	0.992774	0
JLIM-	0.994876	0
JLIM-	0.985394	0
JLIM-	0.912596	0
JLIM-	0.842553	0
JLIM-	0.993254	0
JLIM-	0.992022	0
JLIM-	0.990958	0
JLIM-	0.899673	0
JLIM-	0.993254	0
JLIM-	0.985394	0
[truncated: 14,653 more rows]
