# Supplementary material for: Shared associations identify causal relationships between gene expression and immune cell phenotypes
Source: Commun Biol. 2021 Mar 4;4:279. doi: 10.1038/s42003-021-01823-w (PMC7933159; doi:10.1038/s42003-021-01823-w)
Supplement: Supplementary file 7 — Supplementary Data 4 [file 42003_2021_1823_MOESM7_ESM.xlsx]

## Sheet: a
JLIM	beta	log_beta
JLIM-	0.0365461	-1.43716
JLIM-	0.086732	-1.06182
JLIM-	0.124817	-0.903725
JLIM-	0.0272419	-1.56476
JLIM-	0.0245676	-1.60964
JLIM-	0.00791597	-2.1015
JLIM-	0.0422339	-1.37434
JLIM-	0.0430537	-1.36599
JLIM-	0.0163133	-1.78746
JLIM-	0.0233987	-1.63081
JLIM-	0.0297498	-1.52652
JLIM-	0.0566355	-1.24691
JLIM-	0.03654	-1.43723
JLIM-	0.0739381	-1.13113
JLIM-	0.00960206	-2.01764
JLIM-	0.0778147	-1.10894
JLIM-	0.0418014	-1.37881
JLIM-	0.0302468	-1.51932
JLIM-	0.0247833	-1.60584
JLIM-	0.00841471	-2.07496
JLIM-	0.0383226	-1.41655
JLIM-	0.0278623	-1.55498
JLIM-	0.010677	-1.97155
JLIM-	0.0210128	-1.67752
JLIM-	0.0896422	-1.04749
JLIM-	0.0231095	-1.63621
JLIM-	0.00182361	-2.73907
JLIM-	0.0572621	-1.24213
JLIM-	0.00507462	-2.2946
JLIM-	0.107641	-0.968021
JLIM-	0.00931466	-2.03083
JLIM-	0.000127249	-3.89535
JLIM-	0.0600768	-1.22129
JLIM-	0.0480308	-1.31848
JLIM-	0.0608561	-1.2157
JLIM-	0.00911486	-2.04025
JLIM-	0.0586352	-1.23184
JLIM-	0.00261764	-2.58209
JLIM-	0.0161034	-1.79308
JLIM-	0.0389268	-1.40975
JLIM-	0.0137253	-1.86248
JLIM-	0.00231811	-2.63487
JLIM+	0.0981062	-1.0083
JLIM-	0.0555244	-1.25552
JLIM-	0.0302173	-1.51974
JLIM-	0.0096258	-2.01656
JLIM-	0.0378721	-1.42168
JLIM-	0.275533	-0.559827
JLIM-	0.272006	-0.565422
JLIM-	0.240981	-0.618018
JLIM-	0.114219	-0.942263
JLIM-	0.0319815	-1.4951
JLIM-	0.0810423	-1.09129
JLIM-	0.0355537	-1.44912
JLIM-	0.0428486	-1.36806
JLIM-	0.155518	-0.808219
JLIM-	0.0171951	-1.7646
JLIM-	0.0550563	-1.25919
JLIM-	0.00131968	-2.87953
JLIM-	0.0227057	-1.64386
JLIM-	0.0247311	-1.60676
JLIM-	0.0137129	-1.86287
JLIM-	0.0732587	-1.13514
JLIM-	0.0271747	-1.56584
JLIM-	0.110964	-0.954817
JLIM-	0.0852944	-1.06908
JLIM-	0.0265063	-1.57665
JLIM-	0.156532	-0.805396
JLIM-	0.136005	-0.866444
JLIM-	0.0135146	-1.8692
JLIM-	0.118782	-0.925251
JLIM-	0.0684967	-1.16433
JLIM-	0.0511205	-1.29141
JLIM-	0.030801	-1.51143
JLIM-	0.00414919	-2.38204
JLIM-	0.0223849	-1.65004
JLIM-	0.0330764	-1.48048
JLIM-	0.00753394	-2.12298
JLIM-	0.00647382	-2.18884
JLIM-	0.00849835	-2.07067
JLIM-	0.0370395	-1.43134
JLIM-	0.0268411	-1.5712
JLIM-	0.0444908	-1.35173
JLIM-	0.0623462	-1.20519
JLIM-	0.0103952	-1.98317
JLIM-	0.06301	-1.20059
JLIM-	0.0246052	-1.60897
JLIM-	0.0945743	-1.02423
JLIM-	0.027889	-1.55457
JLIM-	0.101282	-0.994469
JLIM-	0.0970554	-1.01298
JLIM-	0.053555	-1.2712
JLIM-	0.0195689	-1.70843
JLIM-	0.0399938	-1.39801
JLIM-	0.0213342	-1.67092
JLIM-	0.032679	-1.48573
JLIM-	0.0726126	-1.13899
JLIM-	0.0635357	-1.19698
JLIM-	0.00762038	-2.11802
JLIM-	0.0804612	-1.09441
JLIM-	0.0635018	-1.19721
JLIM-	0.053435	-1.27217
JLIM-	0.102486	-0.989337
JLIM-	0.0755075	-1.12201
JLIM-	0.0435861	-1.36065
JLIM-	0.0571185	-1.24322
JLIM-	0.0589585	-1.22945
JLIM-	0.196337	-0.706997
JLIM-	0.0126527	-1.89782
JLIM-	0.0761398	-1.11839
JLIM-	0.022945	-1.63931
JLIM-	0.00521272	-2.28294
JLIM-	0.0518521	-1.28523
JLIM-	0.0162992	-1.78783
JLIM-	0.138263	-0.859296
JLIM-	0.0123198	-1.9094
JLIM-	0.0639555	-1.19412
JLIM-	0.0918553	-1.0369
JLIM+	0.100958	-0.995859
JLIM-	0.0120996	-1.91723
JLIM-	0.24771	-0.606056
JLIM-	0.028067	-1.5518
JLIM-	0.046744	-1.33027
JLIM-	0.0306245	-1.51393
JLIM-	0.02135	-1.6706
JLIM-	0.0580282	-1.23636
JLIM-	0.0947364	-1.02348
JLIM-	0.0223609	-1.65051
JLIM+	0.0798194	-1.09789
JLIM-	0.0796155	-1.099
JLIM-	0.139216	-0.856309
JLIM-	0.0610545	-1.21428
JLIM-	0.117128	-0.93134
JLIM-	0.120635	-0.918526
JLIM-	0.0517672	-1.28595
JLIM-	0.0185909	-1.7307
JLIM-	0.113695	-0.944258
JLIM-	0.0635516	-1.19687
JLIM-	0.137905	-0.860419
JLIM-	0.0222005	-1.65364
JLIM-	0.079188	-1.10134
JLIM-	0.079568	-1.09926
JLIM-	0.0341339	-1.46681
JLIM-	0.00622124	-2.20612
JLIM-	0.0604949	-1.21828
JLIM-	0.00914022	-2.03904
JLIM-	0.00141223	-2.85009
JLIM-	0.038884	-1.41023
JLIM-	0.0863059	-1.06396
JLIM-	0.0335984	-1.47368
JLIM-	0.157652	-0.8023
JLIM-	0.0837619	-1.07695
JLIM-	0.121195	-0.916516
JLIM-	0.132792	-0.876827
JLIM-	0.185025	-0.732771
JLIM-	0.0160843	-1.7936
JLIM-	0.00921918	-2.03531
JLIM-	0.0178445	-1.74849
JLIM-	0.028754	-1.5413
JLIM-	0.0104471	-1.981
JLIM-	0.0327941	-1.4842
JLIM-	0.0072876	-2.13742
JLIM-	0.0649744	-1.18726
JLIM-	0.00916968	-2.03765
JLIM-	0.0321959	-1.4922
JLIM-	0.0589675	-1.22939
JLIM-	0.00130832	-2.88329
JLIM-	0.00789025	-2.10291
JLIM-	0.0191157	-1.71861
JLIM-	0.0604526	-1.21859
JLIM-	0.0247188	-1.60697
JLIM-	0.0166431	-1.77877
JLIM-	0.174922	-0.757155
JLIM-	0.0605798	-1.21767
JLIM-	0.0413264	-1.38377
JLIM-	0.0230323	-1.63766
JLIM-	0.0712244	-1.14737
JLIM-	0.142489	-0.846218
JLIM-	0.149489	-0.82539
JLIM-	0.0474288	-1.32396
JLIM-	0.0151103	-1.82073
JLIM-	0.0871095	-1.05993
JLIM-	0.0239867	-1.62003
JLIM-	0.118095	-0.92777
JLIM-	0.0712804	-1.14703
JLIM-	0.0225427	-1.64699
JLIM-	0.0765879	-1.11584
JLIM-	0.0355191	-1.44954
JLIM-	0.159452	-0.797369
JLIM-	0.0134963	-1.86978
JLIM-	0.0219383	-1.6588
JLIM-	0.00477169	-2.32133
JLIM-	0.0839389	-1.07604
JLIM-	0.00958484	-2.01842
JLIM-	0.00708604	-2.1496
JLIM-	0.0273055	-1.56375
JLIM-	0.0192	-1.7167
JLIM-	0.0284309	-1.54621
JLIM-	0.00514463	-2.28865
JLIM-	0.120981	-0.917282
JLIM-	0.0595183	-1.22535
JLIM-	0.075916	-1.11967
JLIM-	0.0817946	-1.08728
JLIM-	0.0251572	-1.59934
JLIM-	0.114188	-0.942378
JLIM-	0.113256	-0.945938
JLIM-	0.134157	-0.872385
JLIM-	0.150678	-0.82195
JLIM-	0.0483538	-1.31557
JLIM-	0.0578658	-1.23758
JLIM-	0.010593	-1.97498
JLIM-	0.0416941	-1.37993
JLIM-	0.0337843	-1.47129
JLIM+	0.00861375	-2.06481
JLIM-	0.10731	-0.96936
JLIM-	0.0607446	-1.21649
JLIM-	0.0718415	-1.14362
JLIM-	0.00864534	-2.06322
JLIM-	0.0264647	-1.57733
JLIM-	0.0169998	-1.76956
JLIM-	0.0328753	-1.48313
JLIM-	0.000976858	-3.01017
JLIM-	0.00630128	-2.20057
JLIM-	0.0298694	-1.52477
JLIM-	0.047921	-1.31947
JLIM-	0.0311447	-1.50662
JLIM-	0.00287616	-2.54119
JLIM-	0.0352913	-1.45233
JLIM-	0.000656029	-3.18308
JLIM-	0.127904	-0.893118
JLIM-	0.0218325	-1.6609
JLIM-	0.00411866	-2.38524
JLIM-	0.0765388	-1.11612
JLIM-	0.0615837	-1.21053
JLIM-	0.0333434	-1.47699
JLIM-	0.0574143	-1.24098
JLIM-	0.00377724	-2.42283
JLIM-	0.117432	-0.930214
JLIM-	0.0803649	-1.09493
JLIM-	0.033491	-1.47507
JLIM-	0.0846705	-1.07227
JLIM+	0.0295153	-1.52995
JLIM+	0.154726	-0.810438
JLIM-	0.124666	-0.904253
JLIM-	0.0236585	-1.62601
JLIM-	0.0157882	-1.80167
JLIM-	0.0166152	-1.77949
JLIM-	0.0248543	-1.6046
JLIM-	0.0100724	-1.99687
JLIM-	0.102322	-0.990029
JLIM-	0.105119	-0.978319
JLIM-	0.00431113	-2.36541
JLIM-	0.023428	-1.63026
JLIM+	0.0156595	-1.80522
JLIM+	0.000317233	-3.49862
JLIM-	0.00273491	-2.56306
JLIM-	0.111384	-0.953176
JLIM-	0.0997954	-1.00089
JLIM-	0.135333	-0.868597
JLIM-	0.147674	-0.830696
JLIM-	0.184087	-0.734978
JLIM-	0.012162	-1.915
JLIM-	0.0339665	-1.46895
JLIM-	0.0429442	-1.3671
JLIM-	0.0641119	-1.19306
JLIM-	0.0730067	-1.13664
JLIM-	0.0745585	-1.1275
JLIM-	0.00940419	-2.02668
JLIM-	0.0182813	-1.73799
JLIM-	0.0169141	-1.77175
JLIM-	0.00247595	-2.60626
JLIM-	0.0182101	-1.73969
JLIM-	0.0492901	-1.30724
JLIM-	0.00534386	-2.27214
JLIM-	0.0126687	-1.89727
JLIM-	0.0121605	-1.91505
JLIM-	0.0578896	-1.2374
JLIM-	0.110848	-0.955271
JLIM-	0.0381884	-1.41807
JLIM-	0.100348	-0.998492
JLIM-	0.0293935	-1.53175
JLIM-	0.028607	-1.54353
JLIM-	0.0237337	-1.62464
JLIM-	0.0452821	-1.34407
JLIM-	0.00964854	-2.01554
JLIM-	0.00314344	-2.5026
JLIM-	0.0384381	-1.41524
JLIM-	0.0456508	-1.34055
JLIM-	0.0130121	-1.88565
JLIM-	0.176491	-0.753277
JLIM-	0.0224067	-1.64962
JLIM-	0.00725635	-2.13928
JLIM-	0.0724942	-1.1397
JLIM-	0.0549364	-1.26014
JLIM-	0.044094	-1.35562
JLIM-	0.0209506	-1.6788
JLIM-	0.0391369	-1.40741
JLIM-	0.0200153	-1.69864
JLIM-	0.00641667	-2.19269
JLIM-	0.0201421	-1.6959
JLIM-	0.00872022	-2.05947
JLIM-	0.0249925	-1.60219
JLIM-	0.0485767	-1.31357
JLIM-	0.0482896	-1.31615
JLIM+	0.0839803	-1.07582
JLIM-	0.0153368	-1.81427
JLIM-	0.0324808	-1.48837
JLIM-	0.045068	-1.34613
JLIM-	0.0274793	-1.56099
JLIM-	0.0506947	-1.29504
JLIM-	0.00869751	-2.06061
JLIM-	0.0522507	-1.28191
JLIM-	0.0528662	-1.27682
JLIM-	0.0545477	-1.26322
JLIM-	0.0336774	-1.47266
JLIM-	0.00792223	-2.10115
JLIM-	0.0694478	-1.15834
JLIM-	0.0407168	-1.39023
JLIM-	0.0835893	-1.07785
JLIM-	0.0364785	-1.43796
JLIM-	0.0536188	-1.27068
JLIM-	0.018739	-1.72725
JLIM-	0.00961878	-2.01688
JLIM-	0.0351195	-1.45445
JLIM-	0.0795585	-1.09931
JLIM-	0.0958125	-1.01858
JLIM-	0.0252157	-1.59833
JLIM-	0.0241035	-1.61792
JLIM-	0.0998231	-1.00077
JLIM-	0.13124	-0.881934
JLIM-	0.00761528	-2.11831
JLIM-	0.0684755	-1.16446
JLIM-	0.0601573	-1.22071
JLIM-	0.00901846	-2.04487
JLIM-	0.0196847	-1.70587
JLIM-	0.0253643	-1.59578
JLIM-	0.0451037	-1.34579
JLIM-	0.00992697	-2.00318
JLIM-	0.114667	-0.940562
JLIM-	0.00426617	-2.36996
JLIM-	0.0165258	-1.78184
JLIM-	0.0475642	-1.32272
JLIM-	0.020226	-1.69409
JLIM-	0.0904413	-1.04363
JLIM-	0.0133647	-1.87404
JLIM-	0.0584934	-1.23289
JLIM-	0.0859167	-1.06592
JLIM-	0.169742	-0.770211
JLIM-	0.0364962	-1.43775
JLIM-	0.0249161	-1.60352
JLIM-	0.0585695	-1.23233
JLIM-	0.0212908	-1.67181
JLIM-	0.0108989	-1.96262
JLIM-	0.0506437	-1.29547
JLIM-	0.0234296	-1.63024
JLIM-	0.0303607	-1.51769
JLIM-	0.115527	-0.937318
JLIM-	0.0707405	-1.15033
JLIM-	0.0694611	-1.15826
JLIM-	0.0100797	-1.99655
JLIM-	0.102797	-0.988018
JLIM-	0.00420834	-2.37589
JLIM-	0.117502	-0.929954
JLIM-	0.0680536	-1.16715
JLIM-	0.0779845	-1.10799
JLIM-	0.0155374	-1.80862
JLIM-	0.0169532	-1.77075
JLIM-	0.0918965	-1.0367
JLIM-	0.0286642	-1.54266
JLIM-	0.024261	-1.61509
JLIM+	0.09613	-1.01714
JLIM-	0.0365686	-1.43689
JLIM-	0.00480836	-2.318
JLIM-	0.179516	-0.745898
JLIM-	0.0483665	-1.31546
JLIM-	0.00910213	-2.04086
JLIM-	0.00433785	-2.36272
JLIM-	0.0179776	-1.74527
JLIM-	0.0219574	-1.65842
JLIM-	0.0215911	-1.66572
JLIM-	0.000260743	-3.58379
JLIM-	0.148264	-0.828965
JLIM-	0.0542573	-1.26554
JLIM-	0.039306	-1.40554
JLIM-	0.204563	-0.689173
JLIM-	0.0268679	-1.57077
JLIM-	0.00528245	-2.27716
JLIM-	0.0687226	-1.1629
JLIM-	0.0367263	-1.43502
JLIM-	0.0266034	-1.57506
JLIM-	0.0787119	-1.10396
JLIM-	0.11425	-0.942145
JLIM-	0.0894108	-1.04861
JLIM-	0.100527	-0.997719
JLIM-	0.0326163	-1.48657
JLIM-	0.132572	-0.877548
JLIM-	0.015157	-1.81939
JLIM-	0.00293675	-2.53213
JLIM-	0.00994311	-2.00248
JLIM-	0.0287909	-1.54074
JLIM-	0.125247	-0.902233
JLIM-	0.0363143	-1.43992
JLIM-	0.0304393	-1.51657
JLIM-	0.0266626	-1.5741
JLIM-	0.0348906	-1.45729
JLIM-	0.0573458	-1.2415
JLIM-	0.0234563	-1.62974
JLIM-	0.00602716	-2.21989
JLIM-	0.0649746	-1.18726
JLIM-	0.0760022	-1.11917
JLIM-	0.0256593	-1.59076
JLIM-	0.11828	-0.927088
JLIM-	0.0570598	-1.24367
JLIM-	0.106621	-0.972158
JLIM-	0.11534	-0.93802
JLIM-	0.0467067	-1.33062
JLIM-	0.0120148	-1.92028
JLIM-	0.00472794	-2.32533
JLIM-	0.0683982	-1.16496
JLIM-	0.00179242	-2.74656
JLIM-	0.106014	-0.974635
JLIM-	0.197174	-0.705149
JLIM-	0.114731	-0.94032
JLIM-	0.0424758	-1.37186
JLIM-	0.0600404	-1.22156
JLIM-	0.00496415	-2.30416
JLIM-	0.00852331	-2.06939
JLIM-	0.0820119	-1.08612
JLIM-	0.0791474	-1.10156
JLIM-	0.0930337	-1.03136
JLIM-	0.0135121	-1.86928
JLIM-	0.00433551	-2.36296
JLIM-	0.0676199	-1.16993
JLIM-	0.00503883	-2.29767
JLIM-	0.0401059	-1.39679
JLIM-	0.0178638	-1.74803
JLIM-	0.0857205	-1.06692
JLIM-	0.0438175	-1.35835
JLIM-	0.0556342	-1.25466
JLIM-	0.0578219	-1.23791
JLIM-	0.0503443	-1.29805
JLIM-	0.0161028	-1.7931
JLIM-	0.024801	-1.60553
JLIM-	0.0471028	-1.32695
JLIM-	0.0506881	-1.29509
JLIM-	0.00622415	-2.20592
JLIM-	0.0568004	-1.24565
JLIM-	0.160605	-0.794242
JLIM-	0.0343684	-1.46384
JLIM-	0.0570395	-1.24382
JLIM-	0.0557751	-1.25356
JLIM-	0.00458134	-2.33901
JLIM-	0.0231842	-1.63481
JLIM-	0.187914	-0.72604
JLIM-	0.0859452	-1.06578
JLIM-	0.127147	-0.895693
JLIM-	0.0295136	-1.52998
JLIM-	0.0158255	-1.80064
JLIM-	0.0606647	-1.21706
JLIM-	0.0048206	-2.3169
JLIM-	0.114539	-0.941046
JLIM-	0.0484179	-1.31499
JLIM-	0.0193784	-1.71268
JLIM-	0.0134769	-1.87041
JLIM-	0.0889521	-1.05084
JLIM-	0.0761977	-1.11806
JLIM-	0.0119624	-1.92218
JLIM-	0.0626731	-1.20292
JLIM-	0.0530736	-1.27512
JLIM-	0.091171	-1.04014
JLIM-	0.0867384	-1.06179
JLIM-	0.0781468	-1.10709
JLIM-	0.0541403	-1.26648
JLIM-	0.0402234	-1.39552
JLIM-	0.0677565	-1.16905
JLIM-	0.0091024	-2.04084
JLIM-	0.0205017	-1.68821
JLIM-	0.0123113	-1.9097
JLIM-	0.00510047	-2.29239
JLIM-	0.127578	-0.894225
JLIM-	0.0203883	-1.69062
JLIM-	0.0738596	-1.13159
JLIM-	0.0282909	-1.54835
JLIM-	0.0524269	-1.28045
JLIM-	0.0034532	-2.46178
JLIM-	0.00131945	-2.87961
JLIM-	0.00584458	-2.23325
JLIM-	0.0184751	-1.73341
JLIM-	0.00846969	-2.07213
JLIM-	0.148444	-0.828437
JLIM-	0.020315	-1.69218
JLIM-	0.0534968	-1.27167
JLIM-	0.0712285	-1.14735
JLIM-	0.0836983	-1.07728
JLIM-	0.157124	-0.803757
JLIM-	0.0179927	-1.7449
JLIM-	0.0576927	-1.23888
JLIM-	0.0752839	-1.1233
JLIM-	0.0647197	-1.18896
JLIM-	0.0803738	-1.09489
JLIM-	0.00513728	-2.28927
JLIM-	0.0683349	-1.16536
JLIM-	0.0407583	-1.38978
JLIM-	0.0323021	-1.49077
JLIM-	0.199455	-0.700155
JLIM-	0.0667295	-1.17568
JLIM-	0.0130665	-1.88384
JLIM-	0.0807833	-1.09268
JLIM-	0.00856275	-2.06739
JLIM-	0.0332061	-1.47878
JLIM-	0.0321911	-1.49226
JLIM-	0.0582339	-1.23482
JLIM-	0.0477595	-1.32094
JLIM-	0.0067078	-2.17342
JLIM-	0.0128824	-1.89
JLIM-	0.107213	-0.969755
JLIM-	0.0142915	-1.84492
JLIM-	0.0270589	-1.56769
JLIM-	0.015196	-1.81827
JLIM-	0.0108248	-1.96558
JLIM-	0.0549594	-1.25996
JLIM-	0.0909526	-1.04119
JLIM-	0.133601	-0.87419
JLIM-	0.105948	-0.974909
JLIM-	0.0302173	-1.51974
JLIM-	0.0248201	-1.6052
JLIM-	0.0390747	-1.4081
JLIM-	0.0305522	-1.51496
JLIM-	0.0751688	-1.12396
JLIM-	0.0709867	-1.14882
JLIM-	0.0705768	-1.15134
JLIM-	0.0282562	-1.54889
JLIM-	0.0375545	-1.42534
JLIM-	0.036245	-1.44075
JLIM-	0.175396	-0.75598
JLIM-	0.0108864	-1.96312
JLIM-	0.000926575	-3.03312
JLIM+	0.0553565	-1.25683
JLIM-	0.0915634	-1.03828
JLIM-	0.0298451	-1.52513
JLIM-	0.0935156	-1.02912
JLIM-	0.0844055	-1.07363
JLIM-	0.223345	-0.651024
JLIM-	0.029917	-1.52408
JLIM-	0.0320567	-1.49408
JLIM-	0.0321202	-1.49322
JLIM-	0.0641237	-1.19298
JLIM-	0.0322632	-1.49129
JLIM-	0.0244372	-1.61195
JLIM-	0.068856	-1.16206
JLIM-	0.0142358	-1.84662
JLIM-	0.157021	-0.804043
JLIM-	0.037782	-1.42272
JLIM-	0.0409719	-1.38751
JLIM-	0.0334504	-1.4756
JLIM-	0.111479	-0.952806
JLIM-	0.0339264	-1.46946
JLIM-	0.439553	-0.356989
JLIM-	0.0808019	-1.09258
JLIM-	0.206465	-0.685154
JLIM-	0.0386001	-1.41341
JLIM-	0.0185041	-1.73273
JLIM-	0.00830108	-2.08087
JLIM-	0.0688291	-1.16223
JLIM-	0.0987549	-1.00544
JLIM-	0.0711274	-1.14796
JLIM-	0.0441908	-1.35467
JLIM-	0.0621189	-1.20678
JLIM-	0.0238666	-1.62221
JLIM-	0.0322879	-1.49096
JLIM-	0.0508649	-1.29358
JLIM-	0.0378963	-1.4214
JLIM-	0.0422327	-1.37435
JLIM-	0.0450238	-1.34656
JLIM-	0.0487773	-1.31178
JLIM-	0.0139237	-1.85624
JLIM-	0.0326258	-1.48644
JLIM-	0.0165188	-1.78202
JLIM-	0.00373127	-2.42814
JLIM-	0.031151	-1.50653
JLIM-	0.0568604	-1.24519
JLIM-	0.00484458	-2.31474
JLIM-	0.0167453	-1.77611
JLIM-	0.00545907	-2.26288
JLIM-	0.00525027	-2.27982
JLIM-	0.0101452	-1.99374
JLIM-	0.0739714	-1.13094
JLIM-	0.047676	-1.3217
JLIM-	0.0691496	-1.16021
JLIM-	0.084133	-1.07503
JLIM-	0.0768831	-1.11417
JLIM-	0.0621406	-1.20662
JLIM-	0.00255238	-2.59306
JLIM-	0.0482482	-1.31652
JLIM-	0.062965	-1.2009
JLIM-	0.00717462	-2.1442
JLIM-	0.0111221	-1.95381
JLIM-	0.027265	-1.56439
JLIM-	0.100876	-0.996211
JLIM-	0.0485761	-1.31358
JLIM-	0.0487549	-1.31198
JLIM-	0.0133044	-1.87601
JLIM-	0.0718166	-1.14378
JLIM-	0.0321666	-1.4926
JLIM-	0.0101778	-1.99234
JLIM-	0.0168599	-1.77314
JLIM-	0.00165507	-2.78118
JLIM-	0.0485046	-1.31422
JLIM-	0.0284837	-1.5454
JLIM-	0.0116129	-1.93506
JLIM-	0.16763	-0.775647
JLIM-	0.0936668	-1.02841
JLIM-	0.0119789	-1.92158
JLIM-	0.0293773	-1.53199
JLIM-	0.00228096	-2.64188
JLIM-	0.0219371	-1.65882
JLIM-	0.0287216	-1.54179
JLIM-	0.104714	-0.979994
JLIM-	0.0547404	-1.26169
JLIM-	0.0416546	-1.38034
JLIM-	0.0151523	-1.81952
JLIM-	0.0784061	-1.10565
JLIM-	0.0194366	-1.71138
JLIM-	0.0144743	-1.8394
JLIM-	0.0321318	-1.49306
JLIM-	0.093068	-1.0312
JLIM-	0.00144476	-2.8402
JLIM-	0.0826016	-1.08301
JLIM-	0.0299517	-1.52358
JLIM-	0.050206	-1.29924
JLIM-	0.00517613	-2.28599
JLIM-	0.00259049	-2.58662
JLIM-	0.0191922	-1.71688
JLIM-	0.0146602	-1.83386
JLIM-	0.00446925	-2.34976
JLIM-	0.0552122	-1.25796
JLIM-	0.0367261	-1.43503
JLIM-	0.0162456	-1.78927
JLIM-	0.00497183	-2.30348
JLIM-	0.108469	-0.964694
JLIM-	0.0352634	-1.45268
JLIM-	0.00909892	-2.04101
JLIM-	0.00146103	-2.83534
JLIM-	0.0611033	-1.21394
JLIM-	0.0854994	-1.06804
JLIM-	0.11427	-0.942068
JLIM-	0.102075	-0.991082
JLIM-	0.0776224	-1.11001
JLIM-	0.0570015	-1.24411
JLIM-	0.0242927	-1.61452
JLIM-	0.0411125	-1.38603
JLIM-	0.0476169	-1.32224
JLIM-	0.0879076	-1.05597
JLIM-	0.0455702	-1.34132
JLIM-	0.0123151	-1.90956
JLIM-	0.0347775	-1.4587
JLIM-	0.0651808	-1.18588
JLIM-	0.0478194	-1.3204
JLIM-	0.0181411	-1.74134
JLIM-	0.0167621	-1.77567
JLIM-	0.0161062	-1.79301
JLIM-	0.0180483	-1.74356
JLIM-	0.0152904	-1.81558
JLIM-	0.0245068	-1.61071
JLIM-	0.0202565	-1.69344
JLIM-	0.0596595	-1.22432
JLIM-	0.0182036	-1.73984
JLIM-	0.0126991	-1.89623
JLIM-	0.0030104	-2.52138
JLIM-	0.0366423	-1.43602
JLIM-	0.0430453	-1.36607
JLIM-	0.0235803	-1.62745
JLIM-	0.0389122	-1.40991
JLIM-	0.0073125	-2.13593
JLIM-	0.00887361	-2.0519
JLIM-	0.016817	-1.77425
JLIM-	0.0884228	-1.05344
JLIM-	0.0921048	-1.03572
JLIM-	0.0667618	-1.17547
JLIM-	0.0237453	-1.62442
JLIM-	0.0262012	-1.58168
JLIM-	0.027117	-1.56676
JLIM-	0.08058	-1.09377
JLIM-	0.00277145	-2.55729
JLIM-	0.00862765	-2.06411
JLIM-	0.0193732	-1.7128
JLIM-	0.00965004	-2.01547
JLIM-	0.00235306	-2.62837
JLIM-	0.0311462	-1.5066
JLIM-	0.0325982	-1.48681
JLIM-	0.00139088	-2.85671
JLIM-	0.0723946	-1.14029
JLIM-	0.0453802	-1.34313
JLIM-	0.0391541	-1.40722
JLIM-	0.0463147	-1.33428
JLIM-	0.0232513	-1.63355
JLIM-	0.0100905	-1.99609
JLIM-	0.0127439	-1.8947
JLIM-	0.0625026	-1.2041
JLIM-	0.0509551	-1.29281
JLIM-	0.0744866	-1.12792
JLIM-	0.0321032	-1.49345
JLIM-	0.0360378	-1.44324
JLIM-	0.0134802	-1.8703
JLIM-	0.0393233	-1.40535
JLIM-	0.0305515	-1.51497
JLIM-	0.258306	-0.587866
JLIM-	0.00935776	-2.02883
JLIM-	0.0666215	-1.17639
JLIM-	0.0418954	-1.37783
JLIM-	0.083889	-1.0763
JLIM-	0.0505221	-1.29652
JLIM-	0.0781327	-1.10717
JLIM-	0.115918	-0.935851
JLIM-	0.0463117	-1.33431
JLIM-	0.197789	-0.703798
JLIM-	0.0918842	-1.03676
JLIM-	0.0136911	-1.86356
JLIM-	0.0796001	-1.09909
JLIM-	0.081651	-1.08804
JLIM-	0.0325416	-1.48756
JLIM-	0.0125322	-1.90197
JLIM-	0.0538653	-1.26869
JLIM-	0.00714905	-2.14575
JLIM-	0.0231555	-1.63535
JLIM-	0.032765	-1.48459
JLIM-	0.0376797	-1.42389
JLIM-	0.0233651	-1.63143
JLIM-	0.073932	-1.13117
JLIM-	0.0594186	-1.22608
JLIM-	0.0521444	-1.28279
JLIM-	0.0650462	-1.18678
JLIM-	0.0128862	-1.88987
JLIM-	0.0145327	-1.83765
JLIM-	0.0521153	-1.28303
JLIM-	0.00665239	-2.17702
JLIM-	0.0964686	-1.01561
JLIM-	0.0842952	-1.0742
JLIM-	0.0978162	-1.00959
JLIM-	0.0749318	-1.12533
JLIM-	0.0491533	-1.30845
JLIM-	0.0134077	-1.87264
JLIM-	0.0344607	-1.46268
JLIM-	0.034451	-1.4628
JLIM-	0.0187734	-1.72646
JLIM-	0.0105301	-1.97757
JLIM-	0.00326664	-2.4859
JLIM-	0.0486149	-1.31323
JLIM-	0.00524009	-2.28066
JLIM-	0.0592927	-1.227
JLIM-	0.0245912	-1.60922
JLIM-	0.0590503	-1.22878
JLIM-	0.197797	-0.703781
JLIM-	0.0748676	-1.12571
JLIM-	0.125972	-0.899727
JLIM-	0.0802883	-1.09535
JLIM-	0.00945601	-2.02429
JLIM-	0.016367	-1.78603
JLIM-	0.00653472	-2.18477
JLIM-	0.0074751	-2.12638
JLIM-	0.0192107	-1.71646
JLIM-	0.0378455	-1.42199
JLIM-	0.0152284	-1.81735
JLIM-	0.02527	-1.59739
JLIM-	0.0161764	-1.79112
JLIM-	0.0131531	-1.88097
JLIM-	0.0382492	-1.41738
JLIM-	0.0279126	-1.5542
JLIM-	0.0283883	-1.54686
JLIM-	0.0163401	-1.78675
JLIM-	0.0554837	-1.25583
JLIM-	0.00930811	-2.03114
JLIM-	0.0828883	-1.08151
JLIM-	0.0069193	-2.15994
JLIM-	0.092713	-1.03286
JLIM-	0.00577237	-2.23865
JLIM-	0.0402621	-1.3951
JLIM-	0.0241307	-1.61743
JLIM-	0.0742533	-1.12928
JLIM-	0.176948	-0.752154
JLIM-	0.0337519	-1.4717
JLIM-	0.0896037	-1.04767
JLIM-	0.0414787	-1.38217
JLIM-	0.017141	-1.76596
JLIM-	0.00950528	-2.02204
JLIM-	0.00325382	-2.48761
JLIM-	0.0230779	-1.6368
JLIM-	0.0422425	-1.37425
JLIM-	0.000569291	-3.24467
JLIM-	0.00387835	-2.41135
JLIM-	0.0448249	-1.34848
JLIM-	0.201035	-0.696729
JLIM-	0.02927	-1.53358
JLIM-	0.028453	-1.54587
JLIM-	0.0364913	-1.43781
JLIM-	0.0969405	-1.01349
JLIM-	0.084078	-1.07532
JLIM-	0.0724755	-1.13981
JLIM-	0.139646	-0.854971
JLIM-	0.115651	-0.936849
JLIM-	0.0752107	-1.12372
JLIM-	0.0528232	-1.27718
JLIM-	0.0156444	-1.80564
JLIM-	0.0957918	-1.01867
JLIM-	0.00336528	-2.47298
JLIM-	0.0150736	-1.82178
JLIM-	0.0501222	-1.29997
JLIM-	0.0237715	-1.62394
JLIM-	0.328763	-0.483116
JLIM-	0.0122422	-1.91214
JLIM-	0.03424	-1.46547
JLIM-	0.0127135	-1.89573
JLIM-	0.00403161	-2.39452
JLIM-	0.0408961	-1.38832
JLIM-	0.0393426	-1.40514
JLIM-	0.020018	-1.69858
JLIM-	0.100498	-0.997842
JLIM-	0.0364836	-1.4379
JLIM-	0.0154862	-1.81006
JLIM-	0.196122	-0.707473
JLIM-	0.00635608	-2.19681
JLIM-	0.224872	-0.648066
JLIM-	0.0797516	-1.09826
JLIM-	0.0489474	-1.31027
JLIM-	0.0320862	-1.49368
JLIM-	0.0308451	-1.51081
JLIM-	0.0529399	-1.27622
JLIM-	0.00383119	-2.41667
JLIM-	0.174031	-0.759374
JLIM-	0.0135215	-1.86898
JLIM-	0.0101713	-1.99262
JLIM-	0.164695	-0.78332
JLIM-	0.0433222	-1.36329
JLIM-	0.137015	-0.863233
JLIM-	0.0403859	-1.39377
JLIM-	0.0453761	-1.34317
JLIM-	0.110384	-0.957092
JLIM-	0.128304	-0.891758
JLIM-	0.0378763	-1.42163
JLIM-	0.0493598	-1.30663
JLIM-	0.0109905	-1.95898
JLIM-	0.00610505	-2.21431
JLIM-	0.0186026	-1.73043
JLIM-	0.0189192	-1.7231
JLIM-	0.0667932	-1.17527
JLIM-	0.0316914	-1.49906
JLIM-	0.0554598	-1.25602
JLIM-	0.0015455	-2.81093
JLIM-	0.0299878	-1.52306
JLIM-	0.0449377	-1.34739
JLIM-	0.010328	-1.98598
JLIM-	0.119846	-0.921376
JLIM-	2.83866e-05	-4.54689
JLIM-	0.0970368	-1.01306
JLIM+	0.157077	-0.803888
JLIM+	0.129742	-0.88692
JLIM-	0.046007	-1.33718
JLIM-	0.077675	-1.10972
JLIM-	0.0595596	-1.22505
JLIM-	0.00680887	-2.16693
JLIM-	0.0481416	-1.31748
JLIM-	0.0327225	-1.48515
JLIM-	0.00727166	-2.13837
JLIM-	0.047577	-1.3226
JLIM-	0.0322661	-1.49125
JLIM-	0.0409997	-1.38722
JLIM-	0.0422728	-1.37394
JLIM-	0.0321965	-1.49219
JLIM-	0.0104114	-1.98249
JLIM-	0.0835584	-1.07801
JLIM-	0.0348828	-1.45739
JLIM-	0.0604512	-1.2186
JLIM-	0.0600902	-1.2212
JLIM-	0.113181	-0.946227
JLIM-	0.0731876	-1.13556
JLIM-	0.0420937	-1.37578
JLIM-	0.0225238	-1.64736
JLIM-	0.0190174	-1.72085
JLIM-	0.00311507	-2.50653
JLIM-	0.00600148	-2.22174
JLIM-	0.088512	-1.053
JLIM-	0.132347	-0.878285
JLIM-	0.0119382	-1.92306
JLIM-	0.000723636	-3.14048
JLIM-	0.0230231	-1.63784
JLIM-	0.0604018	-1.21895
JLIM-	0.0114916	-1.93962
JLIM-	0.0828421	-1.08175
JLIM-	0.0356285	-1.4482
JLIM-	0.0761726	-1.1182
JLIM-	0.0924591	-1.03405
JLIM-	0.113818	-0.943789
JLIM-	0.0831173	-1.08031
JLIM+	0.0682025	-1.1662
JLIM-	0.0246993	-1.60732
JLIM-	0.0251449	-1.59955
JLIM-	0.0148036	-1.82963
JLIM-	0.0363844	-1.43908
JLIM-	0.0571021	-1.24335
JLIM-	0.0501919	-1.29937
JLIM-	0.0028816	-2.54037
JLIM-	0.0113032	-1.9468
JLIM-	0.146682	-0.833624
JLIM-	0.011355	-1.94481
JLIM-	0.172794	-0.762471
JLIM-	0.0067655	-2.1697
JLIM-	0.0975553	-1.01075
JLIM-	0.0261904	-1.58186
JLIM-	0.0405446	-1.39207
JLIM-	0.0590359	-1.22888
JLIM-	0.0623833	-1.20493
JLIM-	0.114023	-0.943008
JLIM-	0.0537907	-1.26929
JLIM-	0.0491748	-1.30826
JLIM-	0.0102939	-1.98742
JLIM-	0.0589917	-1.22921
JLIM-	0.00410796	-2.38637
JLIM-	0.0233978	-1.63082
JLIM-	0.0312078	-1.50574
JLIM-	0.00222372	-2.65292
JLIM-	0.0732121	-1.13542
JLIM-	0.067507	-1.17065
JLIM-	0.0643604	-1.19138
JLIM-	0.00794819	-2.09973
JLIM-	0.0894149	-1.04859
JLIM-	0.0105514	-1.97669
JLIM-	0.134862	-0.87011
JLIM-	0.0272065	-1.56533
JLIM-	0.0151036	-1.82092
JLIM-	0.0302671	-1.51903
JLIM-	0.0648658	-1.18798
JLIM-	0.0846227	-1.07251
JLIM-	0.0165775	-1.78048
JLIM-	0.0667203	-1.17574
JLIM-	0.0370929	-1.43071
JLIM-	0.343922	-0.463541
JLIM-	0.0129299	-1.8884
JLIM-	0.0581632	-1.23535
JLIM-	0.00393058	-2.40554
JLIM-	0.0149318	-1.82589
JLIM-	0.0288735	-1.5395
JLIM-	0.0576705	-1.23905
JLIM-	0.059046	-1.22881
JLIM-	0.0242276	-1.61569
JLIM-	0.0118052	-1.92793
JLIM-	0.0776457	-1.10988
JLIM-	0.0313143	-1.50426
JLIM-	0.0500597	-1.30051
JLIM-	0.0704984	-1.15182
JLIM-	0.0622522	-1.20585
JLIM-	0.0041319	-2.38385
JLIM-	0.0412411	-1.38467
JLIM-	0.0458961	-1.33822
JLIM-	0.0190548	-1.72
JLIM-	0.00436001	-2.36051
JLIM-	0.0304471	-1.51645
JLIM-	0.0188484	-1.72472
JLIM-	0.0200957	-1.6969
JLIM-	0.0294324	-1.53117
JLIM-	0.0236326	-1.62649
JLIM-	0.0204899	-1.68846
JLIM-	0.00116505	-2.93366
JLIM-	0.111693	-0.951974
JLIM-	0.0356338	-1.44814
JLIM-	0.0369769	-1.43207
JLIM-	0.112838	-0.947546
JLIM-	0.0773618	-1.11147
JLIM-	0.000730794	-3.13621
JLIM-	0.0351681	-1.45385
JLIM-	0.0332333	-1.47843
JLIM-	0.0100177	-1.99923
JLIM-	0.035964	-1.44413
JLIM-	0.204539	-0.689225
JLIM-	0.068951	-1.16146
JLIM-	0.0149975	-1.82398
JLIM-	0.0504992	-1.29672
JLIM-	0.0184415	-1.7342
JLIM-	0.0295862	-1.52891
JLIM-	0.0314103	-1.50293
JLIM-	0.0797766	-1.09812
JLIM-	0.0632657	-1.19883
JLIM-	0.110028	-0.958496
JLIM-	0.112987	-0.946971
JLIM-	0.025935	-1.58611
JLIM-	0.0662256	-1.17897
JLIM-	0.0999397	-1.00026
JLIM-	0.0707796	-1.15009
JLIM-	0.0440661	-1.3559
JLIM-	0.0347862	-1.45859
JLIM-	0.0198033	-1.70326
JLIM-	0.0354491	-1.4504
JLIM-	0.208415	-0.681072
JLIM-	0.167532	-0.775902
JLIM-	0.133976	-0.872973
JLIM-	0.0534019	-1.27244
JLIM-	0.0560767	-1.25122
JLIM-	0.156596	-0.805218
JLIM-	0.0381341	-1.41869
JLIM-	0.0115555	-1.93721
JLIM-	0.133312	-0.875131
JLIM-	0.0179566	-1.74577
JLIM-	0.0183845	-1.73555
JLIM-	0.0235669	-1.6277
JLIM-	0.0204221	-1.6899
JLIM-	0.145121	-0.838271
JLIM-	0.0809876	-1.09158
JLIM-	0.0461397	-1.33592
JLIM-	0.00862863	-2.06406
JLIM-	0.0623426	-1.20522
JLIM-	0.00547355	-2.26173
JLIM-	0.0856946	-1.06705
JLIM-	0.0116262	-1.93456
JLIM-	0.0228204	-1.64168
JLIM-	0.00395628	-2.40271
JLIM-	0.0239047	-1.62152
JLIM-	0.111867	-0.951297
JLIM-	0.00511404	-2.29124
JLIM-	0.0148986	-1.82685
JLIM-	0.0357573	-1.44664
JLIM-	0.0230205	-1.63789
JLIM-	0.0230823	-1.63672
JLIM-	0.0486857	-1.3126
JLIM-	0.0302307	-1.51955
JLIM-	0.0517703	-1.28592
JLIM-	0.09239	-1.03438
JLIM-	0.0890658	-1.05029
JLIM-	0.0254613	-1.59412
JLIM-	0.0484706	-1.31452
JLIM-	0.0124039	-1.90644
JLIM-	0.0230318	-1.63767
JLIM-	0.0126392	-1.89828
JLIM-	0.0432197	-1.36432
JLIM-	0.0742458	-1.12933
JLIM-	0.0460326	-1.33693
JLIM-	0.0985641	-1.00628
JLIM-	0.0296647	-1.52776
JLIM-	0.0308496	-1.51075
JLIM-	0.0131477	-1.88115
JLIM-	0.0391473	-1.4073
JLIM-	0.0699959	-1.15493
JLIM-	0.0653216	-1.18494
JLIM-	0.024603	-1.60901
JLIM-	0.0897496	-1.04697
JLIM-	0.0368074	-1.43406
JLIM-	0.15484	-0.810115
JLIM-	0.0617444	-1.2094
JLIM-	0.0234033	-1.63072
JLIM-	0.0628002	-1.20204
JLIM-	0.0859022	-1.066
JLIM-	0.00442326	-2.35426
JLIM-	0.0245257	-1.61038
JLIM-	0.0404063	-1.39355
JLIM-	0.0229145	-1.63989
JLIM-	0.0164763	-1.78314
JLIM-	0.0109174	-1.96188
JLIM-	0.0784472	-1.10542
JLIM-	0.0855348	-1.06786
JLIM-	0.0654168	-1.18431
JLIM-	0.0335793	-1.47393
JLIM-	0.0516363	-1.28704
JLIM-	0.03044	-1.51656
JLIM-	0.0507742	-1.29436
JLIM-	0.0446131	-1.35054
JLIM-	0.0803669	-1.09492
JLIM-	0.03873	-1.41195
JLIM-	0.0791363	-1.10162
JLIM-	0.0776269	-1.10999
JLIM-	0.0776114	-1.11007
JLIM-	0.050931	-1.29302
JLIM-	0.0504324	-1.29729
JLIM-	0.0343877	-1.4636
JLIM-	0.0501404	-1.29981
JLIM-	0.0021683	-2.66388
JLIM-	0.0114863	-1.93982
JLIM-	0.0311588	-1.50642
JLIM-	0.141993	-0.847733
JLIM-	0.1172	-0.931072
JLIM-	0.0621828	-1.20633
JLIM-	0.0571886	-1.24269
JLIM-	0.0274485	-1.56148
JLIM-	0.191031	-0.718897
JLIM-	0.0367936	-1.43423
JLIM-	0.0152125	-1.8178
JLIM-	0.013228	-1.87851
JLIM-	0.00455753	-2.34127
JLIM-	0.0469996	-1.32791
JLIM-	0.0592572	-1.22726
JLIM-	0.0653243	-1.18492
JLIM-	0.064219	-1.19234
JLIM-	0.0716732	-1.14464
JLIM-	0.0542701	-1.26544
JLIM-	0.0603929	-1.21901
JLIM-	0.143877	-0.842008
JLIM-	0.165266	-0.781816
JLIM-	0.0523035	-1.28147
JLIM-	0.0278102	-1.5558
JLIM-	0.0828804	-1.08155
JLIM-	0.0344591	-1.4627
JLIM-	0.0609341	-1.21514
JLIM-	0.0221904	-1.65384
JLIM-	0.0281062	-1.5512
JLIM-	0.0133857	-1.87336
JLIM-	0.0447474	-1.34923
JLIM-	0.0452499	-1.34438
JLIM-	0.0551295	-1.25862
JLIM-	0.00451422	-2.34542
JLIM-	0.0444234	-1.35239
JLIM-	0.00751973	-2.1238
JLIM-	0.00817564	-2.08748
JLIM-	0.0456089	-1.34095
JLIM-	0.013269	-1.87716
JLIM-	0.0265625	-1.57573
JLIM-	0.0394555	-1.40389
JLIM-	0.0376154	-1.42463
JLIM-	0.0739221	-1.13123
JLIM-	0.13355	-0.874357
JLIM-	0.0907648	-1.04208
JLIM-	0.0126408	-1.89822
JLIM-	0.0154059	-1.81231
JLIM-	0.0434245	-1.36226
JLIM-	0.0405644	-1.39186
JLIM-	0.0118463	-1.92642
JLIM-	0.00545349	-2.26333
JLIM-	0.0151264	-1.82026
JLIM-	0.0613049	-1.21251
JLIM-	0.0557655	-1.25363
JLIM-	0.0880736	-1.05515
JLIM-	0.0134059	-1.8727
JLIM-	0.0298583	-1.52494
JLIM-	0.0176638	-1.75292
JLIM-	0.00391956	-2.40676
JLIM-	0.0285441	-1.54448
JLIM-	0.0325931	-1.48687
JLIM-	0.0367803	-1.43438
JLIM-	0.0678717	-1.16831
JLIM-	0.0904357	-1.04366
JLIM-	0.0124219	-1.90581
JLIM-	0.0945756	-1.02422
JLIM-	0.214976	-0.66761
JLIM-	0.0377727	-1.42282
JLIM-	0.00612324	-2.21302
JLIM-	0.0211547	-1.67459
JLIM-	0.0240568	-1.61876
JLIM-	0.0297977	-1.52582
JLIM-	0.0980995	-1.00833
JLIM-	0.177125	-0.751721
JLIM-	0.138269	-0.859276
JLIM-	0.0518806	-1.28499
JLIM-	0.0552407	-1.25774
JLIM-	0.0804372	-1.09454
JLIM-	0.0477298	-1.32121
JLIM-	0.0399926	-1.39802
JLIM-	0.0524806	-1.28
JLIM-	0.0102402	-1.98969
JLIM-	0.0448596	-1.34814
JLIM-	0.0899904	-1.0458
JLIM-	0.121385	-0.915837
JLIM-	0.068969	-1.16135
JLIM-	0.0836412	-1.07758
JLIM-	0.00722577	-2.14112
JLIM-	0.0230004	-1.63826
JLIM-	0.0351868	-1.45362
JLIM-	0.0515993	-1.28736
JLIM-	0.0353794	-1.45125
JLIM-	0.00690596	-2.16078
JLIM-	0.0610146	-1.21457
JLIM-	0.0163168	-1.78737
JLIM-	0.0611391	-1.21368
JLIM-	0.0808277	-1.09244
JLIM-	0.0258049	-1.5883
JLIM-	0.0315063	-1.5016
JLIM-	0.00717867	-2.14396
JLIM-	0.000697965	-3.15617
JLIM-	0.0801403	-1.09615
JLIM-	0.0100261	-1.99887
JLIM-	0.0654292	-1.18423
JLIM-	0.0223351	-1.65101
JLIM-	0.160894	-0.793459
JLIM-	0.0833044	-1.07933
JLIM-	0.0155192	-1.80913
JLIM-	0.0183465	-1.73645
JLIM-	0.0843247	-1.07405
JLIM-	0.0646744	-1.18927
JLIM-	0.143385	-0.843495
JLIM-	0.0179012	-1.74712
JLIM-	0.0315329	-1.50124
JLIM-	0.01375	-1.8617
JLIM-	0.0473563	-1.32462
JLIM-	0.0592099	-1.22761
JLIM-	0.120265	-0.91986
JLIM-	0.0224577	-1.64863
JLIM-	0.00738638	-2.13157
JLIM-	0.0703041	-1.15302
JLIM-	0.0789671	-1.10255
JLIM-	0.0367	-1.43533
JLIM-	0.0773211	-1.1117
JLIM-	0.000865026	-3.06297
JLIM-	0.0262689	-1.58056
JLIM-	0.0342899	-1.46483
JLIM-	0.0216682	-1.66418
JLIM-	0.0444133	-1.35249
JLIM-	0.0246289	-1.60855
JLIM-	0.00662342	-2.17892
JLIM-	0.0431641	-1.36488
JLIM-	0.00504408	-2.29722
JLIM-	0.0108749	-1.96358
JLIM-	0.00432346	-2.36417
JLIM-	0.0115289	-1.93821
JLIM-	0.00366565	-2.43585
JLIM-	0.0081373	-2.08952
JLIM-	0.0668125	-1.17514
JLIM-	0.0115084	-1.93899
JLIM-	0.0337066	-1.47228
JLIM-	0.0118329	-1.92691
JLIM-	0.0175947	-1.75462
JLIM-	0.0209462	-1.67889
JLIM-	0.198526	-0.702183
JLIM-	0.140546	-0.852181
JLIM-	0.152013	-0.81812
JLIM-	0.160058	-0.795722
JLIM-	0.0353908	-1.45111
JLIM-	0.0167407	-1.77623
JLIM-	0.186115	-0.730219
JLIM-	0.0720525	-1.14235
JLIM-	0.0112582	-1.94853
JLIM-	0.0474261	-1.32398
JLIM-	0.0301497	-1.52072
JLIM-	0.0144807	-1.83921
JLIM-	0.072801	-1.13786
JLIM-	0.00181899	-2.74017
JLIM-	0.0208216	-1.68149
JLIM-	0.0367097	-1.43522
JLIM-	0.0229361	-1.63948
JLIM-	0.0131796	-1.8801
JLIM-	0.0338301	-1.4707
JLIM-	0.00756748	-2.12105
JLIM-	0.0871995	-1.05949
JLIM-	0.134837	-0.870192
JLIM-	0.121291	-0.91617
JLIM-	0.0247095	-1.60714
JLIM-	0.0540173	-1.26747
JLIM-	0.0936689	-1.0284
JLIM-	0.00931972	-2.0306
JLIM-	0.0130359	-1.88486
JLIM-	0.0211083	-1.67555
JLIM-	0.165165	-0.782081
JLIM-	0.0431242	-1.36528
JLIM-	0.0409638	-1.3876
JLIM-	0.0177357	-1.75115
JLIM-	0.231323	-0.635781
JLIM-	0.0168678	-1.77294
JLIM-	0.049504	-1.30536
JLIM-	0.0850351	-1.0704
JLIM-	0.114757	-0.94022
JLIM-	0.152858	-0.815712
JLIM-	0.0140763	-1.85151
JLIM-	0.0744324	-1.12824
JLIM-	0.0244275	-1.61212
JLIM-	0.124718	-0.904071
JLIM-	0.0272884	-1.56402
JLIM-	0.00234179	-2.63045
JLIM-	0.0267409	-1.57282
JLIM-	0.0813344	-1.08973
JLIM-	0.0551579	-1.25839
JLIM-	0.0960718	-1.0174
JLIM-	0.0448979	-1.34777
JLIM-	0.0867548	-1.06171
JLIM-	0.0204727	-1.68882
JLIM-	0.0998683	-1.00057
JLIM-	0.0364023	-1.43887
JLIM-	0.000292691	-3.53359
JLIM-	0.00212067	-2.67353
JLIM-	0.0251333	-1.59975
JLIM-	0.0289831	-1.53785
JLIM-	0.0285638	-1.54418
JLIM-	0.0156367	-1.80585
JLIM-	0.0723785	-1.14039
JLIM-	0.024531	-1.61028
JLIM-	0.0460779	-1.33651
JLIM-	0.0240263	-1.61931
JLIM-	0.0312359	-1.50535
JLIM-	0.0488311	-1.3113
JLIM-	0.0642964	-1.19181
JLIM-	0.0373366	-1.42787
JLIM-	0.130187	-0.885434
JLIM-	0.019832	-1.70263
JLIM-	0.00673405	-2.17172
JLIM-	0.00905239	-2.04324
JLIM-	0.020353	-1.69137
JLIM-	0.0150495	-1.82248
JLIM-	6.87108e-05	-4.16298
JLIM-	0.0806737	-1.09327
JLIM-	0.106502	-0.972643
JLIM-	0.0160322	-1.79501
JLIM-	0.0329652	-1.48194
JLIM-	0.00316814	-2.49919
JLIM-	0.0792885	-1.10079
JLIM-	0.0358359	-1.44568
JLIM-	0.119025	-0.924361
JLIM-	0.0206664	-1.68473
JLIM-	0.169559	-0.770678
JLIM-	0.021174	-1.6742
JLIM-	0.0391457	-1.40732
JLIM-	0.0153008	-1.81528
JLIM-	0.0316384	-1.49978
JLIM-	0.085476	-1.06816
JLIM-	0.063944	-1.1942
JLIM-	0.0861043	-1.06498
JLIM-	0.0829515	-1.08118
JLIM-	0.000352222	-3.45318
JLIM-	0.00795131	-2.09956
JLIM-	0.00729675	-2.13687
JLIM-	0.0237005	-1.62524
JLIM-	0.0143512	-1.84311
JLIM-	0.0847517	-1.07185
JLIM-	0.0485453	-1.31385
JLIM-	0.122597	-0.911521
JLIM-	0.0207871	-1.68221
JLIM-	0.072163	-1.14169
JLIM-	0.103871	-0.983507
JLIM-	0.0165187	-1.78202
JLIM-	0.110206	-0.957795
JLIM-	0.0434748	-1.36176
JLIM-	0.094704	-1.02363
JLIM-	0.137765	-0.86086
JLIM-	0.0693749	-1.1588
JLIM-	0.091549	-1.03835
JLIM-	0.0527886	-1.27746
JLIM-	0.107498	-0.9686
JLIM-	0.14024	-0.853129
JLIM-	0.0616717	-1.20991
JLIM-	0.106319	-0.973389
JLIM-	0.0737603	-1.13218
JLIM-	0.0538853	-1.26853
JLIM-	0.127496	-0.894503
JLIM-	0.0513586	-1.28939
JLIM-	0.0609634	-1.21493
JLIM-	0.104724	-0.979954
JLIM-	0.100005	-0.999978
JLIM-	0.102395	-0.98972
JLIM-	0.0749656	-1.12514
JLIM-	0.0705698	-1.15138
JLIM-	0.168463	-0.773496
JLIM-	0.0116437	-1.93391
JLIM-	0.030253	-1.51923
JLIM-	0.0434373	-1.36214
JLIM-	0.000209677	-3.67845
JLIM-	0.00803325	-2.09511
JLIM-	0.0014243	-2.8464
JLIM-	0.112075	-0.95049
JLIM-	0.181453	-0.741235
JLIM-	0.0216427	-1.66469
JLIM-	0.126995	-0.896213
JLIM-	0.0542109	-1.26591
JLIM-	0.00495012	-2.30538
JLIM+	0.0419317	-1.37746
JLIM-	0.034407	-1.46335
JLIM-	0.0735236	-1.13357
JLIM-	0.00176742	-2.75266
JLIM-	0.043119	-1.36533
JLIM-	0.0414304	-1.38268
JLIM-	0.012427	-1.90564
JLIM-	0.0427184	-1.36938
JLIM-	0.0190133	-1.72094
JLIM-	0.0774365	-1.11105
JLIM-	0.122462	-0.911999
JLIM-	0.00353349	-2.4518
JLIM-	0.0186547	-1.72921
JLIM-	0.157546	-0.802592
JLIM-	0.0238894	-1.62179
JLIM-	0.0381008	-1.41907
JLIM-	0.048543	-1.31387
JLIM-	0.0226287	-1.64534
JLIM-	0.0186309	-1.72977
JLIM-	0.0980381	-1.0086
JLIM-	0.0104701	-1.98005
JLIM-	0.0158822	-1.79909
JLIM-	0.0420086	-1.37666
JLIM-	0.0213604	-1.67039
JLIM-	0.0254292	-1.59467
JLIM-	0.112321	-0.949539
JLIM-	0.0368255	-1.43385
JLIM-	0.0781014	-1.10734
JLIM-	0.0274457	-1.56153
JLIM-	0.0860075	-1.06546
JLIM+	0.0240052	-1.61969
JLIM-	0.0452771	-1.34412
JLIM-	0.00715034	-2.14567
JLIM-	0.0138849	-1.85746
JLIM-	0.0298172	-1.52553
JLIM-	0.0156034	-1.80678
JLIM-	0.0556013	-1.25491
JLIM-	0.0583733	-1.23379
JLIM-	0.145202	-0.838027
JLIM-	0.0624215	-1.20467
JLIM-	0.0973377	-1.01172
JLIM-	0.061136	-1.2137
JLIM-	0.0290141	-1.53739
JLIM-	4.95006e-05	-4.30539
JLIM-	0.0347255	-1.45935
JLIM-	0.0205742	-1.68668
JLIM-	0.0577917	-1.23813
JLIM-	0.109914	-0.958948
JLIM-	0.0945278	-1.02444
JLIM-	0.0808219	-1.09247
JLIM-	0.0102825	-1.9879
JLIM-	0.0350877	-1.45484
JLIM-	0.0411226	-1.38592
JLIM-	0.0697306	-1.15658
JLIM-	0.0709518	-1.14904
JLIM-	0.0852489	-1.06931
JLIM-	0.0726855	-1.13855
JLIM-	0.0183826	-1.73559
JLIM-	0.000791874	-3.10134
JLIM-	0.081747	-1.08753
JLIM-	0.0713992	-1.14631
JLIM-	0.0116328	-1.93431
JLIM-	0.0114576	-1.94091
JLIM-	0.0400637	-1.39725
JLIM-	0.0791515	-1.10154
JLIM-	0.0299337	-1.52384
JLIM+	0.0407983	-1.38936
JLIM-	0.0464131	-1.33336
JLIM-	0.0302103	-1.51984
JLIM-	0.0239247	-1.62115
JLIM-	0.0184199	-1.73471
JLIM-	0.0259911	-1.58518
JLIM-	0.0277151	-1.55728
JLIM-	0.00872577	-2.0592
JLIM-	0.000312837	-3.50468
JLIM-	0.0748386	-1.12587
JLIM-	0.0958788	-1.01828
JLIM-	0.0891439	-1.04991
JLIM-	0.103725	-0.984117
JLIM-	0.00712486	-2.14722
JLIM-	0.0204683	-1.68892
JLIM-	0.00944961	-2.02459
JLIM-	0.000266788	-3.57383
JLIM-	0.0416	-1.38091
JLIM-	0.00336148	-2.47347
JLIM-	0.0179824	-1.74515
JLIM-	0.0215269	-1.66702
JLIM-	1.7036e-05	-4.76863
JLIM-	0.0897571	-1.04693
JLIM-	0.0583484	-1.23397
JLIM-	0.0366251	-1.43622
JLIM-	0.0100525	-1.99772
JLIM-	0.049571	-1.30477
JLIM-	0.0569353	-1.24462
JLIM-	0.0378872	-1.42151
JLIM-	0.0499096	-1.30182
JLIM-	0.00937802	-2.02789
JLIM-	0.0283736	-1.54709
JLIM-	0.0698197	-1.15602
JLIM-	0.0829473	-1.0812
JLIM-	0.015703	-1.80402
JLIM-	0.0481221	-1.31766
JLIM-	0.0414463	-1.38251
JLIM-	0.0167099	-1.77703
JLIM-	0.0184954	-1.73294
JLIM-	0.00391559	-2.4072
JLIM-	0.00255709	-2.59225
JLIM-	0.00179806	-2.7452
JLIM-	0.0223575	-1.65058
JLIM-	0.0166047	-1.77977
JLIM+	0.0222401	-1.65286
JLIM-	0.0679549	-1.16778
JLIM-	0.0460433	-1.33683
JLIM-	0.00107153	-2.97
JLIM-	0.095463	-1.02016
JLIM-	0.141605	-0.848921
JLIM-	0.0728179	-1.13776
JLIM-	0.0620201	-1.20747
JLIM-	0.00692637	-2.15949
JLIM-	0.0842533	-1.07441
JLIM-	0.020906	-1.67973
JLIM-	0.0778609	-1.10868
JLIM-	0.0160649	-1.79412
JLIM-	0.0682035	-1.16619
JLIM-	0.111504	-0.952712
JLIM-	0.0301346	-1.52093
JLIM-	0.0104508	-1.98085
JLIM-	0.14793	-0.829943
JLIM-	0.0188666	-1.72431
JLIM-	0.0507395	-1.29465
JLIM-	0.0345012	-1.46217
JLIM-	0.0625298	-1.20391
JLIM-	0.0282477	-1.54902
JLIM-	0.0309346	-1.50956
JLIM-	0.0946648	-1.02381
JLIM-	0.0239468	-1.62075
JLIM-	0.0241569	-1.61696
JLIM-	0.0264713	-1.57722
JLIM-	0.0224706	-1.64838
JLIM-	0.0463198	-1.33423
JLIM-	0.00731583	-2.13574
JLIM-	0.00529802	-2.27589
JLIM-	0.0746982	-1.12669
JLIM-	0.0315269	-1.50132
JLIM-	0.018724	-1.7276
JLIM-	0.0182718	-1.73822
JLIM-	0.0187747	-1.72643
JLIM-	0.0288679	-1.53958
JLIM-	0.0404176	-1.39343
JLIM-	0.0907358	-1.04222
JLIM-	0.0562161	-1.25014
JLIM-	0.0657678	-1.18199
JLIM-	0.114629	-0.940706
JLIM-	0.246462	-0.608251
JLIM-	0.0685345	-1.16409
JLIM-	0.608707	-0.215591
JLIM-	0.0354212	-1.45074
JLIM-	0.0175432	-1.75589
JLIM-	0.071523	-1.14555
JLIM-	0.00334725	-2.47531
JLIM-	0.00336699	-2.47276
JLIM-	0.0322251	-1.49181
JLIM-	0.00996855	-2.00137
JLIM-	0.0135713	-1.86738
JLIM-	0.0347704	-1.45879
JLIM-	0.0125512	-1.90132
JLIM-	0.0347453	-1.4591
JLIM-	0.0161294	-1.79238
JLIM-	0.0417758	-1.37908
JLIM-	0.0176474	-1.75332
JLIM-	0.0400164	-1.39776
JLIM-	0.0889117	-1.05104
JLIM-	0.0760687	-1.11879
JLIM-	0.0826281	-1.08287
JLIM-	0.0981333	-1.00818
JLIM-	0.0650721	-1.18661
JLIM-	0.0412211	-1.38488
JLIM-	0.0887834	-1.05167
JLIM-	0.0406446	-1.391
JLIM-	0.109115	-0.962116
JLIM-	0.117955	-0.928285
JLIM-	0.0168423	-1.7736
JLIM-	0.125824	-0.900238
JLIM-	0.0478353	-1.32025
JLIM-	0.0121255	-1.9163
JLIM-	0.0235871	-1.62733
JLIM-	0.0512074	-1.29067
JLIM-	0.0663854	-1.17793
JLIM-	0.0221553	-1.65452
JLIM-	0.0431278	-1.36524
JLIM-	0.0418943	-1.37785
JLIM-	0.0458668	-1.3385
JLIM-	0.0629591	-1.20094
JLIM-	0.0133924	-1.87314
JLIM-	0.0311167	-1.50701
JLIM-	0.0885612	-1.05276
JLIM-	0.0295908	-1.52884
JLIM-	0.0307565	-1.51206
JLIM-	0.124386	-0.905228
JLIM-	0.00931823	-2.03067
JLIM-	0.035971	-1.44405
JLIM-	0.0969625	-1.0134
JLIM-	0.168629	-0.773066
JLIM+	0.100583	-0.997475
JLIM-	0.0633667	-1.19814
JLIM-	0.0115999	-1.93555
JLIM-	0.0237168	-1.62494
JLIM-	0.0622892	-1.20559
JLIM-	0.0208822	-1.68022
JLIM-	0.0204432	-1.68945
JLIM+	0.110233	-0.957688
JLIM+	0.104313	-0.981662
JLIM-	0.0653384	-1.18483
JLIM-	0.0826433	-1.08279
JLIM-	0.0190146	-1.72091
JLIM-	0.158203	-0.800784
JLIM-	0.0249404	-1.6031
JLIM-	0.03296	-1.48201
JLIM-	0.187952	-0.725953
JLIM-	0.0490461	-1.3094
JLIM-	0.0153973	-1.81256
JLIM-	0.0278495	-1.55518
JLIM-	0.04488	-1.34795
JLIM-	0.0393941	-1.40457
JLIM-	0.0228806	-1.64053
JLIM-	0.0455031	-1.34196
JLIM-	0.0415562	-1.38136
JLIM-	0.00412592	-2.38448
JLIM-	0.0337504	-1.47172
JLIM-	0.0598856	-1.22268
JLIM-	0.0203526	-1.69138
JLIM-	0.0288726	-1.53951
JLIM-	0.00519934	-2.28405
JLIM-	0.0098495	-2.00659
JLIM-	0.00245638	-2.6097
JLIM-	0.035226	-1.45314
JLIM-	0.000837184	-3.07718
JLIM-	0.00633665	-2.19814
JLIM-	0.00729839	-2.13677
JLIM-	0.0103657	-1.9844
JLIM-	0.0168503	-1.77339
JLIM-	0.0103045	-1.98697
JLIM-	0.0207988	-1.68196
JLIM-	0.0608602	-1.21567
JLIM-	0.0642487	-1.19214
JLIM-	0.00655609	-2.18336
JLIM-	0.0703736	-1.15259
JLIM-	0.0282456	-1.54905
JLIM-	0.0853721	-1.06868
JLIM-	0.00455059	-2.34193
JLIM-	0.107898	-0.966988
JLIM-	0.00128629	-2.89066
JLIM-	0.000990073	-3.00433
JLIM-	0.0602452	-1.22008
JLIM-	0.157215	-0.803505
JLIM-	0.0772562	-1.11207
JLIM-	0.0280384	-1.55225
JLIM-	0.0613406	-1.21225
JLIM-	0.0123798	-1.90729
JLIM-	0.0613873	-1.21192
JLIM-	0.0500218	-1.30084
JLIM-	0.00499008	-2.30189
JLIM-	0.0100903	-1.9961
JLIM-	0.0220565	-1.65646
JLIM-	0.0120292	-1.91976
JLIM-	0.0846133	-1.07256
JLIM-	0.0621227	-1.20675
JLIM-	0.00858506	-2.06626
JLIM-	0.0677385	-1.16916
JLIM-	0.252094	-0.598438
JLIM-	0.0537998	-1.26922
JLIM-	0.0326877	-1.48562
JLIM-	0.0166563	-1.77842
JLIM-	0.00655648	-2.18333
JLIM-	0.128801	-0.890081
JLIM-	0.0119827	-1.92144
JLIM-	0.0859176	-1.06592
JLIM-	0.0833863	-1.07891
JLIM-	0.106585	-0.972306
JLIM-	0.0694557	-1.15829
JLIM-	0.0184498	-1.73401
JLIM-	0.0197151	-1.7052
JLIM-	0.03118	-1.50612
JLIM-	0.069444	-1.15837
JLIM-	0.0394875	-1.40354
JLIM-	0.0451936	-1.34492
JLIM-	0.0166025	-1.77983
JLIM-	0.0667445	-1.17558
JLIM-	0.00921593	-2.03546
JLIM-	0.0272871	-1.56404
JLIM-	0.0125191	-1.90243
JLIM-	0.0358194	-1.44588
JLIM-	0.0967433	-1.01438
JLIM-	0.054587	-1.26291
JLIM-	0.0781292	-1.10719
JLIM-	0.0343224	-1.46442
JLIM-	0.0581655	-1.23533
JLIM-	0.0391048	-1.40777
JLIM-	0.00753144	-2.12312
JLIM-	0.0806489	-1.0934
JLIM-	0.119408	-0.922967
JLIM-	0.0547964	-1.26125
JLIM-	0.00603576	-2.21927
JLIM-	0.0621681	-1.20643
JLIM-	0.0371445	-1.43011
JLIM-	0.0468797	-1.32901
JLIM-	0.0130737	-1.8836
JLIM-	0.0363714	-1.43924
JLIM-	0.0960578	-1.01747
JLIM-	0.0297728	-1.52618
JLIM-	0.0300725	-1.52183
JLIM-	0.0489039	-1.31066
JLIM-	0.0753341	-1.12301
JLIM-	0.00761493	-2.11833
JLIM-	0.0187583	-1.72681
JLIM-	0.0268606	-1.57088
JLIM-	0.0142185	-1.84714
JLIM-	0.219717	-0.658136
JLIM-	0.149913	-0.824162
JLIM-	0.230566	-0.637204
JLIM-	0.0889925	-1.05065
JLIM-	0.116515	-0.933619
JLIM-	0.00937726	-2.02792
JLIM-	0.0436288	-1.36023
JLIM-	0.0298821	-1.52459
JLIM-	0.0318632	-1.49671
JLIM-	0.059797	-1.22332
JLIM-	0.00595604	-2.22504
JLIM-	0.0586118	-1.23201
JLIM-	0.138739	-0.857801
JLIM-	0.136931	-0.863497
JLIM-	0.019044	-1.72024
JLIM-	0.0195495	-1.70886
JLIM-	0.12014	-0.920311
JLIM-	0.000430628	-3.3659
JLIM-	0.00122962	-2.91023
JLIM-	0.0162326	-1.78961
JLIM-	0.0396784	-1.40145
JLIM-	0.211006	-0.675705
JLIM-	0.00237701	-2.62397
JLIM-	0.125375	-0.901789
JLIM-	0.111003	-0.954666
JLIM-	0.0668288	-1.17504
JLIM-	0.0524517	-1.28024
JLIM-	0.181287	-0.741632
JLIM-	0.0140113	-1.85352
JLIM-	0.0348912	-1.45728
JLIM-	0.0472751	-1.32537
JLIM-	0.019454	-1.71099
JLIM-	0.0145924	-1.83587
JLIM-	0.00778292	-2.10886
JLIM-	0.0331526	-1.47948
JLIM-	0.0243476	-1.61354
JLIM-	0.0266483	-1.57433
JLIM-	0.0298189	-1.52551
JLIM-	0.0128114	-1.8924
JLIM-	0.00127978	-2.89286
JLIM-	0.0584094	-1.23352
JLIM-	0.0531464	-1.27453
JLIM-	0.0849131	-1.07103
JLIM-	0.00199015	-2.70111
JLIM-	0.0566563	-1.24675
JLIM-	0.00958024	-2.01862
JLIM-	0.0100161	-1.9993
JLIM-	0.108814	-0.963315
JLIM-	0.000430325	-3.3662
JLIM-	0.055868	-1.25284
JLIM-	0.00552812	-2.25742
JLIM-	0.000935054	-3.02916
JLIM-	0.0423561	-1.37308
JLIM-	0.0175258	-1.75632
JLIM-	0.0436727	-1.35979
JLIM-	0.0318228	-1.49726
JLIM-	0.064722	-1.18895
JLIM-	0.0999389	-1.00027
JLIM-	0.0213239	-1.67113
JLIM-	0.0251865	-1.59883
JLIM-	0.0149888	-1.82423
JLIM-	0.104698	-0.980061
JLIM-	0.0136742	-1.8641
JLIM-	0.0226899	-1.64417
JLIM-	0.0125289	-1.90209
JLIM-	0.0320162	-1.49463
JLIM-	0.0108869	-1.9631
JLIM-	0.0544704	-1.26384
JLIM-	0.014231	-1.84676
JLIM-	0.00289051	-2.53903
JLIM-	0.125704	-0.900651
JLIM-	0.0402854	-1.39485
JLIM-	0.0721448	-1.1418
JLIM-	0.0653666	-1.18464
JLIM-	0.0617417	-1.20942
JLIM-	0.161598	-0.791564
JLIM-	0.0821833	-1.08522
JLIM-	0.0699672	-1.15511
JLIM-	0.0172589	-1.76299
JLIM-	0.0154727	-1.81043
JLIM-	0.0158269	-1.8006
JLIM-	0.00824468	-2.08383
JLIM-	0.0135729	-1.86733
JLIM-	0.144192	-0.841058
JLIM-	0.0722994	-1.14087
JLIM-	0.00759726	-2.11934
JLIM-	0.0445457	-1.35119
JLIM-	0.0479566	-1.31915
JLIM-	0.139237	-0.856245
JLIM-	0.108597	-0.964181
JLIM-	0.00185647	-2.73131
JLIM-	0.0360612	-1.44296
JLIM-	0.0558493	-1.25298
JLIM-	0.0648852	-1.18785
JLIM-	0.0366393	-1.43605
JLIM-	0.150836	-0.821495
JLIM-	0.0203882	-1.69062
JLIM-	0.0171419	-1.76594
JLIM-	0.00585153	-2.23273
JLIM-	0.0486984	-1.31248
JLIM-	0.000630257	-3.20048
JLIM-	0.048511	-1.31416
JLIM-	0.0980296	-1.00864
JLIM-	0.0255871	-1.59198
JLIM-	0.0180147	-1.74437
JLIM-	0.00428764	-2.36778
JLIM-	0.0251288	-1.59983
JLIM-	0.038865	-1.41044
JLIM-	0.00292716	-2.53355
JLIM-	0.0127368	-1.89494
JLIM-	0.0663461	-1.17818
JLIM-	0.0252258	-1.59816
JLIM-	0.0577163	-1.2387
JLIM-	0.00747117	-2.12661
JLIM-	0.0350484	-1.45533
JLIM-	0.0527046	-1.27815
JLIM-	0.0402026	-1.39575
JLIM-	0.106892	-0.971057
JLIM-	0.0191735	-1.7173
JLIM-	5.25812e-05	-4.27917
JLIM-	0.011519	-1.93859
JLIM-	0.0244962	-1.6109
JLIM-	0.0475262	-1.32307
JLIM-	0.035181	-1.45369
JLIM-	0.00664331	-2.17762
JLIM+	0.0483595	-1.31552
JLIM-	0.0725971	-1.13908
JLIM-	0.0206599	-1.68487
JLIM-	0.0678845	-1.16823
JLIM-	0.0733955	-1.13433
JLIM-	0.0747947	-1.12613
JLIM-	0.0298167	-1.52554
JLIM-	0.0394034	-1.40447
JLIM-	0.0233373	-1.63195
JLIM-	0.0254672	-1.59402
JLIM-	0.0433594	-1.36292
JLIM-	0.082042	-1.08596
JLIM-	0.0357255	-1.44702
JLIM-	0.00623285	-2.20531
JLIM-	0.0697066	-1.15673
JLIM-	0.0542638	-1.26549
JLIM-	0.0443611	-1.353
JLIM-	0.0284123	-1.54649
JLIM-	0.0308211	-1.51115
JLIM-	0.0124324	-1.90544
JLIM-	0.0330964	-1.48022
JLIM-	0.0027715	-2.55728
JLIM-	0.00988696	-2.00494
JLIM-	0.00855991	-2.06753
JLIM-	0.0570109	-1.24404
JLIM-	0.0153979	-1.81254
JLIM-	0.0127214	-1.89547
JLIM-	0.0191054	-1.71884
JLIM-	0.0100968	-1.99581
JLIM-	0.000537414	-3.26969
JLIM-	0.0913594	-1.03925
JLIM-	0.033785	-1.47128
JLIM-	0.0285716	-1.54407
JLIM-	0.0770161	-1.11342
JLIM-	0.0391188	-1.40761
JLIM-	0.154928	-0.80987
JLIM-	0.0111098	-1.95429
JLIM-	0.042284	-1.37382
JLIM-	0.0704506	-1.15212
JLIM-	0.0407528	-1.38984
JLIM-	0.0418454	-1.37835
JLIM-	0.0316452	-1.49969
JLIM-	0.0367904	-1.43427
JLIM-	0.0355493	-1.44917
JLIM-	0.00226359	-2.6452
JLIM-	0.0133154	-1.87565
JLIM-	0.0620975	-1.20693
JLIM-	0.0536768	-1.27021
JLIM-	0.0432569	-1.36395
JLIM-	0.0292929	-1.53324
JLIM-	0.0692814	-1.15938
JLIM-	0.0830652	-1.08058
JLIM-	0.0018188	-2.74022
JLIM-	0.0994315	-1.00248
JLIM-	0.053334	-1.273
JLIM-	0.0551603	-1.25837
JLIM-	0.0196801	-1.70597
JLIM-	0.00434108	-2.3624
JLIM-	0.0164381	-1.78415
JLIM-	0.0155464	-1.80837
JLIM-	0.0735432	-1.13346
JLIM-	0.0700545	-1.15456
JLIM-	0.0777268	-1.10943
JLIM-	0.0616396	-1.21014
JLIM-	0.069784	-1.15624
JLIM-	0.0322734	-1.49116
JLIM-	0.131053	-0.882551
JLIM-	0.0962143	-1.01676
JLIM-	0.0270025	-1.5686
JLIM-	0.0235919	-1.62724
JLIM-	0.00514903	-2.28827
JLIM-	0.0376931	-1.42374
JLIM-	0.165292	-0.781748
JLIM-	0.0556397	-1.25462
JLIM-	0.0642899	-1.19186
JLIM-	0.0330708	-1.48055
JLIM-	0.0959278	-1.01806
JLIM-	0.0548634	-1.26072
JLIM-	0.0192511	-1.71554
JLIM-	0.0676141	-1.16996
JLIM-	0.0166749	-1.77794
JLIM-	0.0736174	-1.13302
JLIM-	0.0159498	-1.79724
JLIM-	0.030374	-1.5175
JLIM-	0.105692	-0.975956
JLIM-	0.028158	-1.5504
JLIM-	0.114514	-0.941142
JLIM-	0.0359306	-1.44454
JLIM-	0.0357666	-1.44652
JLIM-	0.0332221	-1.47857
JLIM-	0.0174046	-1.75934
JLIM-	0.00248434	-2.60479
JLIM-	0.0263074	-1.57992
JLIM-	0.0351195	-1.45445
JLIM-	0.00297429	-2.52662
JLIM-	0.00750724	-2.12452
JLIM-	0.113187	-0.946205
JLIM-	0.053009	-1.27565
JLIM-	0.0715606	-1.14533
JLIM-	0.0951337	-1.02167
JLIM-	0.0310275	-1.50825
JLIM-	0.0127615	-1.8941
JLIM-	0.0774575	-1.11094
JLIM-	0.0786359	-1.10438
JLIM-	0.0257906	-1.58854
JLIM-	0.0619977	-1.20762
JLIM-	0.0672124	-1.17255
JLIM-	0.101675	-0.992786
JLIM-	0.1203	-0.919734
JLIM-	0.109963	-0.958752
JLIM-	0.0612254	-1.21307
JLIM-	0.00152322	-2.81724
JLIM-	0.0198051	-1.70322
JLIM-	0.0567369	-1.24613
JLIM-	0.0842822	-1.07426
JLIM-	0.130798	-0.883399
JLIM-	0.157825	-0.801824
JLIM-	0.0641597	-1.19274
JLIM-	0.041465	-1.38232
JLIM-	0.0490216	-1.30961
JLIM-	0.029775	-1.52615
JLIM-	0.02728	-1.56416
JLIM-	0.0449678	-1.3471
JLIM-	0.0536645	-1.27031
JLIM-	0.00299258	-2.52395
JLIM-	0.0144042	-1.84151
JLIM-	0.0205367	-1.68747
JLIM-	0.0918732	-1.03681
JLIM-	0.0260749	-1.58378
JLIM-	0.0225238	-1.64736
JLIM-	0.0129376	-1.88815
JLIM-	0.0200785	-1.69727
JLIM-	0.0496411	-1.30416
JLIM-	0.0845067	-1.07311
JLIM-	0.0371537	-1.43
JLIM+	0.034208	-1.46587
JLIM-	0.0544141	-1.26429
JLIM-	0.0112739	-1.94793
JLIM-	0.0251283	-1.59984
JLIM-	0.0397613	-1.40054
JLIM-	0.0180828	-1.74273
JLIM-	0.0136491	-1.8649
JLIM-	0.0408033	-1.3893
JLIM-	0.013169	-1.88045
JLIM-	0.00684642	-2.16454
JLIM-	0.0360667	-1.44289
JLIM-	0.0536184	-1.27069
JLIM-	0.0470074	-1.32783
JLIM-	0.080037	-1.09671
JLIM-	0.0422285	-1.37439
JLIM-	0.0551863	-1.25817
JLIM-	0.0466262	-1.33137
JLIM-	0.118645	-0.925752
JLIM-	0.0469599	-1.32827
JLIM-	0.0171146	-1.76663
JLIM-	0.0567723	-1.24586
JLIM-	0.0580949	-1.23586
JLIM-	0.0757578	-1.12057
JLIM-	0.101803	-0.992241
JLIM-	0.0653129	-1.185
JLIM-	0.00843083	-2.07413
JLIM-	0.00694946	-2.15805
JLIM-	0.0226803	-1.64435
JLIM-	0.000274644	-3.56123
JLIM-	0.00330496	-2.48083
JLIM-	0.0177815	-1.75003
JLIM-	0.0099202	-2.00348
JLIM-	0.00400474	-2.39743
JLIM-	0.171646	-0.765367
JLIM-	0.0452649	-1.34424
JLIM-	0.0691554	-1.16017
JLIM-	0.0319762	-1.49517
JLIM-	0.0679241	-1.16798
JLIM-	0.108741	-0.963607
JLIM-	0.010459	-1.98051
JLIM-	0.00762139	-2.11797
JLIM-	0.0306618	-1.5134
JLIM-	0.00193499	-2.71332
JLIM-	0.0491234	-1.30871
JLIM-	0.0615191	-1.21099
JLIM-	0.00959448	-2.01798
JLIM-	0.00512169	-2.29059
JLIM-	0.0244366	-1.61196
JLIM-	0.0471091	-1.3269
JLIM-	0.0824723	-1.08369
JLIM-	0.00961593	-2.01701
JLIM-	0.0529702	-1.27597
JLIM-	0.0284695	-1.54562
JLIM-	0.130357	-0.884865
JLIM-	0.0199307	-1.70048
JLIM-	0.00267946	-2.57195
JLIM-	0.0388079	-1.41108
JLIM-	0.0434732	-1.36178
JLIM-	0.0427789	-1.36877
JLIM-	0.0404163	-1.39344
JLIM-	0.0254946	-1.59355
JLIM-	0.0192928	-1.7146
JLIM-	0.0707941	-1.15
JLIM-	0.0795422	-1.0994
JLIM-	0.030793	-1.51155
JLIM-	0.0399529	-1.39845
JLIM-	0.100765	-0.996689
[truncated: 14,632 more rows]

## Sheet: b
JLIM_p	log JLIM_p	beta
0.96	0.0177288	0.0365461
0.91	0.0409586	0.086732
0.9	0.0457575	0.124817
0.9	0.0457575	0.0272419
0.98	0.00877392	0.0245676
0.9	0.0457575	0.00791597
0.99	0.00436481	0.0422339
0.98	0.00877392	0.0430537
0.99	0.00436481	0.0163133
1	0	0.0233987
1	0	0.0297498
0.48	0.318759	0.0566355
0.81	0.091515	0.03654
0.19	0.721246	0.0739381
1	0	0.00960206
1	0	0.0778147
1	0	0.0418014
1	0	0.0302468
0.96	0.0177288	0.0247833
0.98	0.00877392	0.00841471
1	0	0.0383226
0.96	0.0177288	0.0278623
0.97	0.0132283	0.010677
0.96	0.0177288	0.0210128
1	0	0.0896422
0.88	0.0555173	0.0231095
0.39	0.408935	0.00182361
1	0	0.0572621
1	0	0.00507462
0.93	0.0315171	0.107641
1	0	0.00931466
1	0	0.000127249
0.82	0.0861861	0.0600768
0.76	0.119186	0.0480308
1	0	0.0608561
0.93	0.0315171	0.00911486
0.99	0.00436481	0.0586352
0.95	0.0222764	0.00261764
0.99	0.00436481	0.0161034
0.86	0.0655015	0.0389268
0.98	0.00877392	0.0137253
0.96	0.0177288	0.00231811
1e-05	5	0.0981062
1	0	0.0555244
1	0	0.0302173
0.96	0.0177288	0.0096258
0.98	0.00877392	0.0378721
0.00052	3.284	0.275533
0.00053	3.27572	0.272006
0.00054	3.26761	0.240981
0.91	0.0409586	0.114219
1	0	0.0319815
0.94	0.0268721	0.0810423
1	0	0.0355537
1	0	0.0428486
1	0	0.155518
1	0	0.0171951
0.96	0.0177288	0.0550563
0.13	0.886057	0.00131968
0.97	0.0132283	0.0227057
0.93	0.0315171	0.0247311
0.00199	2.70115	0.0137129
0.99	0.00436481	0.0732587
0.73	0.136677	0.0271747
1	0	0.110964
1	0	0.0852944
0.92	0.0362122	0.0265063
0.99	0.00436481	0.156532
0.14	0.853872	0.136005
1	0	0.0135146
1	0	0.118782
1	0	0.0684967
1	0	0.0511205
1	0	0.030801
0.95	0.0222764	0.00414919
1	0	0.0223849
1	0	0.0330764
0.67	0.173925	0.00753394
0.67	0.173925	0.00647382
0.98	0.00877392	0.00849835
0.98	0.00877392	0.0370395
0.93	0.0315171	0.0268411
1	0	0.0444908
0.92	0.0362122	0.0623462
0.97	0.0132283	0.0103952
0.7	0.154902	0.06301
0.58	0.236572	0.0246052
1	0	0.0945743
0.58	0.236572	0.027889
0.93	0.0315171	0.101282
0.93	0.0315171	0.0970554
0.75	0.124939	0.053555
1	0	0.0195689
1	0	0.0399938
0.93	0.0315171	0.0213342
0.99	0.00436481	0.032679
0.91	0.0409586	0.0726126
0.91	0.0409586	0.0635357
0.97	0.0132283	0.00762038
0.95	0.0222764	0.0804612
0.98	0.00877392	0.0635018
1	0	0.053435
0.06328	1.19873	0.102486
0.68	0.167491	0.0755075
0.34	0.468521	0.0435861
1	0	0.0571185
0.23	0.638272	0.0589585
0.75	0.124939	0.196337
0.96	0.0177288	0.0126527
0.76	0.119186	0.0761398
0.97	0.0132283	0.022945
0.78	0.107905	0.00521272
0.74	0.130768	0.0518521
0.73	0.136677	0.0162992
1	0	0.138263
1	0	0.0123198
1	0	0.0639555
1	0	0.0918553
1e-05	5	0.100958
0.99	0.00436481	0.0120996
1	0	0.24771
0.98	0.00877392	0.028067
0.93	0.0315171	0.046744
0.76	0.119186	0.0306245
0.76	0.119186	0.02135
1	0	0.0580282
0.07457	1.12744	0.0947364
0.93	0.0315171	0.0223609
1e-05	5	0.0798194
0.94	0.0268721	0.0796155
0.98	0.00877392	0.139216
0.67	0.173925	0.0610545
0.89	0.05061	0.117128
0.99	0.00436481	0.120635
0.89	0.05061	0.0517672
0.75	0.124939	0.0185909
0.63	0.200659	0.113695
1	0	0.0635516
1	0	0.137905
0.97	0.0132283	0.0222005
0.97	0.0132283	0.079188
0.92	0.0362122	0.079568
0.94	0.0268721	0.0341339
0.94	0.0268721	0.00622124
0.92	0.0362122	0.0604949
0.98	0.00877392	0.00914022
0.81	0.091515	0.00141223
1	0	0.038884
0.91	0.0409586	0.0863059
0.93	0.0315171	0.0335984
0.01969	1.70575	0.157652
0.01923	1.71602	0.0837619
0.88	0.0555173	0.121195
0.73	0.136677	0.132792
0.99	0.00436481	0.185025
1	0	0.0160843
1	0	0.00921918
0.00284	2.54668	0.0178445
0.00238	2.62342	0.028754
1	0	0.0104471
0.41	0.387216	0.0327941
1	0	0.0072876
1	0	0.0649744
1	0	0.00916968
0.88	0.0555173	0.0321959
0.96	0.0177288	0.0589675
0.79	0.102373	0.00130832
1	0	0.00789025
0.99	0.00436481	0.0191157
0.97	0.0132283	0.0604526
0.89	0.05061	0.0247188
0.97	0.0132283	0.0166431
0.87	0.0604807	0.174922
1	0	0.0605798
1	0	0.0413264
0.96	0.0177288	0.0230323
1	0	0.0712244
0.64	0.19382	0.142489
0.64	0.19382	0.149489
0.96	0.0177288	0.0474288
1	0	0.0151103
1	0	0.0871095
0.93	0.0315171	0.0239867
0.93	0.0315171	0.118095
0.93	0.0315171	0.0712804
1	0	0.0225427
0.99	0.00436481	0.0765879
0.98	0.00877392	0.0355191
1	0	0.159452
0.8	0.09691	0.0134963
0.97	0.0132283	0.0219383
0.97	0.0132283	0.00477169
1	0	0.0839389
1	0	0.00958484
0.95	0.0222764	0.00708604
0.69	0.161151	0.0273055
0.83	0.0809219	0.0192
0.51	0.29243	0.0284309
0.99	0.00436481	0.00514463
0.98	0.00877392	0.120981
0.88	0.0555173	0.0595183
0.67	0.173925	0.075916
0.99	0.00436481	0.0817946
0.97	0.0132283	0.0251572
0.99	0.00436481	0.114188
0.71	0.148742	0.113256
0.56	0.251812	0.134157
0.94	0.0268721	0.150678
1	0	0.0483538
1	0	0.0578658
0.98	0.00877392	0.010593
0.00079	3.10237	0.0416941
0.00079	3.10237	0.0337843
1e-05	5	0.00861375
0.92	0.0362122	0.10731
0.93	0.0315171	0.0607446
0.69	0.161151	0.0718415
0.96	0.0177288	0.00864534
0.97	0.0132283	0.0264647
0.94	0.0268721	0.0169998
1	0	0.0328753
0.76	0.119186	0.000976858
0.98	0.00877392	0.00630128
1	0	0.0298694
1	0	0.047921
0.62	0.207608	0.0311447
1	0	0.00287616
0.0071	2.14874	0.0352913
0.81	0.091515	0.000656029
0.77	0.113509	0.127904
0.93	0.0315171	0.0218325
0.99	0.00436481	0.00411866
0.79	0.102373	0.0765388
0.95	0.0222764	0.0615837
0.98	0.00877392	0.0333434
1	0	0.0574143
0.75	0.124939	0.00377724
1	0	0.117432
1	0	0.0803649
1	0	0.033491
1	0	0.0846705
0.00011	3.95861	0.0295153
0.00028	3.55284	0.154726
0.98	0.00877392	0.124666
0.97	0.0132283	0.0236585
0.97	0.0132283	0.0157882
1	0	0.0166152
0.97	0.0132283	0.0248543
0.97	0.0132283	0.0100724
0.00408	2.38934	0.102322
0.97	0.0132283	0.105119
0.84	0.0757207	0.00431113
0.89	0.05061	0.023428
2e-05	4.69897	0.0156595
3e-05	4.52288	0.000317233
0.33	0.481486	0.00273491
1	0	0.111384
1	0	0.0997954
1	0	0.135333
1	0	0.147674
0.91	0.0409586	0.184087
0.97	0.0132283	0.012162
1	0	0.0339665
1	0	0.0429442
1	0	0.0641119
1	0	0.0730067
0.94	0.0268721	0.0745585
0.94	0.0268721	0.00940419
0.99	0.00436481	0.0182813
1	0	0.0169141
1	0	0.00247595
1	0	0.0182101
1	0	0.0492901
1	0	0.00534386
1	0	0.0126687
0.98	0.00877392	0.0121605
0.98	0.00877392	0.0578896
0.95	0.0222764	0.110848
0.85	0.0705811	0.0381884
0.94	0.0268721	0.100348
0.92	0.0362122	0.0293935
0.00691	2.16052	0.028607
1	0	0.0237337
1	0	0.0452821
0.92	0.0362122	0.00964854
0.99	0.00436481	0.00314344
0.09458	1.0242	0.0384381
0.88	0.0555173	0.0456508
1	0	0.0130121
1	0	0.176491
0.99	0.00436481	0.0224067
0.88	0.0555173	0.00725635
0.88	0.0555173	0.0724942
0.88	0.0555173	0.0549364
1	0	0.044094
0.06005	1.22149	0.0209506
1	0	0.0391369
0.96	0.0177288	0.0200153
0.06037	1.21918	0.00641667
0.99	0.00436481	0.0201421
0.99	0.00436481	0.00872022
0.99	0.00436481	0.0249925
0.99	0.00436481	0.0485767
0.99	0.00436481	0.0482896
1e-05	5	0.0839803
0.53	0.275724	0.0153368
1	0	0.0324808
0.95	0.0222764	0.045068
0.6	0.221849	0.0274793
0.87	0.0604807	0.0506947
0.65	0.187087	0.00869751
0.18	0.744727	0.0522507
0.52	0.283997	0.0528662
0.99	0.00436481	0.0545477
0.93	0.0315171	0.0336774
0.89	0.05061	0.00792223
0.79	0.102373	0.0694478
0.96	0.0177288	0.0407168
0.71	0.148742	0.0835893
0.9	0.0457575	0.0364785
0.98	0.00877392	0.0536188
1	0	0.018739
0.97	0.0132283	0.00961878
0.98	0.00877392	0.0351195
1	0	0.0795585
0.74	0.130768	0.0958125
1	0	0.0252157
0.94	0.0268721	0.0241035
1	0	0.0998231
0.99	0.00436481	0.13124
0.99	0.00436481	0.00761528
1	0	0.0684755
1	0	0.0601573
1	0	0.00901846
0.72	0.142668	0.0196847
0.89	0.05061	0.0253643
0.8	0.09691	0.0451037
0.95	0.0222764	0.00992697
0.94	0.0268721	0.114667
0.98	0.00877392	0.00426617
0.96	0.0177288	0.0165258
0.00372	2.42946	0.0475642
0.99	0.00436481	0.020226
0.53	0.275724	0.0904413
0.96	0.0177288	0.0133647
0.99	0.00436481	0.0584934
1	0	0.0859167
0.35	0.455932	0.169742
0.66	0.180456	0.0364962
0.94	0.0268721	0.0249161
0.99	0.00436481	0.0585695
0.83	0.0809219	0.0212908
0.99	0.00436481	0.0108989
1	0	0.0506437
1	0	0.0234296
0.97	0.0132283	0.0303607
0.99	0.00436481	0.115527
1	0	0.0707405
1	0	0.0694611
0.93	0.0315171	0.0100797
0.91	0.0409586	0.102797
0.96	0.0177288	0.00420834
0.9	0.0457575	0.117502
0.91	0.0409586	0.0680536
1	0	0.0779845
0.95	0.0222764	0.0155374
0.99	0.00436481	0.0169532
0.74	0.130768	0.0918965
1	0	0.0286642
1	0	0.024261
1e-05	5	0.09613
1	0	0.0365686
0.96	0.0177288	0.00480836
0.94	0.0268721	0.179516
0.92	0.0362122	0.0483665
0.98	0.00877392	0.00910213
0.98	0.00877392	0.00433785
1	0	0.0179776
1	0	0.0219574
1	0	0.0215911
1	0	0.000260743
0.96	0.0177288	0.148264
1	0	0.0542573
1	0	0.039306
0.93	0.0315171	0.204563
1	0	0.0268679
0.88	0.0555173	0.00528245
0.94	0.0268721	0.0687226
0.9	0.0457575	0.0367263
0.93	0.0315171	0.0266034
0.93	0.0315171	0.0787119
0.93	0.0315171	0.11425
0.93	0.0315171	0.0894108
0.93	0.0315171	0.100527
0.96	0.0177288	0.0326163
0.96	0.0177288	0.132572
1	0	0.015157
1	0	0.00293675
0.99	0.00436481	0.00994311
0.99	0.00436481	0.0287909
1	0	0.125247
0.91	0.0409586	0.0363143
0.92	0.0362122	0.0304393
0.99	0.00436481	0.0266626
0.00984	2.007	0.0348906
1	0	0.0573458
0.92	0.0362122	0.0234563
0.97	0.0132283	0.00602716
0.98	0.00877392	0.0649746
0.77	0.113509	0.0760022
1	0	0.0256593
1	0	0.11828
1	0	0.0570598
0.92	0.0362122	0.106621
1	0	0.11534
1	0	0.0467067
0.61	0.21467	0.0120148
0.95	0.0222764	0.00472794
0.81	0.091515	0.0683982
0.92	0.0362122	0.00179242
0.96	0.0177288	0.106014
0.97	0.0132283	0.197174
0.99	0.00436481	0.114731
1	0	0.0424758
0.95	0.0222764	0.0600404
1	0	0.00496415
0.94	0.0268721	0.00852331
0.78	0.107905	0.0820119
0.97	0.0132283	0.0791474
0.11	0.958607	0.0930337
1	0	0.0135121
1	0	0.00433551
0.86	0.0655015	0.0676199
1	0	0.00503883
0.98	0.00877392	0.0401059
0.84	0.0757207	0.0178638
1	0	0.0857205
0.99	0.00436481	0.0438175
0.86	0.0655015	0.0556342
0.94	0.0268721	0.0578219
0.33	0.481486	0.0503443
0.95	0.0222764	0.0161028
0.93	0.0315171	0.024801
0.71	0.148742	0.0471028
0.71	0.148742	0.0506881
0.29	0.537602	0.00622415
0.98	0.00877392	0.0568004
0.99	0.00436481	0.160605
1	0	0.0343684
1	0	0.0570395
0.18	0.744727	0.0557751
0.43	0.366532	0.00458134
1	0	0.0231842
0.31	0.508638	0.187914
0.93	0.0315171	0.0859452
0.98	0.00877392	0.127147
0.44	0.356547	0.0295136
0.98	0.00877392	0.0158255
0.98	0.00877392	0.0606647
0.93	0.0315171	0.0048206
0.87	0.0604807	0.114539
1	0	0.0484179
0.9	0.0457575	0.0193784
0.87	0.0604807	0.0134769
0.97	0.0132283	0.0889521
1	0	0.0761977
1	0	0.0119624
0.93	0.0315171	0.0626731
0.52	0.283997	0.0530736
0.99	0.00436481	0.091171
0.79	0.102373	0.0867384
1	0	0.0781468
0.89	0.05061	0.0541403
1	0	0.0402234
0.62	0.207608	0.0677565
1	0	0.0091024
0.98	0.00877392	0.0205017
0.9	0.0457575	0.0123113
0.98	0.00877392	0.00510047
0.73	0.136677	0.127578
0.38	0.420216	0.0203883
1	0	0.0738596
0.2	0.69897	0.0282909
1	0	0.0524269
0.88	0.0555173	0.0034532
0.86	0.0655015	0.00131945
1	0	0.00584458
0.48	0.318759	0.0184751
0.96	0.0177288	0.00846969
0.91	0.0409586	0.148444
0.75	0.124939	0.020315
0.92	0.0362122	0.0534968
1	0	0.0712285
1	0	0.0836983
0.96	0.0177288	0.157124
1	0	0.0179927
1	0	0.0576927
0.74	0.130768	0.0752839
0.92	0.0362122	0.0647197
0.95	0.0222764	0.0803738
0.98	0.00877392	0.00513728
0.86	0.0655015	0.0683349
0.82	0.0861861	0.0407583
0.88	0.0555173	0.0323021
1	0	0.199455
1	0	0.0667295
0.99	0.00436481	0.0130665
0.93	0.0315171	0.0807833
0.92	0.0362122	0.00856275
0.97	0.0132283	0.0332061
0.93	0.0315171	0.0321911
0.73	0.136677	0.0582339
0.66	0.180456	0.0477595
0.71	0.148742	0.0067078
1	0	0.0128824
0.97	0.0132283	0.107213
0.88	0.0555173	0.0142915
0.97	0.0132283	0.0270589
0.97	0.0132283	0.015196
0.97	0.0132283	0.0108248
0.96	0.0177288	0.0549594
1	0	0.0909526
0.87	0.0604807	0.133601
0.87	0.0604807	0.105948
0.96	0.0177288	0.0302173
0.95	0.0222764	0.0248201
0.96	0.0177288	0.0390747
0.99	0.00436481	0.0305522
0.6	0.221849	0.0751688
0.97	0.0132283	0.0709867
1	0	0.0705768
0.97	0.0132283	0.0282562
0.87	0.0604807	0.0375545
0.87	0.0604807	0.036245
1	0	0.175396
1	0	0.0108864
1	0	0.000926575
0.00033	3.48149	0.0553565
0.95	0.0222764	0.0915634
0.97	0.0132283	0.0298451
0.98	0.00877392	0.0935156
1	0	0.0844055
1	0	0.223345
1	0	0.029917
0.93	0.0315171	0.0320567
0.97	0.0132283	0.0321202
0.98	0.00877392	0.0641237
0.08099	1.09157	0.0322632
0.73	0.136677	0.0244372
0.95	0.0222764	0.068856
0.81	0.091515	0.0142358
0.7	0.154902	0.157021
0.98	0.00877392	0.037782
0.99	0.00436481	0.0409719
0.89	0.05061	0.0334504
1	0	0.111479
0.87	0.0604807	0.0339264
0.25	0.60206	0.439553
1	0	0.0808019
1	0	0.206465
0.87	0.0604807	0.0386001
0.97	0.0132283	0.0185041
1	0	0.00830108
0.69	0.161151	0.0688291
0.87	0.0604807	0.0987549
1	0	0.0711274
0.99	0.00436481	0.0441908
0.93	0.0315171	0.0621189
0.99	0.00436481	0.0238666
1	0	0.0322879
0.98	0.00877392	0.0508649
1	0	0.0378963
1	0	0.0422327
1	0	0.0450238
0.57	0.244125	0.0487773
0.8	0.09691	0.0139237
0.24	0.619789	0.0326258
0.96	0.0177288	0.0165188
1	0	0.00373127
0.98	0.00877392	0.031151
0.95	0.0222764	0.0568604
1	0	0.00484458
0.9	0.0457575	0.0167453
0.95	0.0222764	0.00545907
0.95	0.0222764	0.00525027
0.93	0.0315171	0.0101452
0.92	0.0362122	0.0739714
1	0	0.047676
1	0	0.0691496
0.73	0.136677	0.084133
0.66	0.180456	0.0768831
0.94	0.0268721	0.0621406
0.93	0.0315171	0.00255238
0.94	0.0268721	0.0482482
1	0	0.062965
1	0	0.00717462
1	0	0.0111221
1	0	0.027265
0.72	0.142668	0.100876
0.88	0.0555173	0.0485761
0.95	0.0222764	0.0487549
0.97	0.0132283	0.0133044
0.99	0.00436481	0.0718166
0.94	0.0268721	0.0321666
0.94	0.0268721	0.0101778
0.94	0.0268721	0.0168599
0.98	0.00877392	0.00165507
0.99	0.00436481	0.0485046
0.99	0.00436481	0.0284837
0.99	0.00436481	0.0116129
0.52	0.283997	0.16763
1	0	0.0936668
0.96	0.0177288	0.0119789
0.99	0.00436481	0.0293773
1	0	0.00228096
0.99	0.00436481	0.0219371
1	0	0.0287216
1	0	0.104714
0.69	0.161151	0.0547404
0.83	0.0809219	0.0416546
0.99	0.00436481	0.0151523
1	0	0.0784061
0.98	0.00877392	0.0194366
0.98	0.00877392	0.0144743
1	0	0.0321318
0.94	0.0268721	0.093068
1	0	0.00144476
0.99	0.00436481	0.0826016
0.99	0.00436481	0.0299517
0.98	0.00877392	0.050206
0.98	0.00877392	0.00517613
0.98	0.00877392	0.00259049
0.82	0.0861861	0.0191922
0.82	0.0861861	0.0146602
0.98	0.00877392	0.00446925
0.96	0.0177288	0.0552122
1	0	0.0367261
0.99	0.00436481	0.0162456
0.89	0.05061	0.00497183
0.99	0.00436481	0.108469
0.93	0.0315171	0.0352634
0.98	0.00877392	0.00909892
0.03481	1.4583	0.00146103
0.95	0.0222764	0.0611033
1	0	0.0854994
0.84	0.0757207	0.11427
1	0	0.102075
1	0	0.0776224
1	0	0.0570015
1	0	0.0242927
1	0	0.0411125
1	0	0.0476169
0.94	0.0268721	0.0879076
0.81	0.091515	0.0455702
0.96	0.0177288	0.0123151
0.97	0.0132283	0.0347775
1	0	0.0651808
0.69	0.161151	0.0478194
0.2	0.69897	0.0181411
1	0	0.0167621
0.9	0.0457575	0.0161062
1	0	0.0180483
0.37	0.431798	0.0152904
1	0	0.0245068
0.91	0.0409586	0.0202565
0.81	0.091515	0.0596595
0.83	0.0809219	0.0182036
0.62	0.207608	0.0126991
0.97	0.0132283	0.0030104
0.92	0.0362122	0.0366423
0.92	0.0362122	0.0430453
1	0	0.0235803
1	0	0.0389122
1	0	0.0073125
1	0	0.00887361
0.79	0.102373	0.016817
1	0	0.0884228
1	0	0.0921048
0.97	0.0132283	0.0667618
1	0	0.0237453
1	0	0.0262012
0.79	0.102373	0.027117
0.91	0.0409586	0.08058
1	0	0.00277145
1	0	0.00862765
0.88	0.0555173	0.0193732
0.62	0.207608	0.00965004
0.56	0.251812	0.00235306
1	0	0.0311462
0.99	0.00436481	0.0325982
0.93	0.0315171	0.00139088
0.93	0.0315171	0.0723946
0.93	0.0315171	0.0453802
0.81	0.091515	0.0391541
0.11	0.958607	0.0463147
0.01068	1.97143	0.0232513
0.97	0.0132283	0.0100905
0.95	0.0222764	0.0127439
0.98	0.00877392	0.0625026
1	0	0.0509551
1	0	0.0744866
0.9	0.0457575	0.0321032
0.9	0.0457575	0.0360378
0.94	0.0268721	0.0134802
0.76	0.119186	0.0393233
0.97	0.0132283	0.0305515
0.99	0.00436481	0.258306
1	0	0.00935776
0.98	0.00877392	0.0666215
0.75	0.124939	0.0418954
0.89	0.05061	0.083889
0.92	0.0362122	0.0505221
0.97	0.0132283	0.0781327
1	0	0.115918
0.95	0.0222764	0.0463117
0.99	0.00436481	0.197789
0.89	0.05061	0.0918842
0.91	0.0409586	0.0136911
0.25	0.60206	0.0796001
0.89	0.05061	0.081651
0.82	0.0861861	0.0325416
0.94	0.0268721	0.0125322
1	0	0.0538653
0.95	0.0222764	0.00714905
0.9	0.0457575	0.0231555
1	0	0.032765
0.99	0.00436481	0.0376797
1	0	0.0233651
0.98	0.00877392	0.073932
0.98	0.00877392	0.0594186
1	0	0.0521444
0.97	0.0132283	0.0650462
0.99	0.00436481	0.0128862
1	0	0.0145327
0.85	0.0705811	0.0521153
0.94	0.0268721	0.00665239
1	0	0.0964686
1	0	0.0842952
1	0	0.0978162
1	0	0.0749318
1	0	0.0491533
1	0	0.0134077
0.99	0.00436481	0.0344607
0.12	0.920819	0.034451
0.82	0.0861861	0.0187734
1	0	0.0105301
1	0	0.00326664
0.6	0.221849	0.0486149
0.84	0.0757207	0.00524009
0.42	0.376751	0.0592927
0.99	0.00436481	0.0245912
0.97	0.0132283	0.0590503
1	0	0.197797
0.97	0.0132283	0.0748676
1	0	0.125972
1	0	0.0802883
1	0	0.00945601
0.96	0.0177288	0.016367
0.9	0.0457575	0.00653472
0.93	0.0315171	0.0074751
0.9	0.0457575	0.0192107
0.97	0.0132283	0.0378455
0.95	0.0222764	0.0152284
0.78	0.107905	0.02527
1	0	0.0161764
1	0	0.0131531
0.00549	2.26043	0.0382492
0.95	0.0222764	0.0279126
0.91	0.0409586	0.0283883
0.95	0.0222764	0.0163401
0.92	0.0362122	0.0554837
0.99	0.00436481	0.00930811
0.98	0.00877392	0.0828883
0.88	0.0555173	0.0069193
0.66	0.180456	0.092713
0.92	0.0362122	0.00577237
0.92	0.0362122	0.0402621
1	0	0.0241307
0.66	0.180456	0.0742533
1	0	0.176948
0.88	0.0555173	0.0337519
0.97	0.0132283	0.0896037
0.98	0.00877392	0.0414787
1	0	0.017141
1	0	0.00950528
0.99	0.00436481	0.00325382
0.21	0.677781	0.0230779
0.81	0.091515	0.0422425
1	0	0.000569291
1	0	0.00387835
1	0	0.0448249
0.98	0.00877392	0.201035
0.97	0.0132283	0.02927
0.95	0.0222764	0.028453
0.97	0.0132283	0.0364913
0.87	0.0604807	0.0969405
0.92	0.0362122	0.084078
1	0	0.0724755
0.91	0.0409586	0.139646
0.55	0.259637	0.115651
0.87	0.0604807	0.0752107
0.93	0.0315171	0.0528232
0.93	0.0315171	0.0156444
1	0	0.0957918
0.74	0.130768	0.00336528
0.9	0.0457575	0.0150736
0.89	0.05061	0.0501222
0.92	0.0362122	0.0237715
0.00356	2.44855	0.328763
0.99	0.00436481	0.0122422
1	0	0.03424
0.86	0.0655015	0.0127135
0.94	0.0268721	0.00403161
0.94	0.0268721	0.0408961
1	0	0.0393426
0.74	0.130768	0.020018
1	0	0.100498
0.73	0.136677	0.0364836
0.73	0.136677	0.0154862
0.67	0.173925	0.196122
0.06788	1.16826	0.00635608
0.94	0.0268721	0.224872
0.96	0.0177288	0.0797516
1	0	0.0489474
1	0	0.0320862
0.74	0.130768	0.0308451
0.94	0.0268721	0.0529399
0.99	0.00436481	0.00383119
0.83	0.0809219	0.174031
1	0	0.0135215
1	0	0.0101713
0.99	0.00436481	0.164695
1	0	0.0433222
0.99	0.00436481	0.137015
1	0	0.0403859
0.89	0.05061	0.0453761
0.89	0.05061	0.110384
1	0	0.128304
0.99	0.00436481	0.0378763
0.98	0.00877392	0.0493598
1	0	0.0109905
1	0	0.00610505
0.96	0.0177288	0.0186026
0.93	0.0315171	0.0189192
1	0	0.0667932
0.96	0.0177288	0.0316914
1	0	0.0554598
0.97	0.0132283	0.0015455
1	0	0.0299878
1	0	0.0449377
1	0	0.010328
0.97	0.0132283	0.119846
1	0	2.83866e-05
1	0	0.0970368
1e-05	5	0.157077
1e-05	5	0.129742
1	0	0.046007
0.96	0.0177288	0.077675
0.35	0.455932	0.0595596
0.99	0.00436481	0.00680887
0.66	0.180456	0.0481416
1	0	0.0327225
0.74	0.130768	0.00727166
0.68	0.167491	0.047577
0.85	0.0705811	0.0322661
0.86	0.0655015	0.0409997
0.86	0.0655015	0.0422728
0.98	0.00877392	0.0321965
0.83	0.0809219	0.0104114
0.7	0.154902	0.0835584
0.97	0.0132283	0.0348828
1	0	0.0604512
1	0	0.0600902
0.96	0.0177288	0.113181
0.96	0.0177288	0.0731876
0.94	0.0268721	0.0420937
0.93	0.0315171	0.0225238
0.9	0.0457575	0.0190174
1	0	0.00311507
0.01303	1.88506	0.00600148
1	0	0.088512
1	0	0.132347
0.99	0.00436481	0.0119382
0.93	0.0315171	0.000723636
0.97	0.0132283	0.0230231
0.98	0.00877392	0.0604018
0.92	0.0362122	0.0114916
0.96	0.0177288	0.0828421
0.97	0.0132283	0.0356285
0.92	0.0362122	0.0761726
0.43	0.366532	0.0924591
0.99	0.00436481	0.113818
1	0	0.0831173
0.00032	3.49485	0.0682025
0.56	0.251812	0.0246993
0.32	0.49485	0.0251449
0.0817	1.08778	0.0148036
1	0	0.0363844
0.94	0.0268721	0.0571021
0.94	0.0268721	0.0501919
1	0	0.0028816
1	0	0.0113032
0.97	0.0132283	0.146682
1	0	0.011355
0.98	0.00877392	0.172794
0.97	0.0132283	0.0067655
0.51	0.29243	0.0975553
1	0	0.0261904
0.93	0.0315171	0.0405446
1	0	0.0590359
1	0	0.0623833
1	0	0.114023
0.9	0.0457575	0.0537907
0.72	0.142668	0.0491748
0.94	0.0268721	0.0102939
0.99	0.00436481	0.0589917
0.99	0.00436481	0.00410796
0.99	0.00436481	0.0233978
0.99	0.00436481	0.0312078
0.99	0.00436481	0.00222372
0.97	0.0132283	0.0732121
1	0	0.067507
0.98	0.00877392	0.0643604
1	0	0.00794819
0.96	0.0177288	0.0894149
1	0	0.0105514
0.98	0.00877392	0.134862
1	0	0.0272065
0.88	0.0555173	0.0151036
1	0	0.0302671
1	0	0.0648658
1	0	0.0846227
0.99	0.00436481	0.0165775
1	0	0.0667203
0.91	0.0409586	0.0370929
0.99	0.00436481	0.343922
0.95	0.0222764	0.0129299
0.95	0.0222764	0.0581632
0.95	0.0222764	0.00393058
0.96	0.0177288	0.0149318
0.92	0.0362122	0.0288735
0.51	0.29243	0.0576705
1	0	0.059046
0.39	0.408935	0.0242276
0.47	0.327902	0.0118052
0.00755	2.12205	0.0776457
0.71	0.148742	0.0313143
0.76	0.119186	0.0500597
0.77	0.113509	0.0704984
0.76	0.119186	0.0622522
0.76	0.119186	0.0041319
1	0	0.0412411
0.97	0.0132283	0.0458961
0.96	0.0177288	0.0190548
0.82	0.0861861	0.00436001
0.98	0.00877392	0.0304471
0.77	0.113509	0.0188484
1	0	0.0200957
1	0	0.0294324
1	0	0.0236326
1	0	0.0204899
1	0	0.00116505
1	0	0.111693
0.99	0.00436481	0.0356338
1	0	0.0369769
0.95	0.0222764	0.112838
1	0	0.0773618
0.99	0.00436481	0.000730794
0.99	0.00436481	0.0351681
0.92	0.0362122	0.0332333
0.89	0.05061	0.0100177
0.99	0.00436481	0.035964
0.99	0.00436481	0.204539
0.97	0.0132283	0.068951
1	0	0.0149975
0.94	0.0268721	0.0504992
0.99	0.00436481	0.0184415
0.62	0.207608	0.0295862
0.98	0.00877392	0.0314103
1	0	0.0797766
1	0	0.0632657
0.99	0.00436481	0.110028
1	0	0.112987
0.98	0.00877392	0.025935
0.95	0.0222764	0.0662256
0.88	0.0555173	0.0999397
0.95	0.0222764	0.0707796
0.95	0.0222764	0.0440661
0.95	0.0222764	0.0347862
1	0	0.0198033
1	0	0.0354491
1	0	0.208415
1	0	0.167532
1	0	0.133976
0.95	0.0222764	0.0534019
0.66	0.180456	0.0560767
1	0	0.156596
1	0	0.0381341
1	0	0.0115555
0.98	0.00877392	0.133312
0.98	0.00877392	0.0179566
1	0	0.0183845
0.98	0.00877392	0.0235669
0.95	0.0222764	0.0204221
1	0	0.145121
0.59	0.229148	0.0809876
0.99	0.00436481	0.0461397
1	0	0.00862863
1	0	0.0623426
0.97	0.0132283	0.00547355
1	0	0.0856946
1	0	0.0116262
0.97	0.0132283	0.0228204
0.94	0.0268721	0.00395628
0.56	0.251812	0.0239047
1	0	0.111867
0.96	0.0177288	0.00511404
0.96	0.0177288	0.0148986
0.58	0.236572	0.0357573
0.92	0.0362122	0.0230205
0.31	0.508638	0.0230823
0.97	0.0132283	0.0486857
0.97	0.0132283	0.0302307
1	0	0.0517703
0.91	0.0409586	0.09239
0.03678	1.43439	0.0890658
1	0	0.0254613
0.96	0.0177288	0.0484706
0.96	0.0177288	0.0124039
0.95	0.0222764	0.0230318
0.99	0.00436481	0.0126392
0.98	0.00877392	0.0432197
0.29	0.537602	0.0742458
0.95	0.0222764	0.0460326
1	0	0.0985641
0.93	0.0315171	0.0296647
1	0	0.0308496
0.98	0.00877392	0.0131477
0.98	0.00877392	0.0391473
0.64	0.19382	0.0699959
0.96	0.0177288	0.0653216
0.86	0.0655015	0.024603
0.99	0.00436481	0.0897496
0.84	0.0757207	0.0368074
0.32	0.49485	0.15484
0.83	0.0809219	0.0617444
0.98	0.00877392	0.0234033
1	0	0.0628002
0.9	0.0457575	0.0859022
0.93	0.0315171	0.00442326
1	0	0.0245257
0.93	0.0315171	0.0404063
0.99	0.00436481	0.0229145
0.99	0.00436481	0.0164763
0.98	0.00877392	0.0109174
0.99	0.00436481	0.0784472
0.97	0.0132283	0.0855348
0.99	0.00436481	0.0654168
0.91	0.0409586	0.0335793
0.91	0.0409586	0.0516363
0.95	0.0222764	0.03044
0.95	0.0222764	0.0507742
0.8	0.09691	0.0446131
0.8	0.09691	0.0803669
0.89	0.05061	0.03873
0.74	0.130768	0.0791363
0.93	0.0315171	0.0776269
0.01192	1.92372	0.0776114
1	0	0.050931
0.99	0.00436481	0.0504324
1	0	0.0343877
0.92	0.0362122	0.0501404
0.95	0.0222764	0.0021683
0.95	0.0222764	0.0114863
0.33	0.481486	0.0311588
0.62	0.207608	0.141993
0.00925	2.03386	0.1172
1	0	0.0621828
1	0	0.0571886
0.99	0.00436481	0.0274485
1	0	0.191031
1	0	0.0367936
0.99	0.00436481	0.0152125
1	0	0.013228
1	0	0.00455753
0.99	0.00436481	0.0469996
0.95	0.0222764	0.0592572
0.99	0.00436481	0.0653243
0.76	0.119186	0.064219
1	0	0.0716732
1	0	0.0542701
0.98	0.00877392	0.0603929
0.99	0.00436481	0.143877
0.94	0.0268721	0.165266
0.94	0.0268721	0.0523035
0.95	0.0222764	0.0278102
0.95	0.0222764	0.0828804
1	0	0.0344591
1	0	0.0609341
0.49	0.309804	0.0221904
0.75	0.124939	0.0281062
0.89	0.05061	0.0133857
1	0	0.0447474
0.99	0.00436481	0.0452499
0.96	0.0177288	0.0551295
0.92	0.0362122	0.00451422
0.97	0.0132283	0.0444234
0.89	0.05061	0.00751973
0.89	0.05061	0.00817564
1	0	0.0456089
1	0	0.013269
1	0	0.0265625
0.95	0.0222764	0.0394555
1	0	0.0376154
1	0	0.0739221
1	0	0.13355
1	0	0.0907648
0.58	0.236572	0.0126408
0.58	0.236572	0.0154059
0.98	0.00877392	0.0434245
1	0	0.0405644
0.93	0.0315171	0.0118463
1	0	0.00545349
0.01484	1.82857	0.0151264
0.82	0.0861861	0.0613049
0.96	0.0177288	0.0557655
1	0	0.0880736
0.97	0.0132283	0.0134059
0.97	0.0132283	0.0298583
0.71	0.148742	0.0176638
0.91	0.0409586	0.00391956
0.99	0.00436481	0.0285441
0.99	0.00436481	0.0325931
0.00066	3.18046	0.0367803
0.89	0.05061	0.0678717
0.95	0.0222764	0.0904357
0.75	0.124939	0.0124219
0.93	0.0315171	0.0945756
0.96	0.0177288	0.214976
0.93	0.0315171	0.0377727
0.96	0.0177288	0.00612324
0.98	0.00877392	0.0211547
0.99	0.00436481	0.0240568
1	0	0.0297977
0.7	0.154902	0.0980995
0.25	0.60206	0.177125
0.95	0.0222764	0.138269
0.02417	1.61672	0.0518806
1	0	0.0552407
0.02417	1.61672	0.0804372
0.02764	1.55846	0.0477298
0.93	0.0315171	0.0399926
0.6	0.221849	0.0524806
0.67	0.173925	0.0102402
0.41	0.387216	0.0448596
1	0	0.0899904
0.5	0.30103	0.121385
0.92	0.0362122	0.068969
0.61	0.21467	0.0836412
0.8	0.09691	0.00722577
0.8	0.09691	0.0230004
0.99	0.00436481	0.0351868
0.57	0.244125	0.0515993
0.79	0.102373	0.0353794
0.00147	2.83268	0.00690596
0.67	0.173925	0.0610146
0.84	0.0757207	0.0163168
1	0	0.0611391
1	0	0.0808277
0.27	0.568636	0.0258049
0.97	0.0132283	0.0315063
0.91	0.0409586	0.00717867
0.82	0.0861861	0.000697965
0.84	0.0757207	0.0801403
1	0	0.0100261
0.84	0.0757207	0.0654292
0.73	0.136677	0.0223351
0.94	0.0268721	0.160894
0.75	0.124939	0.0833044
0.78	0.107905	0.0155192
0.96	0.0177288	0.0183465
0.97	0.0132283	0.0843247
0.99	0.00436481	0.0646744
1	0	0.143385
1	0	0.0179012
0.94	0.0268721	0.0315329
0.95	0.0222764	0.01375
1	0	0.0473563
1	0	0.0592099
0.96	0.0177288	0.120265
0.99	0.00436481	0.0224577
0.64	0.19382	0.00738638
0.59	0.229148	0.0703041
0.98	0.00877392	0.0789671
0.95	0.0222764	0.0367
0.95	0.0222764	0.0773211
0.94	0.0268721	0.000865026
0.98	0.00877392	0.0262689
0.98	0.00877392	0.0342899
0.95	0.0222764	0.0216682
0.98	0.00877392	0.0444133
0.98	0.00877392	0.0246289
1	0	0.00662342
0.93	0.0315171	0.0431641
0.97	0.0132283	0.00504408
0.31	0.508638	0.0108749
1	0	0.00432346
1	0	0.0115289
1	0	0.00366565
1	0	0.0081373
0.96	0.0177288	0.0668125
0.91	0.0409586	0.0115084
0.91	0.0409586	0.0337066
0.88	0.0555173	0.0118329
0.88	0.0555173	0.0175947
0.88	0.0555173	0.0209462
0.91	0.0409586	0.198526
0.91	0.0409586	0.140546
0.91	0.0409586	0.152013
0.91	0.0409586	0.160058
0.91	0.0409586	0.0353908
0.91	0.0409586	0.0167407
1	0	0.186115
0.9	0.0457575	0.0720525
0.96	0.0177288	0.0112582
1	0	0.0474261
1	0	0.0301497
0.77	0.113509	0.0144807
0.95	0.0222764	0.072801
0.86	0.0655015	0.00181899
1	0	0.0208216
1	0	0.0367097
0.84	0.0757207	0.0229361
0.04424	1.35418	0.0131796
0.99	0.00436481	0.0338301
0.97	0.0132283	0.00756748
0.00061	3.21467	0.0871995
1	0	0.134837
0.79	0.102373	0.121291
0.36	0.443697	0.0247095
0.96	0.0177288	0.0540173
0.88	0.0555173	0.0936689
1	0	0.00931972
0.99	0.00436481	0.0130359
0.91	0.0409586	0.0211083
0.97	0.0132283	0.165165
0.99	0.00436481	0.0431242
0.08147	1.089	0.0409638
0.88	0.0555173	0.0177357
0.07833	1.10607	0.231323
1	0	0.0168678
0.97	0.0132283	0.049504
1	0	0.0850351
0.69	0.161151	0.114757
0.49	0.309804	0.152858
0.98	0.00877392	0.0140763
1	0	0.0744324
1	0	0.0244275
1	0	0.124718
0.9	0.0457575	0.0272884
1	0	0.00234179
1	0	0.0267409
1	0	0.0813344
0.6	0.221849	0.0551579
0.99	0.00436481	0.0960718
0.98	0.00877392	0.0448979
1	0	0.0867548
0.98	0.00877392	0.0204727
0.94	0.0268721	0.0998683
0.81	0.091515	0.0364023
0.19	0.721246	0.000292691
0.94	0.0268721	0.00212067
0.9	0.0457575	0.0251333
0.01531	1.81502	0.0289831
1	0	0.0285638
0.98	0.00877392	0.0156367
1	0	0.0723785
0.9	0.0457575	0.024531
0.99	0.00436481	0.0460779
0.92	0.0362122	0.0240263
0.98	0.00877392	0.0312359
1	0	0.0488311
0.96	0.0177288	0.0642964
0.89	0.05061	0.0373366
0.87	0.0604807	0.130187
0.95	0.0222764	0.019832
1	0	0.00673405
1	0	0.00905239
0.53	0.275724	0.020353
0.51	0.29243	0.0150495
1	0	6.87108e-05
0.99	0.00436481	0.0806737
1	0	0.106502
1	0	0.0160322
1	0	0.0329652
0.82	0.0861861	0.00316814
1	0	0.0792885
0.98	0.00877392	0.0358359
1	0	0.119025
0.89	0.05061	0.0206664
0.85	0.0705811	0.169559
1	0	0.021174
0.99	0.00436481	0.0391457
1	0	0.0153008
1	0	0.0316384
0.92	0.0362122	0.085476
0.96	0.0177288	0.063944
0.86	0.0655015	0.0861043
0.9	0.0457575	0.0829515
0.96	0.0177288	0.000352222
0.98	0.00877392	0.00795131
0.95	0.0222764	0.00729675
0.98	0.00877392	0.0237005
0.98	0.00877392	0.0143512
1	0	0.0847517
0.99	0.00436481	0.0485453
1	0	0.122597
0.98	0.00877392	0.0207871
0.93	0.0315171	0.072163
1	0	0.103871
1	0	0.0165187
0.97	0.0132283	0.110206
1	0	0.0434748
0.89	0.05061	0.094704
0.84	0.0757207	0.137765
1	0	0.0693749
0.98	0.00877392	0.091549
1	0	0.0527886
0.99	0.00436481	0.107498
0.99	0.00436481	0.14024
0.78	0.107905	0.0616717
0.8	0.09691	0.106319
0.96	0.0177288	0.0737603
0.96	0.0177288	0.0538853
1	0	0.127496
0.96	0.0177288	0.0513586
1	0	0.0609634
1	0	0.104724
1	0	0.100005
1	0	0.102395
0.84	0.0757207	0.0749656
0.92	0.0362122	0.0705698
0.89	0.05061	0.168463
0.98	0.00877392	0.0116437
0.71	0.148742	0.030253
0.94	0.0268721	0.0434373
1	0	0.000209677
1	0	0.00803325
0.76	0.119186	0.0014243
0.92	0.0362122	0.112075
0.92	0.0362122	0.181453
1	0	0.0216427
0.99	0.00436481	0.126995
0.53	0.275724	0.0542109
0.92	0.0362122	0.00495012
2e-05	4.69897	0.0419317
1	0	0.034407
0.74	0.130768	0.0735236
0.97	0.0132283	0.00176742
0.79	0.102373	0.043119
0.79	0.102373	0.0414304
0.72	0.142668	0.012427
0.73	0.136677	0.0427184
0.98	0.00877392	0.0190133
0.96	0.0177288	0.0774365
0.99	0.00436481	0.122462
0.92	0.0362122	0.00353349
1	0	0.0186547
0.98	0.00877392	0.157546
0.97	0.0132283	0.0238894
1	0	0.0381008
0.93	0.0315171	0.048543
0.99	0.00436481	0.0226287
0.96	0.0177288	0.0186309
0.82	0.0861861	0.0980381
1	0	0.0104701
0.72	0.142668	0.0158822
0.91	0.0409586	0.0420086
0.96	0.0177288	0.0213604
0.91	0.0409586	0.0254292
1	0	0.112321
0.96	0.0177288	0.0368255
1	0	0.0781014
0.95	0.0222764	0.0274457
1	0	0.0860075
5e-05	4.30103	0.0240052
0.94	0.0268721	0.0452771
0.94	0.0268721	0.00715034
0.83	0.0809219	0.0138849
0.99	0.00436481	0.0298172
0.99	0.00436481	0.0156034
0.96	0.0177288	0.0556013
0.98	0.00877392	0.0583733
0.94	0.0268721	0.145202
0.85	0.0705811	0.0624215
0.85	0.0705811	0.0973377
0.85	0.0705811	0.061136
0.85	0.0705811	0.0290141
0.85	0.0705811	4.95006e-05
1	0	0.0347255
0.82	0.0861861	0.0205742
0.97	0.0132283	0.0577917
1	0	0.109914
0.96	0.0177288	0.0945278
0.98	0.00877392	0.0808219
0.94	0.0268721	0.0102825
1	0	0.0350877
1	0	0.0411226
1	0	0.0697306
1	0	0.0709518
0.68	0.167491	0.0852489
1	0	0.0726855
0.92	0.0362122	0.0183826
0.98	0.00877392	0.000791874
0.97	0.0132283	0.081747
0.99	0.00436481	0.0713992
1	0	0.0116328
0.96	0.0177288	0.0114576
1	0	0.0400637
0.99	0.00436481	0.0791515
0.9	0.0457575	0.0299337
8e-05	4.09691	0.0407983
0.95	0.0222764	0.0464131
1	0	0.0302103
1	0	0.0239247
1	0	0.0184199
1	0	0.0259911
1	0	0.0277151
0.95	0.0222764	0.00872577
1	0	0.000312837
0.87	0.0604807	0.0748386
0.96	0.0177288	0.0958788
1	0	0.0891439
0.6	0.221849	0.103725
1	0	0.00712486
0.47	0.327902	0.0204683
0.87	0.0604807	0.00944961
0.94	0.0268721	0.000266788
1	0	0.0416
0.96	0.0177288	0.00336148
0.67	0.173925	0.0179824
0.64	0.19382	0.0215269
0.66	0.180456	1.7036e-05
0.77	0.113509	0.0897571
0.87	0.0604807	0.0583484
0.95	0.0222764	0.0366251
0.89	0.05061	0.0100525
1	0	0.049571
0.85	0.0705811	0.0569353
0.93	0.0315171	0.0378872
0.93	0.0315171	0.0499096
0.93	0.0315171	0.00937802
0.94	0.0268721	0.0283736
0.83	0.0809219	0.0698197
1	0	0.0829473
1	0	0.015703
0.83	0.0809219	0.0481221
0.94	0.0268721	0.0414463
1	0	0.0167099
0.94	0.0268721	0.0184954
0.00264	2.5784	0.00391559
0.00724	2.14026	0.00255709
0.00186	2.73049	0.00179806
1	0	0.0223575
1	0	0.0166047
1e-05	5	0.0222401
0.99	0.00436481	0.0679549
1	0	0.0460433
0.96	0.0177288	0.00107153
1	0	0.095463
1	0	0.141605
0.0775	1.1107	0.0728179
0.94	0.0268721	0.0620201
0.97	0.0132283	0.00692637
0.97	0.0132283	0.0842533
0.98	0.00877392	0.020906
0.85	0.0705811	0.0778609
0.84	0.0757207	0.0160649
0.98	0.00877392	0.0682035
0.9	0.0457575	0.111504
1	0	0.0301346
0.97	0.0132283	0.0104508
0.00103	2.98716	0.14793
0.86	0.0655015	0.0188666
1	0	0.0507395
0.9	0.0457575	0.0345012
1	0	0.0625298
0.98	0.00877392	0.0282477
0.99	0.00436481	0.0309346
0.98	0.00877392	0.0946648
1	0	0.0239468
0.95	0.0222764	0.0241569
0.93	0.0315171	0.0264713
0.93	0.0315171	0.0224706
1	0	0.0463198
0.99	0.00436481	0.00731583
0.9	0.0457575	0.00529802
0.91	0.0409586	0.0746982
0.44	0.356547	0.0315269
0.94	0.0268721	0.018724
0.87	0.0604807	0.0182718
0.91	0.0409586	0.0187747
0.8	0.09691	0.0288679
0.72	0.142668	0.0404176
0.91	0.0409586	0.0907358
0.91	0.0409586	0.0562161
0.97	0.0132283	0.0657678
0.99	0.00436481	0.114629
1	0	0.246462
0.99	0.00436481	0.0685345
0.97	0.0132283	0.608707
1	0	0.0354212
0.82	0.0861861	0.0175432
0.96	0.0177288	0.071523
0.89	0.05061	0.00334725
0.92	0.0362122	0.00336699
0.89	0.05061	0.0322251
1	0	0.00996855
0.88	0.0555173	0.0135713
1	0	0.0347704
0.56	0.251812	0.0125512
0.94	0.0268721	0.0347453
0.87	0.0604807	0.0161294
0.73	0.136677	0.0417758
1	0	0.0176474
1	0	0.0400164
0.96	0.0177288	0.0889117
0.91	0.0409586	0.0760687
0.95	0.0222764	0.0826281
0.82	0.0861861	0.0981333
0.82	0.0861861	0.0650721
0.94	0.0268721	0.0412211
0.86	0.0655015	0.0887834
1	0	0.0406446
1	0	0.109115
1	0	0.117955
0.94	0.0268721	0.0168423
0.99	0.00436481	0.125824
0.04139	1.3831	0.0478353
0.99	0.00436481	0.0121255
1	0	0.0235871
0.49	0.309804	0.0512074
0.88	0.0555173	0.0663854
0.0401	1.39686	0.0221553
0.85	0.0705811	0.0431278
1	0	0.0418943
0.74	0.130768	0.0458668
0.99	0.00436481	0.0629591
0.0447	1.34969	0.0133924
0.98	0.00877392	0.0311167
1	0	0.0885612
0.01575	1.80272	0.0295908
0.96	0.0177288	0.0307565
1	0	0.124386
0.94	0.0268721	0.00931823
1	0	0.035971
0.96	0.0177288	0.0969625
1	0	0.168629
9e-05	4.04576	0.100583
1	0	0.0633667
1	0	0.0115999
0.95	0.0222764	0.0237168
1	0	0.0622892
0.9	0.0457575	0.0208822
0.75	0.124939	0.0204432
0.00014	3.85387	0.110233
0.00015	3.82391	0.104313
0.87	0.0604807	0.0653384
0.97	0.0132283	0.0826433
0.96	0.0177288	0.0190146
1	0	0.158203
1	0	0.0249404
0.98	0.00877392	0.03296
0.93	0.0315171	0.187952
0.99	0.00436481	0.0490461
0.97	0.0132283	0.0153973
0.99	0.00436481	0.0278495
0.99	0.00436481	0.04488
0.99	0.00436481	0.0393941
0.56	0.251812	0.0228806
1	0	0.0455031
1	0	0.0415562
1	0	0.00412592
1	0	0.0337504
1	0	0.0598856
1	0	0.0203526
1	0	0.0288726
0.99	0.00436481	0.00519934
0.98	0.00877392	0.0098495
0.97	0.0132283	0.00245638
0.97	0.0132283	0.035226
0.97	0.0132283	0.000837184
0.97	0.0132283	0.00633665
0.97	0.0132283	0.00729839
0.98	0.00877392	0.0103657
0.96	0.0177288	0.0168503
0.97	0.0132283	0.0103045
0.95	0.0222764	0.0207988
1	0	0.0608602
0.99	0.00436481	0.0642487
1	0	0.00655609
1	0	0.0703736
0.9	0.0457575	0.0282456
0.47	0.327902	0.0853721
0.99	0.00436481	0.00455059
0.62	0.207608	0.107898
0.94	0.0268721	0.00128629
0.94	0.0268721	0.000990073
1	0	0.0602452
1	0	0.157215
0.95	0.0222764	0.0772562
0.91	0.0409586	0.0280384
0.47	0.327902	0.0613406
0.93	0.0315171	0.0123798
1	0	0.0613873
0.7	0.154902	0.0500218
0.98	0.00877392	0.00499008
0.98	0.00877392	0.0100903
0.98	0.00877392	0.0220565
0.98	0.00877392	0.0120292
0.97	0.0132283	0.0846133
0.87	0.0604807	0.0621227
0.82	0.0861861	0.00858506
0.93	0.0315171	0.0677385
0.92	0.0362122	0.252094
1	0	0.0537998
0.98	0.00877392	0.0326877
0.98	0.00877392	0.0166563
0.98	0.00877392	0.00655648
0.61	0.21467	0.128801
0.96	0.0177288	0.0119827
1	0	0.0859176
1	0	0.0833863
1	0	0.106585
1	0	0.0694557
1	0	0.0184498
1	0	0.0197151
0.99	0.00436481	0.03118
1	0	0.069444
1	0	0.0394875
1	0	0.0451936
0.91	0.0409586	0.0166025
0.95	0.0222764	0.0667445
0.93	0.0315171	0.00921593
0.95	0.0222764	0.0272871
0.96	0.0177288	0.0125191
0.54	0.267606	0.0358194
0.95	0.0222764	0.0967433
0.9	0.0457575	0.054587
1	0	0.0781292
1	0	0.0343224
0.94	0.0268721	0.0581655
0.99	0.00436481	0.0391048
0.94	0.0268721	0.00753144
0.9	0.0457575	0.0806489
0.38	0.420216	0.119408
0.07723	1.11221	0.0547964
0.11	0.958607	0.00603576
0.08387	1.07639	0.0621681
0.11	0.958607	0.0371445
0.33	0.481486	0.0468797
0.12	0.920819	0.0130737
0.7	0.154902	0.0363714
0.18	0.744727	0.0960578
0.99	0.00436481	0.0297728
0.98	0.00877392	0.0300725
0.99	0.00436481	0.0489039
0.99	0.00436481	0.0753341
0.96	0.0177288	0.00761493
0.99	0.00436481	0.0187583
0.99	0.00436481	0.0268606
1	0	0.0142185
0.73	0.136677	0.219717
0.99	0.00436481	0.149913
0.99	0.00436481	0.230566
0.99	0.00436481	0.0889925
1	0	0.116515
0.94	0.0268721	0.00937726
0.94	0.0268721	0.0436288
0.96	0.0177288	0.0298821
0.41	0.387216	0.0318632
0.78	0.107905	0.059797
0.9	0.0457575	0.00595604
0.93	0.0315171	0.0586118
0.00191	2.71897	0.138739
0.00216	2.66555	0.136931
1	0	0.019044
1	0	0.0195495
0.76	0.119186	0.12014
0.99	0.00436481	0.000430628
0.95	0.0222764	0.00122962
1	0	0.0162326
1	0	0.0396784
1	0	0.211006
0.99	0.00436481	0.00237701
1	0	0.125375
1	0	0.111003
0.98	0.00877392	0.0668288
0.98	0.00877392	0.0524517
1	0	0.181287
1	0	0.0140113
0.99	0.00436481	0.0348912
1	0	0.0472751
0.93	0.0315171	0.019454
0.73	0.136677	0.0145924
0.52	0.283997	0.00778292
0.8	0.09691	0.0331526
0.67	0.173925	0.0243476
1	0	0.0266483
1	0	0.0298189
1	0	0.0128114
1	0	0.00127978
1	0	0.0584094
0.992817	0.00313093	0.0531464
0.67	0.173925	0.0849131
0.92	0.0362122	0.00199015
0.98	0.00877392	0.0566563
0.64	0.19382	0.00958024
0.98	0.00877392	0.0100161
0.7	0.154902	0.108814
0.93	0.0315171	0.000430325
1	0	0.055868
0.99	0.00436481	0.00552812
0.69	0.161151	0.000935054
0.77	0.113509	0.0423561
1	0	0.0175258
1	0	0.0436727
0.93	0.0315171	0.0318228
1	0	0.064722
0.95	0.0222764	0.0999389
0.98	0.00877392	0.0213239
0.98	0.00877392	0.0251865
1	0	0.0149888
0.98	0.00877392	0.104698
1	0	0.0136742
0.95	0.0222764	0.0226899
0.06485	1.18809	0.0125289
0.06435	1.19145	0.0320162
0.85	0.0705811	0.0108869
0.77	0.113509	0.0544704
0.92	0.0362122	0.014231
0.99	0.00436481	0.00289051
0.9	0.0457575	0.125704
0.83	0.0809219	0.0402854
1	0	0.0721448
0.86	0.0655015	0.0653666
0.9	0.0457575	0.0617417
0.96	0.0177288	0.161598
1	0	0.0821833
0.95	0.0222764	0.0699672
0.93	0.0315171	0.0172589
0.95	0.0222764	0.0154727
0.95	0.0222764	0.0158269
0.95	0.0222764	0.00824468
0.97	0.0132283	0.0135729
0.96	0.0177288	0.144192
0.95	0.0222764	0.0722994
0.98	0.00877392	0.00759726
0.85	0.0705811	0.0445457
1	0	0.0479566
0.97	0.0132283	0.139237
1	0	0.108597
1	0	0.00185647
1	0	0.0360612
0.98	0.00877392	0.0558493
1	0	0.0648852
0.97	0.0132283	0.0366393
0.98	0.00877392	0.150836
1	0	0.0203882
1	0	0.0171419
1	0	0.00585153
0.98	0.00877392	0.0486984
1	0	0.000630257
0.94	0.0268721	0.048511
0.97	0.0132283	0.0980296
0.02586	1.58737	0.0255871
0.97	0.0132283	0.0180147
0.97	0.0132283	0.00428764
0.45	0.346787	0.0251288
0.9	0.0457575	0.038865
0.95	0.0222764	0.00292716
0.84	0.0757207	0.0127368
0.79	0.102373	0.0663461
1	0	0.0252258
1	0	0.0577163
0.98	0.00877392	0.00747117
1	0	0.0350484
1	0	0.0527046
0.98	0.00877392	0.0402026
0.98	0.00877392	0.106892
1	0	0.0191735
0.95	0.0222764	5.25812e-05
1	0	0.011519
1	0	0.0244962
1	0	0.0475262
1	0	0.035181
0.98	0.00877392	0.00664331
0.00028	3.55284	0.0483595
0.99	0.00436481	0.0725971
0.55	0.259637	0.0206599
0.99	0.00436481	0.0678845
0.35	0.455932	0.0733955
0.92	0.0362122	0.0747947
0.98	0.00877392	0.0298167
0.79	0.102373	0.0394034
0.98	0.00877392	0.0233373
0.86	0.0655015	0.0254672
0.74	0.130768	0.0433594
0.61	0.21467	0.082042
0.92	0.0362122	0.0357255
0.92	0.0362122	0.00623285
1	0	0.0697066
0.96	0.0177288	0.0542638
1	0	0.0443611
0.89	0.05061	0.0284123
1	0	0.0308211
0.97	0.0132283	0.0124324
1	0	0.0330964
0.88	0.0555173	0.0027715
0.99	0.00436481	0.00988696
1	0	0.00855991
1	0	0.0570109
0.96	0.0177288	0.0153979
0.43	0.366532	0.0127214
1	0	0.0191054
0.98	0.00877392	0.0100968
0.99	0.00436481	0.000537414
0.71	0.148742	0.0913594
0.91	0.0409586	0.033785
0.89	0.05061	0.0285716
0.99	0.00436481	0.0770161
1	0	0.0391188
0.9	0.0457575	0.154928
0.99	0.00436481	0.0111098
0.94	0.0268721	0.042284
0.94	0.0268721	0.0704506
0.93	0.0315171	0.0407528
0.98	0.00877392	0.0418454
0.98	0.00877392	0.0316452
0.0006	3.22185	0.0367904
0.94	0.0268721	0.0355493
0.89	0.05061	0.00226359
1	0	0.0133154
0.95	0.0222764	0.0620975
0.99	0.00436481	0.0536768
1	0	0.0432569
1	0	0.0292929
1	0	0.0692814
0.95	0.0222764	0.0830652
0.52	0.283997	0.0018188
0.28	0.552842	0.0994315
0.97	0.0132283	0.053334
0.84	0.0757207	0.0551603
0.84	0.0757207	0.0196801
0.6	0.221849	0.00434108
0.6	0.221849	0.0164381
0.61	0.21467	0.0155464
0.85	0.0705811	0.0735432
0.84	0.0757207	0.0700545
0.85	0.0705811	0.0777268
0.84	0.0757207	0.0616396
0.84	0.0757207	0.069784
0.85	0.0705811	0.0322734
0.99	0.00436481	0.131053
0.82	0.0861861	0.0962143
1	0	0.0270025
1	0	0.0235919
1	0	0.00514903
0.00147	2.83268	0.0376931
0.96	0.0177288	0.165292
0.94	0.0268721	0.0556397
0.94	0.0268721	0.0642899
0.95	0.0222764	0.0330708
0.97	0.0132283	0.0959278
0.76	0.119186	0.0548634
0.53	0.275724	0.0192511
0.79	0.102373	0.0676141
0.56	0.251812	0.0166749
0.95	0.0222764	0.0736174
1	0	0.0159498
0.99	0.00436481	0.030374
1	0	0.105692
0.95	0.0222764	0.028158
0.94	0.0268721	0.114514
0.99	0.00436481	0.0359306
0.41	0.387216	0.0357666
1	0	0.0332221
0.96	0.0177288	0.0174046
0.4	0.39794	0.00248434
0.67	0.173925	0.0263074
0.9	0.0457575	0.0351195
0.84	0.0757207	0.00297429
1	0	0.00750724
1	0	0.113187
0.96	0.0177288	0.053009
0.96	0.0177288	0.0715606
0.86	0.0655015	0.0951337
1	0	0.0310275
0.94	0.0268721	0.0127615
0.71	0.148742	0.0774575
0.02785	1.55517	0.0786359
0.94	0.0268721	0.0257906
1	0	0.0619977
0.82	0.0861861	0.0672124
0.93	0.0315171	0.101675
0.81	0.091515	0.1203
0.93	0.0315171	0.109963
0.97	0.0132283	0.0612254
1	0	0.00152322
0.99	0.00436481	0.0198051
0.9	0.0457575	0.0567369
1	0	0.0842822
0.99	0.00436481	0.130798
0.99	0.00436481	0.157825
0.98	0.00877392	0.0641597
1	0	0.041465
1	0	0.0490216
0.99	0.00436481	0.029775
0.99	0.00436481	0.02728
0.87	0.0604807	0.0449678
1	0	0.0536645
0.95	0.0222764	0.00299258
0.94	0.0268721	0.0144042
0.36	0.443697	0.0205367
0.97	0.0132283	0.0918732
0.94	0.0268721	0.0260749
0.99	0.00436481	0.0225238
0.99	0.00436481	0.0129376
0.97	0.0132283	0.0200785
0.82	0.0861861	0.0496411
1	0	0.0845067
0.87	0.0604807	0.0371537
0.00022	3.65758	0.034208
1	0	0.0544141
0.97	0.0132283	0.0112739
0.95	0.0222764	0.0251283
1	0	0.0397613
0.93	0.0315171	0.0180828
0.99	0.00436481	0.0136491
1	0	0.0408033
0.57	0.244125	0.013169
0.57	0.244125	0.00684642
0.81	0.091515	0.0360667
0.87	0.0604807	0.0536184
0.81	0.091515	0.0470074
0.98	0.00877392	0.080037
0.99	0.00436481	0.0422285
1	0	0.0551863
0.95	0.0222764	0.0466262
1	0	0.118645
1	0	0.0469599
1	0	0.0171146
1	0	0.0567723
1	0	0.0580949
1	0	0.0757578
0.98	0.00877392	0.101803
0.99	0.00436481	0.0653129
0.93	0.0315171	0.00843083
0.95	0.0222764	0.00694946
0.43	0.366532	0.0226803
0.9	0.0457575	0.000274644
1	0	0.00330496
0.96	0.0177288	0.0177815
0.93	0.0315171	0.0099202
1	0	0.00400474
1	0	0.171646
0.99	0.00436481	0.0452649
1	0	0.0691554
0.98	0.00877392	0.0319762
0.96	0.0177288	0.0679241
0.71	0.148742	0.108741
0.91	0.0409586	0.010459
0.99	0.00436481	0.00762139
0.99	0.00436481	0.0306618
0.92	0.0362122	0.00193499
0.99	0.00436481	0.0491234
0.99	0.00436481	0.0615191
0.97	0.0132283	0.00959448
0.99	0.00436481	0.00512169
0.73	0.136677	0.0244366
0.94	0.0268721	0.0471091
0.98	0.00877392	0.0824723
0.97	0.0132283	0.00961593
0.94	0.0268721	0.0529702
0.98	0.00877392	0.0284695
0.88	0.0555173	0.130357
0.96	0.0177288	0.0199307
0.94	0.0268721	0.00267946
0.99	0.00436481	0.0388079
0.94	0.0268721	0.0434732
0.97	0.0132283	0.0427789
0.7	0.154902	0.0404163
0.84	0.0757207	0.0254946
1	0	0.0192928
0.82	0.0861861	0.0707941
1	0	0.0795422
0.95	0.0222764	0.030793
0.94	0.0268721	0.0399529
0.93	0.0315171	0.100765
[truncated: 14,632 more rows]

## Sheet: c
JLIM	pval	pval<0.05
JLIM-	0.595303	0
JLIM-	0.212473	0
JLIM-	0.129395	0
JLIM-	0.554864	0
JLIM-	0.475983	0
JLIM-	0.885838	0
JLIM-	0.509446	0
JLIM-	0.662675	0
JLIM-	0.794556	0
JLIM-	0.512239	0
JLIM-	0.416518	0
JLIM-	0.611607	0
JLIM-	0.346789	0
JLIM-	0.0271477	1
JLIM-	0.916337	0
JLIM-	0.423436	0
JLIM-	0.650659	0
JLIM-	0.739468	0
JLIM-	0.708381	0
JLIM-	0.950724	0
JLIM-	0.53179	0
JLIM-	0.525113	0
JLIM-	0.849253	0
JLIM-	0.631547	0
JLIM-	0.058152	0
JLIM-	0.662798	0
JLIM-	0.990228	0
JLIM-	0.386467	0
JLIM-	0.923852	0
JLIM-	0.0555807	0
JLIM-	0.844753	0
JLIM-	0.99691	0
JLIM-	0.422687	0
JLIM-	0.669473	0
JLIM-	0.313774	0
JLIM-	0.890475	0
JLIM-	0.306878	0
JLIM-	0.964404	0
JLIM-	0.762547	0
JLIM-	0.416507	0
JLIM-	0.68399	0
JLIM-	0.940538	0
JLIM+	0.161109	0
JLIM-	0.69168	0
JLIM-	0.540715	0
JLIM-	0.910705	0
JLIM-	0.664022	0
JLIM-	0.0835463	0
JLIM-	0.0844054	0
JLIM-	0.125522	0
JLIM-	0.513673	0
JLIM-	0.529451	0
JLIM-	0.458305	0
JLIM-	0.152964	0
JLIM-	0.105055	0
JLIM-	0.0827702	0
JLIM-	0.820371	0
JLIM-	0.459935	0
JLIM-	0.968713	0
JLIM-	0.827769	0
JLIM-	0.626606	0
JLIM-	0.782546	0
JLIM-	0.103019	0
JLIM-	0.586422	0
JLIM-	0.137763	0
JLIM-	0.0739334	0
JLIM-	0.534771	0
JLIM-	0.0873218	0
JLIM-	0.207352	0
JLIM-	0.862856	0
JLIM-	0.0694243	0
JLIM-	0.292368	0
JLIM-	0.298525	0
JLIM-	0.549352	0
JLIM-	0.956201	0
JLIM-	0.652033	0
JLIM-	0.546057	0
JLIM-	0.877682	0
JLIM-	0.894992	0
JLIM-	0.819557	0
JLIM-	0.31037	0
JLIM-	0.645476	0
JLIM-	0.482189	0
JLIM-	0.265944	0
JLIM-	0.870843	0
JLIM-	0.228463	0
JLIM-	0.581069	0
JLIM-	0.0914547	0
JLIM-	0.532026	0
JLIM-	0.130987	0
JLIM-	0.151289	0
JLIM-	0.448583	0
JLIM-	0.735299	0
JLIM-	0.45252	0
JLIM-	0.586317	0
JLIM-	0.358423	0
JLIM-	0.406417	0
JLIM-	0.477803	0
JLIM-	0.876738	0
JLIM-	0.0945666	0
JLIM-	0.495582	0
JLIM-	0.617854	0
JLIM-	0.0665487	0
JLIM-	0.13785	0
JLIM-	0.41798	0
JLIM-	0.326825	0
JLIM-	0.296554	0
JLIM-	0.0395835	1
JLIM-	0.723918	0
JLIM-	0.571593	0
JLIM-	0.796604	0
JLIM-	0.965298	0
JLIM-	0.601236	0
JLIM-	0.868591	0
JLIM-	0.201654	0
JLIM-	0.717193	0
JLIM-	0.388164	0
JLIM-	0.189378	0
JLIM+	0.121987	0
JLIM-	0.792589	0
JLIM-	0.0633443	0
JLIM-	0.80239	0
JLIM-	0.0643092	0
JLIM-	0.749127	0
JLIM-	0.808648	0
JLIM-	0.360014	0
JLIM-	0.274157	0
JLIM-	0.511344	0
JLIM+	0.0298233	1
JLIM-	0.528377	0
JLIM-	0.273895	0
JLIM-	0.628855	0
JLIM-	0.485899	0
JLIM-	0.0670354	0
JLIM-	0.211212	0
JLIM-	0.884434	0
JLIM-	0.0622264	0
JLIM-	0.476781	0
JLIM-	0.0990738	0
JLIM-	0.609386	0
JLIM-	0.0748309	0
JLIM-	0.194377	0
JLIM-	0.582577	0
JLIM-	0.891609	0
JLIM-	0.174468	0
JLIM-	0.944426	0
JLIM-	0.977734	0
JLIM-	0.473404	0
JLIM-	0.292084	0
JLIM-	0.449507	0
JLIM-	0.00075804	1
JLIM-	0.0908205	0
JLIM-	0.407807	0
JLIM-	0.339729	0
JLIM-	0.375638	0
JLIM-	0.803814	0
JLIM-	0.851944	0
JLIM-	0.66548	0
JLIM-	0.474629	0
JLIM-	0.841862	0
JLIM-	0.519457	0
JLIM-	0.882486	0
JLIM-	0.256689	0
JLIM-	0.886617	0
JLIM-	0.575955	0
JLIM-	0.42877	0
JLIM-	0.980252	0
JLIM-	0.803332	0
JLIM-	0.552894	0
JLIM-	0.230072	0
JLIM-	0.463735	0
JLIM-	0.706227	0
JLIM-	0.111469	0
JLIM-	0.511771	0
JLIM-	0.295655	0
JLIM-	0.762194	0
JLIM-	0.609076	0
JLIM-	0.0625282	0
JLIM-	0.0502702	0
JLIM-	0.099875	0
JLIM-	0.751739	0
JLIM-	0.330341	0
JLIM-	0.831072	0
JLIM-	0.292547	0
JLIM-	0.548093	0
JLIM-	0.800663	0
JLIM-	0.286854	0
JLIM-	0.478252	0
JLIM-	0.134667	0
JLIM-	0.862855	0
JLIM-	0.888135	0
JLIM-	0.97564	0
JLIM-	0.118682	0
JLIM-	0.838429	0
JLIM-	0.847466	0
JLIM-	0.514039	0
JLIM-	0.857196	0
JLIM-	0.466329	0
JLIM-	0.894862	0
JLIM-	0.0283137	1
JLIM-	0.324154	0
JLIM-	0.272753	0
JLIM-	0.398078	0
JLIM-	0.767779	0
JLIM-	0.281008	0
JLIM-	0.252911	0
JLIM-	0.176629	0
JLIM-	0.220212	0
JLIM-	0.540414	0
JLIM-	0.46779	0
JLIM-	0.757044	0
JLIM-	0.239184	0
JLIM-	0.351663	0
JLIM+	0.907447	0
JLIM-	0.0350168	1
JLIM-	0.290968	0
JLIM-	0.339786	0
JLIM-	0.775042	0
JLIM-	0.473657	0
JLIM-	0.700955	0
JLIM-	0.29611	0
JLIM-	0.979306	0
JLIM-	0.916798	0
JLIM-	0.375166	0
JLIM-	0.774724	0
JLIM-	0.797771	0
JLIM-	0.959452	0
JLIM-	0.35635	0
JLIM-	0.994463	0
JLIM-	0.114404	0
JLIM-	0.753207	0
JLIM-	0.927435	0
JLIM-	0.139071	0
JLIM-	0.520939	0
JLIM-	0.545634	0
JLIM-	0.362988	0
JLIM-	0.958503	0
JLIM-	0.0792325	0
JLIM-	0.188336	0
JLIM-	0.406398	0
JLIM-	0.517227	0
JLIM+	0.776364	0
JLIM+	0.211003	0
JLIM-	0.269046	0
JLIM-	0.765992	0
JLIM-	0.734842	0
JLIM-	0.719481	0
JLIM-	0.598342	0
JLIM-	0.821301	0
JLIM-	0.461565	0
JLIM-	0.283544	0
JLIM-	0.974117	0
JLIM-	0.685481	0
JLIM+	0.65471	0
JLIM+	0.992896	0
JLIM-	0.956187	0
JLIM-	0.233983	0
JLIM-	0.354052	0
JLIM-	0.102782	0
JLIM-	0.100511	0
JLIM-	0.166723	0
JLIM-	0.685407	0
JLIM-	0.250529	0
JLIM-	0.175801	0
JLIM-	0.64273	0
JLIM-	0.257919	0
JLIM-	0.323977	0
JLIM-	0.922478	0
JLIM-	0.762439	0
JLIM-	0.785516	0
JLIM-	0.971229	0
JLIM-	0.786267	0
JLIM-	0.332732	0
JLIM-	0.912593	0
JLIM-	0.859028	0
JLIM-	0.855502	0
JLIM-	0.393667	0
JLIM-	0.105211	0
JLIM-	0.447532	0
JLIM-	0.534811	0
JLIM-	0.544018	0
JLIM-	0.631079	0
JLIM-	0.586471	0
JLIM-	0.528706	0
JLIM-	0.828833	0
JLIM-	0.91555	0
JLIM-	0.642866	0
JLIM-	0.226108	0
JLIM-	0.67081	0
JLIM-	0.0710426	0
JLIM-	0.767282	0
JLIM-	0.923257	0
JLIM-	0.224661	0
JLIM-	0.359161	0
JLIM-	0.349145	0
JLIM-	0.614667	0
JLIM-	0.510095	0
JLIM-	0.688298	0
JLIM-	0.906549	0
JLIM-	0.708426	0
JLIM-	0.866202	0
JLIM-	0.66467	0
JLIM-	0.267869	0
JLIM-	0.300564	0
JLIM+	0.198602	0
JLIM-	0.806226	0
JLIM-	0.355913	0
JLIM-	0.466015	0
JLIM-	0.569466	0
JLIM-	0.259601	0
JLIM-	0.826129	0
JLIM-	0.205515	0
JLIM-	0.229235	0
JLIM-	0.386836	0
JLIM-	0.356915	0
JLIM-	0.91776	0
JLIM-	0.487732	0
JLIM-	0.702769	0
JLIM-	0.0523555	0
JLIM-	0.577031	0
JLIM-	0.115284	0
JLIM-	0.678634	0
JLIM-	0.876831	0
JLIM-	0.45496	0
JLIM-	0.218008	0
JLIM-	0.262647	0
JLIM-	0.490967	0
JLIM-	0.681192	0
JLIM-	0.324211	0
JLIM-	0.200935	0
JLIM-	0.789923	0
JLIM-	0.514844	0
JLIM-	0.558989	0
JLIM-	0.843552	0
JLIM-	0.832463	0
JLIM-	0.444715	0
JLIM-	0.167241	0
JLIM-	0.767934	0
JLIM-	0.221564	0
JLIM-	0.936816	0
JLIM-	0.634947	0
JLIM-	0.173087	0
JLIM-	0.85499	0
JLIM-	0.130248	0
JLIM-	0.84281	0
JLIM-	0.107171	0
JLIM-	0.116577	0
JLIM-	0.426513	0
JLIM-	0.641201	0
JLIM-	0.751282	0
JLIM-	0.0740372	0
JLIM-	0.563419	0
JLIM-	0.759185	0
JLIM-	0.434842	0
JLIM-	0.717584	0
JLIM-	0.730258	0
JLIM-	0.18744	0
JLIM-	0.207346	0
JLIM-	0.226404	0
JLIM-	0.829536	0
JLIM-	0.0412196	1
JLIM-	0.895837	0
JLIM-	0.101721	0
JLIM-	0.320638	0
JLIM-	0.273701	0
JLIM-	0.7815	0
JLIM-	0.790055	0
JLIM-	0.0425018	1
JLIM-	0.571179	0
JLIM-	0.635991	0
JLIM+	0.216386	0
JLIM-	0.514564	0
JLIM-	0.86575	0
JLIM-	0.0929131	0
JLIM-	0.253599	0
JLIM-	0.883603	0
JLIM-	0.945027	0
JLIM-	0.623903	0
JLIM-	0.554552	0
JLIM-	0.560671	0
JLIM-	0.995263	0
JLIM-	0.115787	0
JLIM-	0.583559	0
JLIM-	0.66349	0
JLIM-	0.0363809	1
JLIM-	0.740789	0
JLIM-	0.922233	0
JLIM-	0.572417	0
JLIM-	0.555307	0
JLIM-	0.672801	0
JLIM-	0.207265	0
JLIM-	0.077118	0
JLIM-	0.16047	0
JLIM-	0.120453	0
JLIM-	0.458649	0
JLIM-	0.0484036	1
JLIM-	0.784862	0
JLIM-	0.958852	0
JLIM-	0.878438	0
JLIM-	0.665628	0
JLIM-	0.404491	0
JLIM-	0.613304	0
JLIM-	0.668252	0
JLIM-	0.75098	0
JLIM-	0.498646	0
JLIM-	0.180796	0
JLIM-	0.508479	0
JLIM-	0.867207	0
JLIM-	0.255026	0
JLIM-	0.553074	0
JLIM-	0.800036	0
JLIM-	0.0942819	0
JLIM-	0.553664	0
JLIM-	0.163071	0
JLIM-	0.202648	0
JLIM-	0.230998	0
JLIM-	0.7045	0
JLIM-	0.930307	0
JLIM-	0.407253	0
JLIM-	0.985783	0
JLIM-	0.166874	0
JLIM-	0.00902489	1
JLIM-	0.389757	0
JLIM-	0.336294	0
JLIM-	0.651343	0
JLIM-	0.919182	0
JLIM-	0.882026	0
JLIM-	0.100346	0
JLIM-	0.132109	0
JLIM-	0.0710979	0
JLIM-	0.76158	0
JLIM-	0.969339	0
JLIM-	0.55873	0
JLIM-	0.949136	0
JLIM-	0.47806	0
JLIM-	0.903219	0
JLIM-	0.313272	0
JLIM-	0.491744	0
JLIM-	0.43627	0
JLIM-	0.60615	0
JLIM-	0.264481	0
JLIM-	0.759234	0
JLIM-	0.659763	0
JLIM-	0.192625	0
JLIM-	0.159967	0
JLIM-	0.862673	0
JLIM-	0.233226	0
JLIM-	0.194097	0
JLIM-	0.518687	0
JLIM-	0.147519	0
JLIM-	0.311181	0
JLIM-	0.954939	0
JLIM-	0.710663	0
JLIM-	0.184064	0
JLIM-	0.315783	0
JLIM-	0.026763	1
JLIM-	0.39613	0
JLIM-	0.83691	0
JLIM-	0.242234	0
JLIM-	0.940833	0
JLIM-	0.192038	0
JLIM-	0.35816	0
JLIM-	0.790479	0
JLIM-	0.81204	0
JLIM-	0.328598	0
JLIM-	0.38767	0
JLIM-	0.91568	0
JLIM-	0.432566	0
JLIM-	0.408971	0
JLIM-	0.174915	0
JLIM-	0.194321	0
JLIM-	0.21592	0
JLIM-	0.157351	0
JLIM-	0.490383	0
JLIM-	0.182214	0
JLIM-	0.873877	0
JLIM-	0.682743	0
JLIM-	0.866654	0
JLIM-	0.914206	0
JLIM-	0.0330731	1
JLIM-	0.697634	0
JLIM-	0.337062	0
JLIM-	0.818259	0
JLIM-	0.0916878	0
JLIM-	0.945477	0
JLIM-	0.985198	0
JLIM-	0.918354	0
JLIM-	0.723964	0
JLIM-	0.866022	0
JLIM-	0.00844355	1
JLIM-	0.75402	0
JLIM-	0.119082	0
JLIM-	0.239889	0
JLIM-	0.10749	0
JLIM-	0.0551194	0
JLIM-	0.602894	0
JLIM-	0.473862	0
JLIM-	0.556248	0
JLIM-	0.0972752	0
JLIM-	0.0444168	1
JLIM-	0.891939	0
JLIM-	0.612431	0
JLIM-	0.365112	0
JLIM-	0.476968	0
JLIM-	0.248991	0
JLIM-	0.717353	0
JLIM-	0.904093	0
JLIM-	0.0852583	0
JLIM-	0.887733	0
JLIM-	0.637233	0
JLIM-	0.59578	0
JLIM-	0.0617287	0
JLIM-	0.109491	0
JLIM-	0.838319	0
JLIM-	0.786579	0
JLIM-	0.239489	0
JLIM-	0.626068	0
JLIM-	0.472447	0
JLIM-	0.653381	0
JLIM-	0.740711	0
JLIM-	0.539491	0
JLIM-	0.209371	0
JLIM-	0.0133476	1
JLIM-	0.0381282	1
JLIM-	0.461252	0
JLIM-	0.790607	0
JLIM-	0.646731	0
JLIM-	0.531937	0
JLIM-	0.11006	0
JLIM-	0.345364	0
JLIM-	0.438762	0
JLIM-	0.49845	0
JLIM-	0.343903	0
JLIM-	0.365445	0
JLIM-	0.0785045	0
JLIM-	0.784713	0
JLIM-	0.980599	0
JLIM+	0.495669	0
JLIM-	0.163942	0
JLIM-	0.602301	0
JLIM-	0.194486	0
JLIM-	0.428446	0
JLIM-	0.147699	0
JLIM-	0.644486	0
JLIM-	0.492758	0
JLIM-	0.493444	0
JLIM-	0.104615	0
JLIM-	0.689061	0
JLIM-	0.762378	0
JLIM-	0.438035	0
JLIM-	0.728141	0
JLIM-	0.075643	0
JLIM-	0.746517	0
JLIM-	0.418643	0
JLIM-	0.746086	0
JLIM-	0.344248	0
JLIM-	0.722024	0
JLIM-	0.0023148	1
JLIM-	0.466489	0
JLIM-	0.510696	0
JLIM-	0.301496	0
JLIM-	0.834445	0
JLIM-	0.928344	0
JLIM-	0.253892	0
JLIM-	0.579782	0
JLIM-	0.375858	0
JLIM-	0.434507	0
JLIM-	0.0460269	1
JLIM-	0.504832	0
JLIM-	0.790389	0
JLIM-	0.416002	0
JLIM-	0.402326	0
JLIM-	0.362435	0
JLIM-	0.414276	0
JLIM-	0.289673	0
JLIM-	0.78304	0
JLIM-	0.586086	0
JLIM-	0.624593	0
JLIM-	0.925733	0
JLIM-	0.672042	0
JLIM-	0.214176	0
JLIM-	0.909832	0
JLIM-	0.665861	0
JLIM-	0.865794	0
JLIM-	0.870144	0
JLIM-	0.741453	0
JLIM-	0.409248	0
JLIM-	0.541276	0
JLIM-	0.2634	0
JLIM-	0.3797	0
JLIM-	0.468392	0
JLIM-	0.573689	0
JLIM-	0.962519	0
JLIM-	0.286499	0
JLIM-	0.2686	0
JLIM-	0.877773	0
JLIM-	0.809765	0
JLIM-	0.549852	0
JLIM-	0.0381161	1
JLIM-	0.424497	0
JLIM-	0.449074	0
JLIM-	0.853857	0
JLIM-	0.188424	0
JLIM-	0.714734	0
JLIM-	0.865195	0
JLIM-	0.834991	0
JLIM-	0.976069	0
JLIM-	0.362433	0
JLIM-	0.589647	0
JLIM-	0.831299	0
JLIM-	0.0131599	1
JLIM-	0.0473936	1
JLIM-	0.739338	0
JLIM-	0.543191	0
JLIM-	0.976817	0
JLIM-	0.710484	0
JLIM-	0.616533	0
JLIM-	0.138616	0
JLIM-	0.249196	0
JLIM-	0.473635	0
JLIM-	0.707435	0
JLIM-	0.115235	0
JLIM-	0.579678	0
JLIM-	0.891806	0
JLIM-	0.533775	0
JLIM-	0.0689337	0
JLIM-	0.976671	0
JLIM-	0.182258	0
JLIM-	0.764446	0
JLIM-	0.631379	0
JLIM-	0.960643	0
JLIM-	0.980684	0
JLIM-	0.736619	0
JLIM-	0.81537	0
JLIM-	0.956674	0
JLIM-	0.388136	0
JLIM-	0.489541	0
JLIM-	0.744402	0
JLIM-	0.902583	0
JLIM-	0.0109467	1
JLIM-	0.377445	0
JLIM-	0.936511	0
JLIM-	0.981952	0
JLIM-	0.140864	0
JLIM-	0.252306	0
JLIM-	0.0140915	1
JLIM-	0.192179	0
JLIM-	0.225473	0
JLIM-	0.313182	0
JLIM-	0.788163	0
JLIM-	0.646111	0
JLIM-	0.603525	0
JLIM-	0.425849	0
JLIM-	0.359801	0
JLIM-	0.82446	0
JLIM-	0.223151	0
JLIM-	0.513686	0
JLIM-	0.452591	0
JLIM-	0.815414	0
JLIM-	0.67701	0
JLIM-	0.682929	0
JLIM-	0.634441	0
JLIM-	0.693617	0
JLIM-	0.457262	0
JLIM-	0.527482	0
JLIM-	0.577143	0
JLIM-	0.660696	0
JLIM-	0.750998	0
JLIM-	0.974954	0
JLIM-	0.558597	0
JLIM-	0.496681	0
JLIM-	0.589803	0
JLIM-	0.379304	0
JLIM-	0.911976	0
JLIM-	0.894546	0
JLIM-	0.773993	0
JLIM-	0.100308	0
JLIM-	0.0485101	1
JLIM-	0.101342	0
JLIM-	0.668042	0
JLIM-	0.637231	0
JLIM-	0.580658	0
JLIM-	0.27089	0
JLIM-	0.975703	0
JLIM-	0.947631	0
JLIM-	0.790141	0
JLIM-	0.910799	0
JLIM-	0.971935	0
JLIM-	0.354307	0
JLIM-	0.284533	0
JLIM-	0.9657	0
JLIM-	0.370636	0
JLIM-	0.569588	0
JLIM-	0.580295	0
JLIM-	0.585103	0
JLIM-	0.76479	0
JLIM-	0.856418	0
JLIM-	0.87774	0
JLIM-	0.386955	0
JLIM-	0.0692898	0
JLIM-	0.00734207	1
JLIM-	0.448544	0
JLIM-	0.395006	0
JLIM-	0.747679	0
JLIM-	0.254204	0
JLIM-	0.719058	0
JLIM-	0.0323251	1
JLIM-	0.936523	0
JLIM-	0.0425002	1
JLIM-	0.257798	0
JLIM-	0.196324	0
JLIM-	0.137803	0
JLIM-	0.39442	0
JLIM-	0.0433011	1
JLIM-	0.43767	0
JLIM-	0.234018	0
JLIM-	0.237933	0
JLIM-	0.897063	0
JLIM-	0.117476	0
JLIM-	0.0617819	0
JLIM-	0.725136	0
JLIM-	0.789721	0
JLIM-	0.194298	0
JLIM-	0.859297	0
JLIM-	0.75778	0
JLIM-	0.707713	0
JLIM-	0.525094	0
JLIM-	0.625781	0
JLIM-	0.177996	0
JLIM-	0.259559	0
JLIM-	0.467737	0
JLIM-	0.442201	0
JLIM-	0.801228	0
JLIM-	0.62707	0
JLIM-	0.509238	0
JLIM-	0.948083	0
JLIM-	0.00863644	1
JLIM-	0.0242657	1
JLIM-	0.0048264	1
JLIM-	0.0469767	1
JLIM-	0.188858	0
JLIM-	0.79132	0
JLIM-	0.524095	0
JLIM-	0.338662	0
JLIM-	0.622559	0
JLIM-	0.759839	0
JLIM-	0.96464	0
JLIM-	0.37962	0
JLIM-	0.935684	0
JLIM-	0.316786	0
JLIM-	0.633981	0
JLIM-	0.238955	0
JLIM-	0.142466	0
JLIM-	0.0510731	0
JLIM-	0.329154	0
JLIM-	0.494394	0
JLIM-	0.946644	0
JLIM-	0.691682	0
JLIM-	0.885936	0
JLIM-	0.869758	0
JLIM-	0.758851	0
JLIM-	0.556615	0
JLIM-	0.806502	0
JLIM-	0.49627	0
JLIM-	0.950837	0
JLIM-	0.876522	0
JLIM-	0.469396	0
JLIM-	0.612086	0
JLIM-	0.657206	0
JLIM-	0.800914	0
JLIM-	0.291125	0
JLIM-	0.849913	0
JLIM-	0.106049	0
JLIM-	0.927621	0
JLIM-	0.0848372	0
JLIM-	0.864197	0
JLIM-	0.236285	0
JLIM-	0.499989	0
JLIM-	0.521486	0
JLIM-	0.0596467	0
JLIM-	0.40934	0
JLIM-	0.127341	0
JLIM-	0.493477	0
JLIM-	0.778788	0
JLIM-	0.876176	0
JLIM-	0.966817	0
JLIM-	0.685429	0
JLIM-	0.431837	0
JLIM-	0.992594	0
JLIM-	0.954133	0
JLIM-	0.239821	0
JLIM-	0.0404802	1
JLIM-	0.453314	0
JLIM-	0.621131	0
JLIM-	0.766374	0
JLIM-	0.230471	0
JLIM-	0.210078	0
JLIM-	0.291202	0
JLIM-	0.17561	0
JLIM-	0.232817	0
JLIM-	0.0914639	0
JLIM-	0.471341	0
JLIM-	0.771874	0
JLIM-	0.212409	0
JLIM-	0.967287	0
JLIM-	0.808244	0
JLIM-	0.43777	0
JLIM-	0.703357	0
JLIM-	0.0436563	1
JLIM-	0.944391	0
JLIM-	0.680549	0
JLIM-	0.734437	0
JLIM-	0.915443	0
JLIM-	0.617217	0
JLIM-	0.748673	0
JLIM-	0.489098	0
JLIM-	0.0947536	0
JLIM-	0.50136	0
JLIM-	0.774024	0
JLIM-	0.167647	0
JLIM-	0.865362	0
JLIM-	0.0126182	1
JLIM-	0.363357	0
JLIM-	0.231459	0
JLIM-	0.590076	0
JLIM-	0.593853	0
JLIM-	0.67116	0
JLIM-	0.939795	0
JLIM-	0.00067339	1
JLIM-	0.626633	0
JLIM-	0.774737	0
JLIM-	0.148036	0
JLIM-	0.776807	0
JLIM-	0.0720887	0
JLIM-	0.642312	0
JLIM-	0.24863	0
JLIM-	0.0051459	1
JLIM-	0.0221832	1
JLIM-	0.381534	0
JLIM-	0.352432	0
JLIM-	0.913439	0
JLIM-	0.880316	0
JLIM-	0.842119	0
JLIM-	0.689626	0
JLIM-	0.259074	0
JLIM-	0.575811	0
JLIM-	0.311315	0
JLIM-	0.972214	0
JLIM-	0.497602	0
JLIM-	0.485465	0
JLIM-	0.871624	0
JLIM-	0.432814	0
JLIM-	0.999795	0
JLIM-	0.368528	0
JLIM+	0.0157167	1
JLIM+	0.0355595	1
JLIM-	0.370773	0
JLIM-	0.493678	0
JLIM-	0.261333	0
JLIM-	0.830971	0
JLIM-	0.127527	0
JLIM-	0.336642	0
JLIM-	0.901675	0
JLIM-	0.182252	0
JLIM-	0.351183	0
JLIM-	0.200522	0
JLIM-	0.188704	0
JLIM-	0.317442	0
JLIM-	0.832243	0
JLIM-	0.387482	0
JLIM-	0.783897	0
JLIM-	0.359807	0
JLIM-	0.619471	0
JLIM-	0.10291	0
JLIM-	0.285041	0
JLIM-	0.165836	0
JLIM-	0.613478	0
JLIM-	0.673014	0
JLIM-	0.951068	0
JLIM-	0.945071	0
JLIM-	0.31993	0
JLIM-	0.0508924	0
JLIM-	0.846013	0
JLIM-	0.990001	0
JLIM-	0.608704	0
JLIM-	0.355997	0
JLIM-	0.91228	0
JLIM-	0.20384	0
JLIM-	0.650423	0
JLIM-	0.307404	0
JLIM-	0.177346	0
JLIM-	0.220685	0
JLIM-	0.0890611	0
JLIM+	0.141644	0
JLIM-	0.73715	0
JLIM-	0.734215	0
JLIM-	0.921223	0
JLIM-	0.693141	0
JLIM-	0.58421	0
JLIM-	0.168247	0
JLIM-	0.97761	0
JLIM-	0.842207	0
JLIM-	0.257906	0
JLIM-	0.867125	0
JLIM-	0.0245232	1
JLIM-	0.912128	0
JLIM-	0.477572	0
JLIM-	0.821869	0
JLIM-	0.515609	0
JLIM-	0.437155	0
JLIM-	0.236999	0
JLIM-	0.0364295	1
JLIM-	0.552779	0
JLIM-	0.597917	0
JLIM-	0.912924	0
JLIM-	0.195801	0
JLIM-	0.934913	0
JLIM-	0.575162	0
JLIM-	0.521787	0
JLIM-	0.963581	0
JLIM-	0.0868079	0
JLIM-	0.475688	0
JLIM-	0.590319	0
JLIM-	0.869584	0
JLIM-	0.284671	0
JLIM-	0.901923	0
JLIM-	0.0360068	1
JLIM-	0.659444	0
JLIM-	0.683536	0
JLIM-	0.339345	0
JLIM-	0.191319	0
JLIM-	0.397075	0
JLIM-	0.844471	0
JLIM-	0.532209	0
JLIM-	0.59393	0
JLIM-	0.0339392	1
JLIM-	0.873763	0
JLIM-	0.511305	0
JLIM-	0.961142	0
JLIM-	0.718021	0
JLIM-	0.513171	0
JLIM-	0.45752	0
JLIM-	0.174264	0
JLIM-	0.574971	0
JLIM-	0.787556	0
JLIM-	0.0721302	0
JLIM-	0.455691	0
JLIM-	0.613649	0
JLIM-	0.483537	0
JLIM-	0.515609	0
JLIM-	0.964789	0
JLIM-	0.46444	0
JLIM-	0.185356	0
JLIM-	0.818001	0
JLIM-	0.915934	0
JLIM-	0.725912	0
JLIM-	0.55341	0
JLIM-	0.53706	0
JLIM-	0.355309	0
JLIM-	0.628323	0
JLIM-	0.724376	0
JLIM-	0.988748	0
JLIM-	0.120298	0
JLIM-	0.703045	0
JLIM-	0.484198	0
JLIM-	0.172741	0
JLIM-	0.25752	0
JLIM-	0.993619	0
JLIM-	0.705807	0
JLIM-	0.678504	0
JLIM-	0.869717	0
JLIM-	0.587518	0
JLIM-	0.00115945	1
JLIM-	0.524046	0
JLIM-	0.796902	0
JLIM-	0.466994	0
JLIM-	0.785192	0
JLIM-	0.304945	0
JLIM-	0.31791	0
JLIM-	0.420936	0
JLIM-	0.626234	0
JLIM-	0.393098	0
JLIM-	0.426627	0
JLIM-	0.601609	0
JLIM-	0.0928324	0
JLIM-	0.00844046	1
JLIM-	0.0723248	0
JLIM-	0.205869	0
JLIM-	0.317733	0
JLIM-	0.851721	0
JLIM-	0.74008	0
JLIM-	0.255101	0
JLIM-	0.362254	0
JLIM-	0.426194	0
JLIM-	0.410855	0
JLIM-	0.206172	0
JLIM-	0.190015	0
JLIM-	0.477511	0
JLIM-	0.915282	0
JLIM-	0.234163	0
JLIM-	0.869808	0
JLIM-	0.655745	0
JLIM-	0.56276	0
JLIM-	0.832525	0
JLIM-	0.103157	0
JLIM-	0.118093	0
JLIM-	0.638035	0
JLIM-	0.874646	0
JLIM-	0.413227	0
JLIM-	0.912292	0
JLIM-	0.34615	0
JLIM-	0.856328	0
JLIM-	0.78161	0
JLIM-	0.950937	0
JLIM-	0.459606	0
JLIM-	0.00234458	1
JLIM-	0.949289	0
JLIM-	0.680711	0
JLIM-	0.589099	0
JLIM-	0.80076	0
JLIM-	0.569231	0
JLIM-	0.184479	0
JLIM-	0.391775	0
JLIM-	0.414834	0
JLIM-	0.20366	0
JLIM-	0.538512	0
JLIM-	0.515301	0
JLIM-	0.240263	0
JLIM-	0.801303	0
JLIM-	0.484574	0
JLIM-	0.669028	0
JLIM-	0.368184	0
JLIM-	0.212131	0
JLIM-	0.514539	0
JLIM-	0.207577	0
JLIM-	0.614949	0
JLIM-	0.629905	0
JLIM-	0.762422	0
JLIM-	0.531976	0
JLIM-	0.114737	0
JLIM-	0.198079	0
JLIM-	0.715644	0
JLIM-	0.217109	0
JLIM-	0.798753	0
JLIM-	0.0486513	1
JLIM-	0.174064	0
JLIM-	0.743685	0
JLIM-	0.266279	0
JLIM-	0.248594	0
JLIM-	0.942986	0
JLIM-	0.681844	0
JLIM-	0.637784	0
JLIM-	0.725881	0
JLIM-	0.787831	0
JLIM-	0.872747	0
JLIM-	0.358666	0
JLIM-	0.0713552	0
JLIM-	0.207031	0
JLIM-	0.665232	0
JLIM-	0.405406	0
JLIM-	0.681461	0
JLIM-	0.501261	0
JLIM-	0.527694	0
JLIM-	0.369973	0
JLIM-	0.471515	0
JLIM-	0.523737	0
JLIM-	0.349597	0
JLIM-	0.124846	0
JLIM-	0.197837	0
JLIM-	0.60829	0
JLIM-	0.659694	0
JLIM-	0.486858	0
JLIM-	0.983583	0
JLIM-	0.926455	0
JLIM-	0.631716	0
JLIM-	0.376693	0
JLIM-	0.27504	0
JLIM-	0.171285	0
JLIM-	0.211105	0
JLIM-	0.665809	0
JLIM-	0.00522341	1
JLIM-	0.722167	0
JLIM-	0.792173	0
JLIM-	0.719899	0
JLIM-	0.90222	0
JLIM-	0.347927	0
JLIM-	0.239479	0
JLIM-	0.193881	0
JLIM-	0.290099	0
JLIM-	0.19399	0
JLIM-	0.367811	0
JLIM-	0.43906	0
JLIM-	0.160951	0
JLIM-	0.525686	0
JLIM-	0.371627	0
JLIM-	0.707581	0
JLIM-	0.219201	0
JLIM-	0.50485	0
JLIM-	0.243186	0
JLIM-	0.742922	0
JLIM-	0.679724	0
JLIM-	0.758523	0
JLIM-	0.199784	0
JLIM-	0.444519	0
JLIM-	0.538041	0
JLIM-	0.945932	0
JLIM-	0.320486	0
JLIM-	0.958488	0
JLIM-	0.954902	0
JLIM-	0.305388	0
JLIM-	0.832466	0
JLIM-	0.672845	0
JLIM-	0.161681	0
JLIM-	0.41391	0
JLIM-	0.110637	0
JLIM-	0.0113944	1
JLIM-	0.293829	0
JLIM-	0.777613	0
JLIM-	0.760294	0
JLIM-	0.267459	0
JLIM-	0.47745	0
JLIM-	0.836153	0
JLIM-	0.953387	0
JLIM-	0.736794	0
JLIM-	0.366738	0
JLIM-	0.409431	0
JLIM-	0.154118	0
JLIM-	0.774241	0
JLIM-	0.474171	0
JLIM-	0.814359	0
JLIM-	0.887561	0
JLIM-	0.676525	0
JLIM-	0.584376	0
JLIM-	0.339948	0
JLIM-	0.370804	0
JLIM-	0.145297	0
JLIM-	0.960321	0
JLIM-	0.351076	0
JLIM-	0.285705	0
JLIM-	0.520378	0
JLIM-	0.918494	0
JLIM-	0.766169	0
JLIM-	0.704581	0
JLIM-	0.682278	0
JLIM-	0.494247	0
JLIM-	0.215302	0
JLIM-	0.340852	0
JLIM-	0.46582	0
JLIM-	0.434723	0
JLIM-	0.264832	0
JLIM-	0.507291	0
JLIM-	0.588232	0
JLIM-	0.405794	0
JLIM-	0.77961	0
JLIM-	0.565528	0
JLIM-	0.267591	0
JLIM-	0.10709	0
JLIM-	0.227814	0
JLIM-	0.150671	0
JLIM-	0.915588	0
JLIM-	0.74267	0
JLIM-	0.426843	0
JLIM-	0.466937	0
JLIM-	0.196271	0
JLIM-	0.901927	0
JLIM-	0.261016	0
JLIM-	0.754278	0
JLIM-	0.452358	0
JLIM-	0.323475	0
JLIM-	0.551303	0
JLIM-	0.374873	0
JLIM-	0.932016	0
JLIM-	0.987549	0
JLIM-	0.26717	0
JLIM-	0.857393	0
JLIM-	0.0814215	0
JLIM-	0.834729	0
JLIM-	0.228088	0
JLIM-	0.0801623	0
JLIM-	0.801835	0
JLIM-	0.668137	0
JLIM-	0.171644	0
JLIM-	0.354922	0
JLIM-	0.332543	0
JLIM-	0.562895	0
JLIM-	0.372895	0
JLIM-	0.715946	0
JLIM-	0.71544	0
JLIM-	0.380892	0
JLIM-	0.0319426	1
JLIM-	0.539566	0
JLIM-	0.854827	0
JLIM-	0.0860483	0
JLIM-	0.183918	0
JLIM-	0.545892	0
JLIM-	0.208543	0
JLIM-	0.988689	0
JLIM-	0.676307	0
JLIM-	0.582118	0
JLIM-	0.73215	0
JLIM-	0.479986	0
JLIM-	0.709655	0
JLIM-	0.919337	0
JLIM-	0.573411	0
JLIM-	0.910927	0
JLIM-	0.768088	0
JLIM-	0.924327	0
JLIM-	0.805265	0
JLIM-	0.928164	0
JLIM-	0.821389	0
JLIM-	0.233647	0
JLIM-	0.922242	0
JLIM-	0.829625	0
JLIM-	0.918157	0
JLIM-	0.880639	0
JLIM-	0.877099	0
JLIM-	0.0767403	0
JLIM-	0.221593	0
JLIM-	0.28738	0
JLIM-	0.167466	0
JLIM-	0.769221	0
JLIM-	0.910554	0
JLIM-	0.0838383	0
JLIM-	0.385894	0
JLIM-	0.88697	0
JLIM-	0.491237	0
JLIM-	0.32957	0
JLIM-	0.682171	0
JLIM-	0.403575	0
JLIM-	0.953203	0
JLIM-	0.489107	0
JLIM-	0.688711	0
JLIM-	0.661839	0
JLIM-	0.882095	0
JLIM-	0.457609	0
JLIM-	0.853962	0
JLIM-	0.364142	0
JLIM-	0.272308	0
JLIM-	0.119771	0
JLIM-	0.777187	0
JLIM-	0.513301	0
JLIM-	0.14886	0
JLIM-	0.919715	0
JLIM-	0.757784	0
JLIM-	0.543234	0
JLIM-	0.0563469	0
JLIM-	0.452001	0
JLIM-	0.546588	0
JLIM-	0.544668	0
JLIM-	0.0601298	0
JLIM-	0.820662	0
JLIM-	0.654061	0
JLIM-	0.0200259	1
JLIM-	0.0968726	0
JLIM-	0.0120263	1
JLIM-	0.851065	0
JLIM-	0.291464	0
JLIM-	0.759821	0
JLIM-	0.223516	0
JLIM-	0.664034	0
JLIM-	0.95112	0
JLIM-	0.458073	0
JLIM-	0.0793464	0
JLIM-	0.347275	0
JLIM-	0.214617	0
JLIM-	0.412825	0
JLIM-	0.38527	0
JLIM-	0.66491	0
JLIM-	0.0853496	0
JLIM-	0.661664	0
JLIM-	0.996744	0
JLIM-	0.953672	0
JLIM-	0.604611	0
JLIM-	0.434478	0
JLIM-	0.437706	0
JLIM-	0.804344	0
JLIM-	0.240528	0
JLIM-	0.517621	0
JLIM-	0.50707	0
JLIM-	0.590584	0
JLIM-	0.544278	0
JLIM-	0.242951	0
JLIM-	0.292892	0
JLIM-	0.319038	0
JLIM-	0.0391871	1
JLIM-	0.647404	0
JLIM-	0.939933	0
JLIM-	0.800146	0
JLIM-	0.833011	0
JLIM-	0.865032	0
JLIM-	0.998378	0
JLIM-	0.140352	0
JLIM-	0.049611	1
JLIM-	0.714773	0
JLIM-	0.400826	0
JLIM-	0.931119	0
JLIM-	0.512357	0
JLIM-	0.563909	0
JLIM-	0.166292	0
JLIM-	0.754006	0
JLIM-	0.0438153	1
JLIM-	0.46202	0
JLIM-	0.12424	0
JLIM-	0.578678	0
JLIM-	0.277009	0
JLIM-	0.0889064	0
JLIM-	0.152538	0
JLIM-	0.432537	0
JLIM-	0.436154	0
JLIM-	0.994598	0
JLIM-	0.872654	0
JLIM-	0.903981	0
JLIM-	0.605285	0
JLIM-	0.754168	0
JLIM-	0.426761	0
JLIM-	0.67468	0
JLIM-	0.104006	0
JLIM-	0.508753	0
JLIM-	0.409508	0
JLIM-	0.0321648	1
JLIM-	0.760948	0
JLIM-	0.0391083	1
JLIM-	0.400955	0
JLIM-	0.113092	0
JLIM-	0.0546562	0
JLIM-	0.079569	0
JLIM-	0.128877	0
JLIM-	0.284824	0
JLIM-	0.41609	0
JLIM-	0.222717	0
JLIM-	0.469807	0
JLIM-	0.277182	0
JLIM-	0.237455	0
JLIM-	0.391159	0
JLIM-	0.049239	1
JLIM-	0.431372	0
JLIM-	0.47552	0
JLIM-	0.356705	0
JLIM-	0.372683	0
JLIM-	0.410401	0
JLIM-	0.485801	0
JLIM-	0.321206	0
JLIM-	0.214157	0
JLIM-	0.736029	0
JLIM-	0.602902	0
JLIM-	0.273828	0
JLIM-	0.996236	0
JLIM-	0.901616	0
JLIM-	0.967142	0
JLIM-	0.374485	0
JLIM-	0.166294	0
JLIM-	0.800415	0
JLIM-	0.101067	0
JLIM-	0.555692	0
JLIM-	0.888562	0
JLIM+	0.18668	0
JLIM-	0.298032	0
JLIM-	0.612615	0
JLIM-	0.961813	0
JLIM-	0.351344	0
JLIM-	0.408915	0
JLIM-	0.867554	0
JLIM-	0.457788	0
JLIM-	0.641146	0
JLIM-	0.172688	0
JLIM-	0.0134066	1
JLIM-	0.941291	0
JLIM-	0.827312	0
JLIM-	0.0124726	1
JLIM-	0.47541	0
JLIM-	0.424375	0
JLIM-	0.552901	0
JLIM-	0.496159	0
JLIM-	0.536246	0
JLIM-	0.00880284	1
JLIM-	0.731228	0
JLIM-	0.870005	0
JLIM-	0.611449	0
JLIM-	0.732053	0
JLIM-	0.816132	0
JLIM-	0.148893	0
JLIM-	0.589705	0
JLIM-	0.118988	0
JLIM-	0.705193	0
JLIM-	0.266419	0
JLIM+	0.525086	0
JLIM-	0.450264	0
JLIM-	0.920938	0
JLIM-	0.733998	0
JLIM-	0.623986	0
JLIM-	0.71909	0
JLIM-	0.150606	0
JLIM-	0.137816	0
JLIM-	0.0158582	1
JLIM-	0.40643	0
JLIM-	0.225531	0
JLIM-	0.410882	0
JLIM-	0.696913	0
JLIM-	0.999474	0
JLIM-	0.323225	0
JLIM-	0.764566	0
JLIM-	0.330967	0
JLIM-	0.168625	0
JLIM-	0.220889	0
JLIM-	0.198324	0
JLIM-	0.807115	0
JLIM-	0.51926	0
JLIM-	0.383376	0
JLIM-	0.25786	0
JLIM-	0.290187	0
JLIM-	0.0231727	1
JLIM-	0.668276	0
JLIM-	0.881534	0
JLIM-	0.987774	0
JLIM-	0.301846	0
JLIM-	0.350008	0
JLIM-	0.821937	0
JLIM-	0.773988	0
JLIM-	0.666486	0
JLIM-	0.447856	0
JLIM-	0.758856	0
JLIM+	0.489339	0
JLIM-	0.315746	0
JLIM-	0.586373	0
JLIM-	0.673862	0
JLIM-	0.712932	0
JLIM-	0.459389	0
JLIM-	0.441309	0
JLIM-	0.897708	0
JLIM-	0.995553	0
JLIM-	0.460122	0
JLIM-	0.0369451	1
JLIM-	0.196526	0
JLIM-	0.305917	0
JLIM-	0.956645	0
JLIM-	0.850086	0
JLIM-	0.943131	0
JLIM-	0.995803	0
JLIM-	0.490524	0
JLIM-	0.952844	0
JLIM-	0.635848	0
JLIM-	0.564863	0
JLIM-	0.999638	0
JLIM-	0.288304	0
JLIM-	0.0738437	0
JLIM-	0.59481	0
JLIM-	0.853537	0
JLIM-	0.263618	0
JLIM-	0.171319	0
JLIM-	0.753186	0
JLIM-	0.534442	0
JLIM-	0.901069	0
JLIM-	0.557822	0
JLIM-	0.235419	0
JLIM-	0.459396	0
JLIM-	0.78724	0
JLIM-	0.490778	0
JLIM-	0.572565	0
JLIM-	0.857466	0
JLIM-	0.827113	0
JLIM-	0.870967	0
JLIM-	0.9165	0
JLIM-	0.941237	0
JLIM-	0.900203	0
JLIM-	0.912937	0
JLIM+	0.84015	0
JLIM-	0.389263	0
JLIM-	0.311754	0
JLIM-	0.982596	0
JLIM-	0.224	0
JLIM-	0.253272	0
JLIM-	0.177032	0
JLIM-	0.312126	0
JLIM-	0.928298	0
JLIM-	0.0956979	0
JLIM-	0.793059	0
JLIM-	0.316343	0
JLIM-	0.900378	0
JLIM-	0.30229	0
JLIM-	0.271066	0
JLIM-	0.572075	0
JLIM-	0.743526	0
JLIM-	0.00196059	1
JLIM-	0.699823	0
JLIM-	0.259746	0
JLIM-	0.677384	0
JLIM-	0.165622	0
JLIM-	0.722136	0
JLIM-	0.705002	0
JLIM-	0.502176	0
JLIM-	0.732676	0
JLIM-	0.683186	0
JLIM-	0.621641	0
JLIM-	0.678956	0
JLIM-	0.263321	0
JLIM-	0.943131	0
JLIM-	0.959825	0
JLIM-	0.40325	0
JLIM-	0.722989	0
JLIM-	0.81447	0
JLIM-	0.822164	0
JLIM-	0.822529	0
JLIM-	0.660901	0
JLIM-	0.534897	0
JLIM-	0.0974185	0
JLIM-	0.357189	0
JLIM-	0.459955	0
JLIM-	0.757427	0
JLIM-	0.208013	0
JLIM-	0.797558	0
JLIM-	0.092313	0
JLIM-	0.792981	0
JLIM-	0.737846	0
JLIM-	0.199044	0
JLIM-	0.937085	0
JLIM-	0.934512	0
JLIM-	0.914164	0
JLIM-	0.880309	0
JLIM-	0.668283	0
JLIM-	0.323004	0
JLIM-	0.817893	0
JLIM-	0.563373	0
JLIM-	0.870392	0
JLIM-	0.516079	0
JLIM-	0.76917	0
JLIM-	0.487388	0
JLIM-	0.496548	0
JLIM-	0.333276	0
JLIM-	0.534453	0
JLIM-	0.183692	0
JLIM-	0.375758	0
JLIM-	0.562739	0
JLIM-	0.016572	1
JLIM-	0.652026	0
JLIM-	0.35918	0
JLIM-	0.00232416	1
JLIM-	0.795405	0
JLIM-	0.0353072	1
JLIM-	0.466613	0
JLIM-	0.802269	0
JLIM-	0.674663	0
JLIM-	0.410598	0
JLIM-	0.61085	0
JLIM-	0.703199	0
JLIM-	0.370479	0
JLIM-	0.481683	0
JLIM-	0.507331	0
JLIM-	0.339351	0
JLIM-	0.814772	0
JLIM-	0.584503	0
JLIM-	0.306797	0
JLIM-	0.620153	0
JLIM-	0.594712	0
JLIM-	0.0158693	1
JLIM-	0.920326	0
JLIM-	0.532538	0
JLIM-	0.144949	0
JLIM-	0.0685327	0
JLIM+	0.688085	0
JLIM-	0.531648	0
JLIM-	0.795935	0
JLIM-	0.763935	0
JLIM-	0.181096	0
JLIM-	0.652536	0
JLIM-	0.655251	0
JLIM+	0.147341	0
JLIM+	0.170796	0
JLIM-	0.289427	0
JLIM-	0.125924	0
JLIM-	0.703335	0
JLIM-	0.255326	0
JLIM-	0.403882	0
JLIM-	0.467109	0
JLIM-	0.130114	0
JLIM-	0.294235	0
JLIM-	0.716608	0
JLIM-	0.434312	0
JLIM-	0.408701	0
JLIM-	0.469849	0
JLIM-	0.730213	0
JLIM-	0.332773	0
JLIM-	0.396087	0
JLIM-	0.932191	0
JLIM-	0.497246	0
JLIM-	0.311836	0
JLIM-	0.72358	0
JLIM-	0.580469	0
JLIM-	0.907028	0
JLIM-	0.836412	0
JLIM-	0.963835	0
JLIM-	0.462169	0
JLIM-	0.986	0
JLIM-	0.909347	0
JLIM-	0.898172	0
JLIM-	0.814353	0
JLIM-	0.754251	0
JLIM-	0.847105	0
JLIM-	0.603433	0
JLIM-	0.542454	0
JLIM-	0.747147	0
JLIM-	0.914805	0
JLIM-	0.359738	0
JLIM-	0.772343	0
JLIM-	0.308092	0
JLIM-	0.943152	0
JLIM-	0.135314	0
JLIM-	0.974717	0
JLIM-	0.980453	0
JLIM-	0.192683	0
JLIM-	0.114542	0
JLIM-	0.246968	0
JLIM-	0.56874	0
JLIM-	0.358666	0
JLIM-	0.865862	0
JLIM-	0.167732	0
JLIM-	0.419326	0
JLIM-	0.957629	0
JLIM-	0.920815	0
JLIM-	0.726373	0
JLIM-	0.84781	0
JLIM-	0.501088	0
JLIM-	0.449392	0
JLIM-	0.892518	0
JLIM-	0.658088	0
JLIM-	0.0415305	1
JLIM-	0.245783	0
JLIM-	0.434205	0
JLIM-	0.664643	0
JLIM-	0.933025	0
JLIM-	0.456176	0
JLIM-	0.881902	0
JLIM-	0.186064	0
JLIM-	0.183946	0
JLIM-	0.0900426	0
JLIM-	0.279692	0
JLIM-	0.777737	0
JLIM-	0.871725	0
JLIM-	0.521992	0
JLIM-	0.521215	0
JLIM-	0.326328	0
JLIM-	0.262229	0
JLIM-	0.753737	0
JLIM-	0.346772	0
JLIM-	0.863999	0
JLIM-	0.654179	0
JLIM-	0.81737	0
JLIM-	0.842693	0
JLIM-	0.163517	0
JLIM-	0.421245	0
JLIM-	0.182255	0
JLIM-	0.455368	0
JLIM-	0.286501	0
JLIM-	0.508176	0
JLIM-	0.925668	0
JLIM-	0.495839	0
JLIM-	0.436569	0
JLIM-	0.523335	0
JLIM-	0.932961	0
JLIM-	0.456063	0
JLIM-	0.631587	0
JLIM-	0.47266	0
JLIM-	0.827777	0
JLIM-	0.568562	0
JLIM-	0.0410232	1
JLIM-	0.691633	0
JLIM-	0.65309	0
JLIM-	0.540868	0
JLIM-	0.265484	0
JLIM-	0.913483	0
JLIM-	0.779512	0
JLIM-	0.728474	0
JLIM-	0.828841	0
JLIM-	0.0429043	1
JLIM-	0.151156	0
JLIM-	0.0276471	1
JLIM-	0.392352	0
JLIM-	0.0904184	0
JLIM-	0.906205	0
JLIM-	0.575002	0
JLIM-	0.651784	0
JLIM-	0.670602	0
JLIM-	0.65535	0
JLIM-	0.940755	0
JLIM-	0.32142	0
JLIM-	0.00915075	1
JLIM-	0.00981066	1
JLIM-	0.634991	0
JLIM-	0.639822	0
JLIM-	0.0508573	0
JLIM-	0.988936	0
JLIM-	0.968601	0
JLIM-	0.801641	0
JLIM-	0.565529	0
JLIM-	0.0413043	1
JLIM-	0.965147	0
JLIM-	0.0510673	0
JLIM-	0.0519066	0
JLIM-	0.249063	0
JLIM-	0.363855	0
JLIM-	0.00166528	1
JLIM-	0.801595	0
JLIM-	0.45963	0
JLIM-	0.134767	0
JLIM-	0.625266	0
JLIM-	0.733951	0
JLIM-	0.894866	0
JLIM-	0.383939	0
JLIM-	0.406927	0
JLIM-	0.414105	0
JLIM-	0.320673	0
JLIM-	0.741329	0
JLIM-	0.974099	0
JLIM-	0.311544	0
JLIM-	0.280755	0
JLIM-	0.111252	0
JLIM-	0.985281	0
JLIM-	0.429764	0
JLIM-	0.906748	0
JLIM-	0.88883	0
JLIM-	0.0892482	0
JLIM-	0.9952	0
JLIM-	0.574783	0
JLIM-	0.89499	0
JLIM-	0.984365	0
JLIM-	0.297142	0
JLIM-	0.708603	0
JLIM-	0.525677	0
JLIM-	0.563607	0
JLIM-	0.562848	0
JLIM-	0.142158	0
JLIM-	0.675346	0
JLIM-	0.643716	0
JLIM-	0.729142	0
JLIM-	0.0466188	1
JLIM-	0.830749	0
JLIM-	0.593607	0
JLIM-	0.76684	0
JLIM-	0.446668	0
JLIM-	0.818476	0
JLIM-	0.136276	0
JLIM-	0.821991	0
JLIM-	0.972197	0
JLIM-	0.0060065	1
JLIM-	0.399069	0
JLIM-	0.275697	0
JLIM-	0.154845	0
JLIM-	0.14904	0
JLIM-	0.16835	0
JLIM-	0.236548	0
JLIM-	0.253231	0
JLIM-	0.639899	0
JLIM-	0.664212	0
JLIM-	0.663782	0
JLIM-	0.817437	0
JLIM-	0.760818	0
JLIM-	0.0203918	1
JLIM-	0.253018	0
JLIM-	0.93718	0
JLIM-	0.659324	0
JLIM-	0.572189	0
JLIM-	0.0773158	0
JLIM-	0.340692	0
JLIM-	0.965141	0
JLIM-	0.337467	0
JLIM-	0.368111	0
JLIM-	0.216147	0
JLIM-	0.493493	0
JLIM-	0.139685	0
JLIM-	0.79205	0
JLIM-	0.687859	0
JLIM-	0.903639	0
JLIM-	0.368814	0
JLIM-	0.98898	0
JLIM-	0.331907	0
JLIM-	0.259491	0
JLIM-	0.669949	0
JLIM-	0.769463	0
JLIM-	0.942651	0
JLIM-	0.672091	0
JLIM-	0.423436	0
JLIM-	0.947337	0
JLIM-	0.773288	0
JLIM-	0.221794	0
JLIM-	0.668764	0
JLIM-	0.286428	0
JLIM-	0.840925	0
JLIM-	0.379708	0
JLIM-	0.391855	0
JLIM-	0.326351	0
JLIM-	0.121873	0
JLIM-	0.475232	0
JLIM-	0.998702	0
JLIM-	0.822428	0
JLIM-	0.393472	0
JLIM-	0.108797	0
JLIM-	0.669608	0
JLIM-	0.86314	0
JLIM+	0.505114	0
JLIM-	0.0761598	0
JLIM-	0.613023	0
JLIM-	0.241128	0
JLIM-	0.376426	0
JLIM-	0.33532	0
JLIM-	0.64411	0
JLIM-	0.536506	0
JLIM-	0.716094	0
JLIM-	0.739046	0
JLIM-	0.488157	0
JLIM-	0.321196	0
JLIM-	0.660467	0
JLIM-	0.932607	0
JLIM-	0.294848	0
JLIM-	0.488848	0
JLIM-	0.508369	0
JLIM-	0.567291	0
JLIM-	0.685305	0
JLIM-	0.915017	0
JLIM-	0.454591	0
JLIM-	0.965152	0
JLIM-	0.826335	0
JLIM-	0.808593	0
JLIM-	0.296589	0
JLIM-	0.710582	0
JLIM-	0.75526	0
JLIM-	0.833752	0
JLIM-	0.817686	0
JLIM-	0.991257	0
JLIM-	0.129457	0
JLIM-	0.564974	0
JLIM-	0.803364	0
JLIM-	0.0924699	0
JLIM-	0.725162	0
JLIM-	0.130466	0
JLIM-	0.876537	0
JLIM-	0.677962	0
JLIM-	0.451391	0
JLIM-	0.402612	0
JLIM-	0.410389	0
JLIM-	0.531389	0
JLIM-	0.809819	0
JLIM-	0.730653	0
JLIM-	0.963503	0
JLIM-	0.790991	0
JLIM-	0.247072	0
JLIM-	0.278887	0
JLIM-	0.268044	0
JLIM-	0.459757	0
JLIM-	0.0793118	0
JLIM-	0.291804	0
JLIM-	0.986581	0
JLIM-	0.212473	0
JLIM-	0.553193	0
JLIM-	0.379944	0
JLIM-	0.734733	0
JLIM-	0.947361	0
JLIM-	0.810183	0
JLIM-	0.812299	0
JLIM-	0.316364	0
JLIM-	0.267614	0
JLIM-	0.195311	0
JLIM-	0.312074	0
JLIM-	0.255282	0
JLIM-	0.587417	0
JLIM-	0.361742	0
JLIM-	0.223738	0
JLIM-	0.729927	0
JLIM-	0.762373	0
JLIM-	0.938914	0
JLIM-	0.502916	0
JLIM-	0.1864	0
JLIM-	0.627639	0
JLIM-	0.275097	0
JLIM-	0.454654	0
JLIM-	0.195404	0
JLIM-	0.524295	0
JLIM-	0.781709	0
JLIM-	0.340548	0
JLIM-	0.820997	0
JLIM-	0.54194	0
JLIM-	0.642229	0
JLIM-	0.458176	0
JLIM-	0.206007	0
JLIM-	0.764849	0
JLIM-	0.256544	0
JLIM-	0.76626	0
JLIM-	0.506594	0
JLIM-	0.742807	0
JLIM-	0.77105	0
JLIM-	0.986554	0
JLIM-	0.522718	0
JLIM-	0.307743	0
JLIM-	0.931505	0
JLIM-	0.903394	0
JLIM-	0.102866	0
JLIM-	0.456241	0
JLIM-	0.327062	0
JLIM-	0.148663	0
JLIM-	0.699587	0
JLIM-	0.890407	0
JLIM-	0.198928	0
JLIM-	0.216815	0
JLIM-	0.542197	0
JLIM-	0.502317	0
JLIM-	0.256505	0
JLIM-	0.0939628	0
JLIM-	0.0496019	1
JLIM-	0.118385	0
JLIM-	0.31665	0
JLIM-	0.968041	0
JLIM-	0.755302	0
JLIM-	0.401901	0
JLIM-	0.293107	0
JLIM-	0.0354776	1
JLIM-	0.0114912	1
JLIM-	0.292543	0
JLIM-	0.359407	0
JLIM-	0.311964	0
JLIM-	0.561592	0
JLIM-	0.58335	0
JLIM-	0.685592	0
JLIM-	0.595143	0
JLIM-	0.949144	0
JLIM-	0.714378	0
JLIM-	0.571716	0
JLIM-	0.231559	0
JLIM-	0.759706	0
JLIM-	0.604495	0
JLIM-	0.67177	0
JLIM-	0.522096	0
JLIM-	0.199412	0
JLIM-	0.238795	0
JLIM-	0.396751	0
JLIM+	0.434431	0
JLIM-	0.284401	0
JLIM-	0.867139	0
JLIM-	0.708863	0
JLIM-	0.569061	0
JLIM-	0.919723	0
JLIM-	0.878008	0
JLIM-	0.30127	0
JLIM-	0.653363	0
JLIM-	0.831382	0
JLIM-	0.547049	0
JLIM-	0.339072	0
JLIM-	0.392676	0
JLIM-	0.317918	0
JLIM-	0.49063	0
JLIM-	0.300964	0
JLIM-	0.430543	0
JLIM-	0.0126821	1
JLIM-	0.651552	0
JLIM-	0.667706	0
JLIM-	0.0532903	0
JLIM-	0.345845	0
JLIM-	0.235187	0
JLIM-	0.587055	0
JLIM-	0.256029	0
JLIM-	0.904906	0
JLIM-	0.871694	0
JLIM-	0.532825	0
JLIM-	0.996951	0
JLIM-	0.965198	0
JLIM-	0.620957	0
JLIM-	0.750568	0
JLIM-	0.934178	0
JLIM-	0.0601387	0
JLIM-	0.597565	0
JLIM-	0.260733	0
JLIM-	0.610312	0
JLIM-	0.441321	0
JLIM-	0.285083	0
JLIM-	0.894383	0
JLIM-	0.885957	0
JLIM-	0.673346	0
JLIM-	0.966639	0
JLIM-	0.498055	0
JLIM-	0.337311	0
JLIM-	0.890364	0
JLIM-	0.934582	0
JLIM-	0.677773	0
JLIM-	0.441395	0
JLIM-	0.621465	0
JLIM-	0.848126	0
JLIM-	0.305842	0
JLIM-	0.442169	0
JLIM-	0.366336	0
JLIM-	0.786514	0
JLIM-	0.957819	0
JLIM-	0.436755	0
JLIM-	0.522006	0
JLIM-	0.280375	0
JLIM-	0.657651	0
JLIM-	0.678481	0
JLIM-	0.801164	0
JLIM-	0.460372	0
JLIM-	0.0900868	0
JLIM-	0.49399	0
JLIM-	0.509894	0
JLIM-	0.000677617	1
[truncated: 14,632 more rows]

## Sheet: d
JLIM	alpha	log alpha
JLIM-	0.313858	-0.503267
JLIM-	0.103136	-0.986588
JLIM-	0.234553	-0.629758
JLIM-	0.155243	-0.808989
JLIM-	0.165989	-0.77992
JLIM-	0.153418	-0.814124
JLIM-	0.0401975	-1.3958
JLIM-	0.00744572	-2.12809
JLIM-	0.162987	-0.787848
JLIM-	0.0338596	-1.47032
JLIM-	0.110375	-0.95713
JLIM-	0.285652	-0.544163
JLIM-	0.33878	-0.470082
JLIM-	0.233461	-0.631785
JLIM-	0.048105	-1.31781
JLIM-	0.0912678	-1.03968
JLIM-	0.00147112	-2.83235
JLIM-	0.0237944	-1.62353
JLIM-	0.280077	-0.552723
JLIM-	0.0702005	-1.15366
JLIM-	0.0600027	-1.22183
JLIM-	0.0896463	-1.04747
JLIM-	0.0540561	-1.26716
JLIM-	0.0232368	-1.63382
JLIM-	0.142731	-0.845482
JLIM-	0.198585	-0.702054
JLIM-	0.353299	-0.451858
JLIM-	0.066588	-1.1766
JLIM-	0.239738	-0.620263
JLIM-	0.00333815	-2.47649
JLIM-	0.103354	-0.985674
JLIM-	0.0718186	-1.14376
JLIM-	0.119026	-0.924358
JLIM-	0.0478363	-1.32024
JLIM-	0.123465	-0.908456
JLIM-	0.037753	-1.42305
JLIM-	0.0467048	-1.33064
JLIM-	0.0221743	-1.65415
JLIM-	0.0307469	-1.5122
JLIM-	0.13118	-0.882133
JLIM-	0.112742	-0.947912
JLIM-	0.135781	-0.86716
JLIM-	0.0253045	-1.5968
JLIM-	0.0165037	-1.78242
JLIM-	0.192915	-0.714634
JLIM-	0.0360818	-1.44271
JLIM-	0.149358	-0.825771
JLIM-	0.0652836	-1.1852
JLIM-	0.00443083	-2.35352
JLIM-	0.196507	-0.706623
JLIM-	0.0718424	-1.14362
JLIM-	0.0794088	-1.10013
JLIM-	0.0342333	-1.46555
JLIM-	0.0246929	-1.60743
JLIM-	0.103584	-0.984708
JLIM+	0.426175	-0.370412
JLIM-	0.106472	-0.972763
JLIM-	0.0601807	-1.22054
JLIM-	0.243798	-0.61297
JLIM-	0.132038	-0.8793
JLIM-	0.573678	-0.241332
JLIM-	0.0687393	-1.1628
JLIM-	0.00743655	-2.12863
JLIM-	0.0191226	-1.71845
JLIM-	0.0133545	-1.87437
JLIM-	0.00995547	-2.00194
JLIM-	0.0313143	-1.50426
JLIM-	0.0594008	-1.22621
JLIM-	0.054514	-1.26349
JLIM-	0.0488569	-1.31107
JLIM-	0.575017	-0.24032
JLIM-	0.0491434	-1.30854
JLIM-	0.266501	-0.574301
JLIM-	0.264485	-0.577598
JLIM-	0.0688838	-1.16188
JLIM-	0.224836	-0.648134
JLIM-	0.0176994	-1.75204
JLIM-	0.295936	-0.528802
JLIM-	0.0450246	-1.34655
JLIM-	0.15756	-0.802553
JLIM-	0.000346171	-3.46071
JLIM-	0.0338624	-1.47028
JLIM-	0.204591	-0.689113
JLIM-	0.0344427	-1.4629
JLIM-	0.0345365	-1.46172
JLIM-	0.192985	-0.714476
JLIM-	0.110167	-0.957949
JLIM-	0.0979019	-1.00921
JLIM-	0.154991	-0.809694
JLIM-	0.012148	-1.9155
JLIM-	0.00902975	-2.04432
JLIM-	0.792032	-0.101257
JLIM-	0.0405891	-1.39159
JLIM-	0.14339	-0.843482
JLIM-	0.135336	-0.868586
JLIM-	0.155691	-0.807738
JLIM-	0.0423549	-1.3731
JLIM-	0.445186	-0.351458
JLIM-	0.0885369	-1.05288
JLIM-	0.251729	-0.599067
JLIM-	0.242144	-0.615926
JLIM-	0.199885	-0.699219
JLIM-	0.28427	-0.546269
JLIM-	0.438753	-0.35778
JLIM-	0.132161	-0.878897
JLIM-	0.0713381	-1.14668
JLIM-	0.0827244	-1.08237
JLIM-	0.170259	-0.768891
JLIM-	0.198291	-0.702696
JLIM-	0.110069	-0.958333
JLIM-	0.171472	-0.765807
JLIM-	0.0352483	-1.45286
JLIM-	0.0305501	-1.51499
JLIM-	0.096797	-1.01414
JLIM-	0.0976353	-1.01039
JLIM-	0.0577518	-1.23843
JLIM-	0.132926	-0.876391
JLIM-	0.0166999	-1.77729
JLIM-	0.032411	-1.48931
JLIM-	0.255325	-0.592907
JLIM-	0.0221696	-1.65424
JLIM-	0.00356721	-2.44767
JLIM-	0.0207495	-1.68299
JLIM-	7.22589	0.858892
JLIM-	0.0348907	-1.45729
JLIM-	0.0188927	-1.72371
JLIM-	0.114623	-0.940727
JLIM-	0.150665	-0.821989
JLIM-	0.0646306	-1.18956
JLIM-	0.0121392	-1.91581
JLIM-	0.544339	-0.26413
JLIM-	0.349065	-0.457093
JLIM-	0.23113	-0.636144
JLIM-	0.0795681	-1.09926
JLIM-	0.134188	-0.872287
JLIM-	0.0839061	-1.07621
JLIM-	0.188313	-0.725119
JLIM-	0.0833186	-1.07926
JLIM-	0.0465945	-1.33167
JLIM-	0.0322759	-1.49112
JLIM-	0.3295	-0.482145
JLIM-	0.244616	-0.611516
JLIM-	0.044794	-1.34878
JLIM-	0.510552	-0.29196
JLIM-	0.941065	-0.0263802
JLIM-	0.269686	-0.569142
JLIM-	0.136701	-0.864229
JLIM-	0.171995	-0.764483
JLIM-	0.00127943	-2.89298
JLIM-	0.102669	-0.988559
JLIM-	0.373465	-0.42775
JLIM-	0.11114	-0.954129
JLIM-	0.19498	-0.710009
JLIM-	0.0601728	-1.2206
JLIM-	0.107579	-0.968274
JLIM-	0.246507	-0.608171
JLIM-	0.22294	-0.651812
JLIM-	0.187682	-0.726579
JLIM-	0.0416817	-1.38005
JLIM-	0.193495	-0.71333
JLIM-	0.122561	-0.911649
JLIM-	0.0909567	-1.04117
JLIM-	0.04132	-1.38384
JLIM-	0.190222	-0.720739
JLIM-	0.117264	-0.930834
JLIM-	0.0552714	-1.2575
JLIM-	0.0988697	-1.00494
JLIM-	0.0260259	-1.58459
JLIM-	0.0910568	-1.04069
JLIM-	0.0371183	-1.43041
JLIM-	0.0955712	-1.01967
JLIM-	0.0497535	-1.30318
JLIM-	0.0120229	-1.91999
JLIM-	0.393995	-0.404509
JLIM-	0.293305	-0.532681
JLIM-	0.00634025	-2.19789
JLIM-	0.892193	-0.0495413
JLIM-	0.0403007	-1.39469
JLIM-	0.109641	-0.960026
JLIM-	0.168308	-0.773895
JLIM-	0.0497344	-1.30334
JLIM-	0.0263768	-1.57878
JLIM-	0.0480707	-1.31812
JLIM-	0.016519	-1.78202
JLIM-	0.0841649	-1.07487
JLIM-	0.0835783	-1.07791
JLIM-	0.0112846	-1.94751
JLIM-	0.020532	-1.68757
JLIM-	0.120183	-0.920157
JLIM-	0.0795594	-1.09931
JLIM-	0.102	-0.991398
JLIM-	0.0233723	-1.6313
JLIM-	0.0183147	-1.7372
JLIM+	0.349683	-0.456325
JLIM-	0.12269	-0.91119
JLIM-	7.28784	0.862599
JLIM-	0.0215224	-1.66711
JLIM-	0.33756	-0.471649
JLIM-	0.0423994	-1.37264
JLIM-	0.189081	-0.723351
JLIM-	0.101247	-0.99462
JLIM-	0.0978808	-1.0093
JLIM-	0.119202	-0.923715
JLIM-	0.0448002	-1.34872
JLIM-	0.136954	-0.863426
JLIM-	0.0565499	-1.24757
JLIM-	0.0294039	-1.5316
JLIM-	0.199799	-0.699406
JLIM-	0.167978	-0.774747
JLIM-	0.0731895	-1.13555
JLIM-	0.171832	-0.764896
JLIM-	0.0656315	-1.18289
JLIM-	0.14297	-0.844755
JLIM-	0.31919	-0.49595
JLIM-	0.0366807	-1.43556
JLIM-	0.0328343	-1.48367
JLIM-	0.107184	-0.969871
JLIM-	0.0795485	-1.09937
JLIM-	0.258692	-0.587216
JLIM-	0.246015	-0.609038
JLIM-	0.319183	-0.49596
JLIM-	0.161906	-0.790736
JLIM-	0.133494	-0.874539
JLIM-	0.189592	-0.72218
JLIM-	0.208566	-0.680756
JLIM-	0.402002	-0.395771
JLIM-	0.0880412	-1.05531
JLIM-	0.0525267	-1.27962
JLIM-	0.101636	-0.992953
JLIM-	0.17614	-0.754143
JLIM-	0.187957	-0.725942
JLIM-	0.238373	-0.622744
JLIM-	0.373229	-0.428025
JLIM-	0.0647913	-1.18848
JLIM-	0.0155043	-1.80955
JLIM-	0.00497325	-2.30336
JLIM-	0.0970679	-1.01292
JLIM-	0.0547678	-1.26147
JLIM-	0.0698735	-1.15569
JLIM-	0.0782409	-1.10657
JLIM-	0.200737	-0.697373
JLIM-	0.182915	-0.73775
JLIM-	0.220424	-0.656741
JLIM-	0.165101	-0.78225
JLIM-	0.0790025	-1.10236
JLIM-	0.168901	-0.772369
JLIM-	0.238846	-0.621882
JLIM-	0.339137	-0.469625
JLIM-	0.213317	-0.670975
JLIM-	0.00170376	-2.76859
JLIM-	0.28106	-0.5512
JLIM-	0.0465304	-1.33226
JLIM-	0.0829993	-1.08093
JLIM-	0.119244	-0.923562
JLIM-	0.117798	-0.928861
JLIM-	0.074576	-1.1274
JLIM-	0.0235251	-1.62847
JLIM-	0.104224	-0.982032
JLIM-	0.0398066	-1.40005
JLIM-	0.187599	-0.72677
JLIM-	0.078247	-1.10653
JLIM-	0.0532151	-1.27396
JLIM-	0.293697	-0.5321
JLIM-	0.0969387	-1.0135
JLIM-	0.287804	-0.540904
JLIM-	0.0930202	-1.03142
JLIM-	0.133296	-0.875185
JLIM-	0.109417	-0.960915
JLIM-	0.0488271	-1.31134
JLIM-	0.0468069	-1.32969
JLIM-	0.155481	-0.808323
JLIM-	0.118767	-0.925303
JLIM-	0.211615	-0.674454
JLIM-	0.0982827	-1.00752
JLIM-	0.183016	-0.73751
JLIM-	0.0264581	-1.57744
JLIM-	0.129641	-0.887258
JLIM-	0.061371	-1.21204
JLIM-	0.149319	-0.825884
JLIM-	0.186093	-0.730269
JLIM-	0.103252	-0.986102
JLIM-	0.122034	-0.91352
JLIM-	0.188088	-0.725639
JLIM-	0.219573	-0.658421
JLIM-	0.118901	-0.924816
JLIM-	0.142253	-0.84694
JLIM-	0.0304989	-1.51572
JLIM-	0.0148304	-1.82885
JLIM-	0.0442065	-1.35451
JLIM-	0.0620995	-1.20691
JLIM-	0.0782326	-1.10661
JLIM-	0.0529292	-1.2763
JLIM-	0.0320185	-1.4946
JLIM-	0.0716587	-1.14473
JLIM-	0.0686293	-1.16349
JLIM-	0.11191	-0.95113
JLIM-	0.0134623	-1.87088
JLIM-	0.0342879	-1.46486
JLIM-	0.0272827	-1.56411
JLIM-	0.178694	-0.74789
JLIM-	3.2533	0.512324
JLIM-	0.000150488	-3.8225
JLIM-	0.0489859	-1.30993
JLIM-	0.0987744	-1.00536
JLIM-	0.0186835	-1.72854
JLIM-	0.000159248	-3.79793
JLIM-	0.431322	-0.365198
JLIM-	0.0535217	-1.27147
JLIM-	0.263756	-0.578798
JLIM-	0.173905	-0.759689
JLIM-	0.136931	-0.863498
JLIM-	0.0956889	-1.01914
JLIM-	0.179996	-0.744736
JLIM-	0.0226617	-1.64471
JLIM-	0.0920182	-1.03613
JLIM-	0.0424474	-1.37215
JLIM-	0.0214004	-1.66958
JLIM-	0.0122008	-1.91361
JLIM-	0.12762	-0.894081
JLIM-	0.274119	-0.56206
JLIM-	0.192721	-0.71507
JLIM-	0.0934422	-1.02946
JLIM-	0.15275	-0.81602
JLIM-	0.157817	-0.801847
JLIM-	0.0294887	-1.53034
JLIM-	0.000616717	-3.20991
JLIM-	0.0194615	-1.71082
JLIM-	0.178989	-0.747174
JLIM+	0.135182	-0.86908
JLIM-	0.0431329	-1.36519
JLIM-	0.155137	-0.809286
JLIM-	8.75832	0.942421
JLIM-	0.241215	-0.617596
JLIM-	0.0480582	-1.31823
JLIM-	0.278155	-0.555713
JLIM-	0.149808	-0.824466
JLIM-	0.0745433	-1.12759
JLIM-	0.155799	-0.807436
JLIM-	0.0875948	-1.05752
JLIM-	0.0336101	-1.47353
JLIM-	0.17057	-0.768099
JLIM-	0.0316536	-1.49958
JLIM-	0.00482269	-2.31671
JLIM-	0.032954	-1.48209
JLIM-	0.207222	-0.683565
JLIM-	0.296627	-0.52779
JLIM-	0.188206	-0.725367
JLIM-	0.106066	-0.974423
JLIM-	0.139817	-0.854439
JLIM-	0.15847	-0.800053
JLIM-	0.15832	-0.800465
JLIM-	0.188719	-0.724185
JLIM-	0.204157	-0.690036
JLIM-	0.301481	-0.52074
JLIM-	0.0331513	-1.4795
JLIM-	0.176695	-0.752775
JLIM-	0.148128	-0.829363
JLIM-	0.00526095	-2.27894
JLIM-	0.00385284	-2.41422
JLIM-	2.88465e-05	-4.53991
JLIM-	0.0267896	-1.57203
JLIM-	0.0916944	-1.03766
JLIM-	0.373685	-0.427495
JLIM-	0.169387	-0.771119
JLIM-	0.142741	-0.845452
JLIM-	0.0291673	-1.5351
JLIM-	0.147369	-0.831595
JLIM-	0.404955	-0.392593
JLIM-	0.0149944	-1.82407
JLIM-	0.109894	-0.959024
JLIM-	0.103415	-0.985416
JLIM-	0.281267	-0.550881
JLIM-	0.0273328	-1.56332
JLIM-	0.0195425	-1.70902
JLIM-	0.258353	-0.587787
JLIM-	0.0501173	-1.30001
JLIM-	0.0709773	-1.14888
JLIM-	0.0313655	-1.50355
JLIM-	0.26234	-0.581136
JLIM-	0.0331753	-1.47919
JLIM-	0.159868	-0.796239
JLIM-	0.200028	-0.698909
JLIM-	0.0614735	-1.21131
JLIM-	0.0485727	-1.31361
JLIM-	0.11073	-0.955735
JLIM-	0.370381	-0.431352
JLIM-	0.224889	-0.648032
JLIM-	0.0562078	-1.2502
JLIM-	0.133284	-0.875222
JLIM-	0.0886227	-1.05246
JLIM-	0.057397	-1.24111
JLIM-	0.106364	-0.973204
JLIM-	0.105489	-0.976792
JLIM-	0.428366	-0.368185
JLIM-	0.450585	-0.346223
JLIM-	0.0551541	-1.25842
JLIM-	0.0177263	-1.75138
JLIM-	0.219997	-0.657583
JLIM-	0.0195388	-1.7091
JLIM-	0.223561	-0.650603
JLIM-	0.0661265	-1.17962
JLIM-	0.090751	-1.04215
JLIM-	0.159886	-0.79619
JLIM-	0.263692	-0.578903
JLIM-	0.0148848	-1.82726
JLIM-	0.0243261	-1.61393
JLIM-	0.0172768	-1.76254
JLIM-	0.040862	-1.38868
JLIM-	0.0309375	-1.50951
JLIM-	0.132936	-0.876357
JLIM-	0.165847	-0.780293
JLIM-	0.155111	-0.809358
JLIM-	0.306999	-0.512864
JLIM-	0.00411994	-2.38511
JLIM-	0.119571	-0.922373
JLIM-	0.0292977	-1.53317
JLIM-	0.451273	-0.345561
JLIM-	0.0388587	-1.41051
JLIM-	0.0154418	-1.8113
JLIM-	0.00375583	-2.42529
JLIM-	0.105099	-0.978401
JLIM-	0.158072	-0.801145
JLIM-	0.219099	-0.65936
JLIM-	0.0690048	-1.16112
JLIM-	0.0158591	-1.79972
JLIM-	0.0374177	-1.42692
JLIM-	0.449461	-0.347308
JLIM-	0.0798482	-1.09773
JLIM-	0.0415336	-1.3816
JLIM-	0.0248956	-1.60388
JLIM-	0.311611	-0.506387
JLIM-	0.118987	-0.924502
JLIM-	0.077377	-1.11139
JLIM-	0.0828487	-1.08171
JLIM-	0.0658188	-1.18165
JLIM-	0.0255887	-1.59195
JLIM-	0.0858926	-1.06604
JLIM-	0.0353922	-1.45109
JLIM-	0.0536331	-1.27057
JLIM-	0.00426918	-2.36966
JLIM-	0.0943994	-1.02503
JLIM-	0.182841	-0.737927
JLIM-	0.0547168	-1.26188
JLIM-	0.0569122	-1.24479
JLIM-	0.0183825	-1.73559
JLIM-	0.0551313	-1.2586
JLIM-	0.000677297	-3.16922
JLIM-	0.196762	-0.706058
JLIM-	0.408356	-0.388961
JLIM-	0.0837163	-1.07719
JLIM-	0.0247008	-1.60729
JLIM-	0.00906694	-2.04254
JLIM-	0.10597	-0.974817
JLIM-	0.0010188	-2.99191
JLIM-	0.0921727	-1.0354
JLIM-	0.0281976	-1.54979
JLIM-	0.0202889	-1.69274
JLIM-	0.255284	-0.592977
JLIM-	0.121489	-0.915462
JLIM-	0.134449	-0.871443
JLIM-	0.0865546	-1.06271
JLIM-	0.174902	-0.757204
JLIM-	0.50975	-0.292642
JLIM-	0.04429	-1.35369
JLIM+	0.302984	-0.51858
JLIM-	0.0459933	-1.33731
JLIM-	0.0642713	-1.19198
JLIM-	0.136778	-0.863985
JLIM-	0.225562	-0.646734
JLIM-	0.0123962	-1.90671
JLIM-	0.0669438	-1.17429
JLIM-	0.154883	-0.809997
JLIM-	0.0835629	-1.07799
JLIM-	0.00949287	-2.0226
JLIM-	0.181009	-0.7423
JLIM-	0.0742436	-1.12934
JLIM-	0.0115225	-1.93845
JLIM-	0.00707857	-2.15005
JLIM-	0.141647	-0.848792
JLIM-	0.02737	-1.56273
JLIM-	0.0796284	-1.09893
JLIM-	9.86591	0.994137
JLIM-	8.93511	0.9511
JLIM-	4.82409	0.683415
JLIM-	0.495304	-0.305128
JLIM-	0.15801	-0.801315
JLIM-	5.63285	0.750728
JLIM+	0.116727	-0.93283
JLIM-	0.00254902	-2.59363
JLIM-	0.441176	-0.355389
JLIM-	0.248534	-0.604614
JLIM-	0.0871932	-1.05952
JLIM-	0.140424	-0.852559
JLIM-	0.0413757	-1.38325
JLIM-	0.060034	-1.2216
JLIM-	0.0884987	-1.05306
JLIM-	0.11515	-0.938736
JLIM-	0.179694	-0.745466
JLIM-	0.195417	-0.709038
JLIM-	0.233245	-0.632188
JLIM-	0.0737556	-1.13221
JLIM-	0.31109	-0.507113
JLIM-	0.0106684	-1.9719
JLIM-	0.221515	-0.654598
JLIM-	0.0605834	-1.21765
JLIM-	0.0462553	-1.33484
JLIM-	0.118452	-0.926457
JLIM-	0.146338	-0.834643
JLIM-	0.0954034	-1.02044
JLIM-	0.404018	-0.393599
JLIM-	0.132418	-0.878053
JLIM-	0.00544166	-2.26427
JLIM-	0.000553053	-3.25723
JLIM-	0.0376055	-1.42475
JLIM-	0.301838	-0.520226
JLIM-	0.0261576	-1.5824
JLIM-	0.0164813	-1.78301
JLIM-	0.136866	-0.863706
JLIM-	0.132651	-0.877291
JLIM-	0.058545	-1.23251
JLIM-	0.147655	-0.830751
JLIM-	0.0185176	-1.73241
JLIM-	0.114958	-0.939461
JLIM-	0.0514638	-1.2885
JLIM-	0.326346	-0.486322
JLIM-	0.187324	-0.727406
JLIM-	0.152314	-0.817261
JLIM-	0.0387895	-1.41129
JLIM-	0.0578363	-1.2378
JLIM-	0.00302305	-2.51955
JLIM-	0.239679	-0.620369
JLIM-	0.0121404	-1.91577
JLIM-	0.447679	-0.349033
JLIM-	0.403152	-0.394531
JLIM-	0.250709	-0.60083
JLIM-	0.174698	-0.757712
JLIM-	0.03613	-1.44213
JLIM-	0.268179	-0.571575
JLIM-	0.0709956	-1.14877
JLIM-	0.0941542	-1.02616
JLIM-	0.214858	-0.667848
JLIM-	0.336284	-0.473293
JLIM-	0.0169487	-1.77086
JLIM-	0.0386721	-1.4126
JLIM-	0.153655	-0.813454
JLIM-	0.347366	-0.459212
JLIM-	0.307274	-0.512475
JLIM-	0.288627	-0.539663
JLIM-	0.231092	-0.636215
JLIM-	0.299161	-0.524095
JLIM-	0.0268877	-1.57045
JLIM-	0.339484	-0.469181
JLIM-	0.29414	-0.531447
JLIM-	0.0838122	-1.07669
JLIM-	0.297994	-0.525792
JLIM-	0.329072	-0.482709
JLIM-	0.00380716	-2.4194
JLIM-	0.332741	-0.477894
JLIM-	0.0532392	-1.27377
JLIM-	0.176442	-0.753398
JLIM-	0.280959	-0.551356
JLIM-	0.0855736	-1.06766
JLIM-	0.180825	-0.742741
JLIM-	0.117903	-0.928475
JLIM-	0.0897738	-1.04685
JLIM-	0.163585	-0.786257
JLIM-	0.00369618	-2.43225
JLIM-	0.388809	-0.410263
JLIM-	0.112361	-0.949385
JLIM-	0.277783	-0.556294
JLIM-	0.16123	-0.792553
JLIM-	0.0315697	-1.50073
JLIM-	0.0647266	-1.18892
JLIM-	0.00304146	-2.51692
JLIM-	0.0347133	-1.4595
JLIM-	0.113567	-0.944747
JLIM-	0.0692014	-1.15989
JLIM-	0.00673125	-2.1719
JLIM-	0.00888231	-2.05147
JLIM-	0.0678624	-1.16837
JLIM-	0.243506	-0.61349
JLIM-	0.212902	-0.671821
JLIM-	0.191914	-0.716892
JLIM-	0.205872	-0.686403
JLIM-	0.125441	-0.901559
JLIM-	0.16804	-0.774588
JLIM-	0.139847	-0.854348
JLIM-	0.00209147	-2.67955
JLIM-	0.0413525	-1.3835
JLIM-	0.0185543	-1.73156
JLIM-	0.0294907	-1.53032
JLIM-	0.0568817	-1.24503
JLIM-	0.00354293	-2.45064
JLIM-	0.0526737	-1.27841
JLIM-	0.0907677	-1.04207
JLIM-	0.0786183	-1.10448
JLIM-	0.228415	-0.641275
JLIM-	0.0909812	-1.04105
JLIM-	0.0949081	-1.0227
JLIM-	0.147183	-0.832141
JLIM-	0.104308	-0.981682
JLIM-	0.724261	-0.140105
JLIM-	0.214985	-0.667591
JLIM-	0.0198511	-1.70221
JLIM-	0.176208	-0.753973
JLIM-	0.51248	-0.290323
JLIM-	0.229694	-0.638849
JLIM-	0.0895863	-1.04776
JLIM-	0.116841	-0.932404
JLIM-	0.0950064	-1.02225
JLIM-	0.235719	-0.627605
JLIM-	0.118532	-0.926165
JLIM-	0.076439	-1.11668
JLIM-	0.121173	-0.916595
JLIM-	0.239705	-0.620323
JLIM-	0.0540231	-1.26742
JLIM-	0.0582799	-1.23448
JLIM-	0.0696755	-1.15692
JLIM-	0.0178049	-1.74946
JLIM-	0.0336933	-1.47246
JLIM-	0.0369454	-1.43244
JLIM-	0.109712	-0.959745
JLIM-	0.093342	-1.02992
JLIM-	0.0222304	-1.65305
JLIM-	0.00590422	-2.22884
JLIM-	0.0303891	-1.51728
JLIM-	0.0622788	-1.20566
JLIM-	0.024569	-1.60961
JLIM-	0.273157	-0.563587
JLIM-	0.0683419	-1.16531
JLIM-	0.141444	-0.849415
JLIM-	0.114925	-0.939586
JLIM-	0.0948883	-1.02279
JLIM-	0.574438	-0.240757
JLIM-	0.0210641	-1.67646
JLIM-	0.0138379	-1.85893
JLIM-	0.00815181	-2.08875
JLIM-	0.0291479	-1.53539
JLIM-	0.00994526	-2.00238
JLIM-	0.126054	-0.899445
JLIM-	0.165921	-0.780099
JLIM-	0.224394	-0.648989
JLIM-	0.126641	-0.897426
JLIM-	0.00391341	-2.40744
JLIM-	0.00149836	-2.82438
JLIM-	0.115039	-0.939157
JLIM-	0.151931	-0.818353
JLIM-	0.0372674	-1.42867
JLIM-	0.056867	-1.24514
JLIM-	0.0100742	-1.99679
JLIM-	0.105473	-0.976857
JLIM-	0.0626113	-1.20335
JLIM-	0.0863184	-1.0639
JLIM-	0.012159	-1.9151
JLIM-	0.00903549	-2.04405
JLIM-	0.00256934	-2.59018
JLIM-	0.353784	-0.451262
JLIM-	0.0589042	-1.22985
JLIM-	0.0288066	-1.54051
JLIM-	4.8321	0.684136
JLIM-	0.0767201	-1.11509
JLIM-	0.067478	-1.17084
JLIM-	0.0172118	-1.76417
JLIM-	0.041441	-1.38257
JLIM-	0.161628	-0.791483
JLIM-	0.0543185	-1.26505
JLIM-	0.152016	-0.818111
JLIM-	4.44083	0.647464
JLIM-	0.176571	-0.753082
JLIM-	0.430991	-0.365532
JLIM-	0.0153541	-1.81377
JLIM-	0.0554493	-1.2561
JLIM-	0.0680822	-1.16697
JLIM-	0.070971	-1.14892
JLIM-	0.0605919	-1.21759
JLIM-	0.0465577	-1.33201
JLIM-	0.052033	-1.28372
JLIM-	0.103794	-0.983828
JLIM-	0.0427172	-1.3694
JLIM-	0.0570072	-1.24407
JLIM-	0.447346	-0.349357
JLIM-	0.0211441	-1.67481
JLIM-	0.0391915	-1.40681
JLIM-	0.19931	-0.700471
JLIM-	0.135848	-0.866947
JLIM-	0.0136918	-1.86354
JLIM-	0.224011	-0.649731
JLIM-	0.128056	-0.8926
JLIM-	0.148247	-0.829014
JLIM-	0.0874832	-1.05808
JLIM-	0.209416	-0.678991
JLIM-	0.209275	-0.679282
JLIM-	0.0147101	-1.83238
JLIM-	0.0332767	-1.47786
JLIM-	0.0404852	-1.3927
JLIM-	0.11581	-0.936254
JLIM-	0.0677451	-1.16912
JLIM-	0.0683157	-1.16548
JLIM-	0.212353	-0.672941
JLIM-	0.0372696	-1.42864
JLIM-	0.179479	-0.745987
JLIM-	0.179732	-0.745376
JLIM-	0.199447	-0.700172
JLIM-	0.0134632	-1.87085
JLIM-	0.715196	-0.145575
JLIM-	0.108692	-0.963802
JLIM-	0.0111846	-1.95138
JLIM-	0.0805028	-1.09419
JLIM-	0.0533432	-1.27292
JLIM-	0.285997	-0.543638
JLIM-	0.260195	-0.584701
JLIM-	0.0467318	-1.33039
JLIM-	0.0601676	-1.22064
JLIM-	0.0182277	-1.73927
JLIM-	0.00744545	-2.12811
JLIM-	0.136345	-0.865361
JLIM-	0.0945019	-1.02456
JLIM-	0.198697	-0.701809
JLIM-	0.390978	-0.407848
JLIM-	0.369809	-0.432023
JLIM-	0.0874962	-1.05801
JLIM-	0.0684053	-1.16491
JLIM-	0.0334287	-1.47588
JLIM-	0.436985	-0.359533
JLIM-	0.149249	-0.826088
JLIM-	0.131405	-0.881388
JLIM-	0.0743538	-1.1287
JLIM-	0.0935636	-1.02889
JLIM-	0.0645533	-1.19008
JLIM-	0.0816671	-1.08795
JLIM-	0.0745656	-1.12746
JLIM-	0.0489923	-1.30987
JLIM-	0.0618042	-1.20898
JLIM-	0.119011	-0.924412
JLIM-	0.0890556	-1.05034
JLIM-	0.0765474	-1.11607
JLIM-	0.115349	-0.937987
JLIM-	0.023589	-1.62729
JLIM-	0.0397192	-1.401
JLIM-	0.0869126	-1.06092
JLIM-	0.0673745	-1.1715
JLIM-	0.286341	-0.543116
JLIM-	0.212177	-0.673301
JLIM-	0.0422856	-1.37381
JLIM-	0.478668	-0.319965
JLIM-	0.0639777	-1.19397
JLIM-	0.0335052	-1.47489
JLIM-	0.0357144	-1.44716
JLIM-	0.0107204	-1.96979
JLIM-	0.140052	-0.85371
JLIM-	0.134494	-0.871296
JLIM-	0.31166	-0.506319
JLIM-	0.295276	-0.529773
JLIM-	0.272005	-0.565423
JLIM-	0.446344	-0.35033
JLIM-	0.128169	-0.892217
JLIM-	0.03269	-1.48558
JLIM-	0.0287613	-1.54119
JLIM-	0.000766263	-3.11562
JLIM-	0.0447364	-1.34934
JLIM-	0.0570178	-1.24399
JLIM-	0.263939	-0.578496
JLIM-	0.405696	-0.391799
JLIM-	0.0724564	-1.13992
JLIM-	0.0810458	-1.09127
JLIM-	0.0929399	-1.0318
JLIM-	0.134587	-0.870997
JLIM-	0.193073	-0.714278
JLIM-	0.12231	-0.912539
JLIM-	0.00212625	-2.67239
JLIM-	0.107151	-0.970003
JLIM-	0.0595655	-1.22501
JLIM-	0.288404	-0.539998
JLIM-	0.157048	-0.803967
JLIM-	0.0659111	-1.18104
JLIM-	0.198185	-0.70293
JLIM-	0.16011	-0.795582
JLIM-	0.093603	-1.02871
JLIM-	0.139702	-0.854799
JLIM-	0.00250352	-2.60145
JLIM-	0.0732895	-1.13496
JLIM-	0.107509	-0.968553
JLIM-	0.0827003	-1.08249
JLIM-	0.0756603	-1.12113
JLIM-	0.125102	-0.902734
JLIM-	0.264943	-0.576848
JLIM-	0.197665	-0.704071
JLIM-	0.31705	-0.498873
JLIM-	0.0693082	-1.15922
JLIM-	0.129075	-0.889158
JLIM-	0.203154	-0.692174
JLIM-	0.264556	-0.577482
JLIM-	0.0059746	-2.22369
JLIM-	0.103624	-0.984538
JLIM-	0.148792	-0.82742
JLIM-	0.0415241	-1.3817
JLIM-	0.128869	-0.889853
JLIM-	0.013965	-1.85496
JLIM-	0.0747457	-1.12641
JLIM-	0.0157929	-1.80154
JLIM-	0.104136	-0.9824
JLIM-	0.137989	-0.860155
JLIM-	0.353273	-0.45189
JLIM-	0.0757309	-1.12073
JLIM-	0.154023	-0.812415
JLIM-	0.289158	-0.538865
JLIM-	0.0782128	-1.10672
JLIM-	0.0365257	-1.4374
JLIM-	0.0448208	-1.34852
JLIM-	0.401866	-0.395919
JLIM-	0.0115305	-1.93815
JLIM-	0.0571212	-1.2432
JLIM-	0.0719411	-1.14302
JLIM-	0.112607	-0.948433
JLIM-	0.00260052	-2.58494
JLIM-	0.120328	-0.919633
JLIM-	0.1208	-0.917932
JLIM-	0.111082	-0.954357
JLIM-	0.0904811	-1.04344
JLIM-	0.155805	-0.807418
JLIM-	0.0515183	-1.28804
JLIM-	0.168254	-0.774034
JLIM-	0.0199798	-1.69941
JLIM-	0.00736156	-2.13303
JLIM-	0.0742847	-1.1291
JLIM-	0.0081916	-2.08663
JLIM-	0.0286466	-1.54293
JLIM-	0.0149272	-1.82602
JLIM-	0.0250378	-1.6014
JLIM-	0.0955235	-1.01989
JLIM-	0.179204	-0.746653
JLIM-	0.130743	-0.883581
JLIM-	0.0714225	-1.14617
JLIM-	0.207417	-0.683156
JLIM-	0.110581	-0.956318
JLIM-	0.0197699	-1.70399
JLIM-	0.0500302	-1.30077
JLIM-	0.016217	-1.79003
JLIM-	0.0605739	-1.21771
JLIM-	0.101015	-0.995615
JLIM-	0.115329	-0.938063
JLIM-	0.0241429	-1.61721
JLIM-	0.082071	-1.08581
JLIM-	0.0274294	-1.56178
JLIM-	0.284616	-0.545741
JLIM-	0.0120077	-1.92054
JLIM-	0.0456191	-1.34085
JLIM-	0.0277714	-1.5564
JLIM-	0.351492	-0.454085
JLIM-	0.00362114	-2.44116
JLIM-	0.00932694	-2.03026
JLIM-	0.10165	-0.992894
JLIM-	0.113646	-0.944445
JLIM-	0.0290977	-1.53614
JLIM-	0.093677	-1.02837
JLIM-	0.176035	-0.754401
JLIM-	0.345378	-0.461705
JLIM-	0.182832	-0.737947
JLIM-	0.0405703	-1.39179
JLIM-	0.154487	-0.811107
JLIM-	0.00951607	-2.02154
JLIM-	0.0393967	-1.40454
JLIM-	0.0244324	-1.61203
JLIM-	0.0940429	-1.02667
JLIM-	0.0921365	-1.03557
JLIM-	0.0289893	-1.53776
JLIM-	0.192988	-0.714469
JLIM-	0.170272	-0.768857
JLIM-	0.0679524	-1.16779
JLIM-	0.174424	-0.758394
JLIM-	0.149155	-0.826363
JLIM-	0.701607	-0.153906
JLIM-	0.357169	-0.447126
JLIM-	0.279556	-0.553531
JLIM-	0.32428	-0.489079
JLIM-	0.111119	-0.954211
JLIM-	0.211642	-0.674397
JLIM-	0.53954	-0.267976
JLIM-	0.428976	-0.367567
JLIM-	0.181402	-0.741357
JLIM-	0.048309	-1.31597
JLIM-	0.0503702	-1.29783
JLIM-	0.00118082	-2.92782
JLIM-	0.131488	-0.881116
JLIM-	0.0979407	-1.00904
JLIM-	0.382717	-0.417122
JLIM-	0.12664	-0.897428
JLIM-	0.137006	-0.86326
JLIM-	0.0817656	-1.08743
JLIM-	0.0997564	-1.00106
JLIM-	0.194513	-0.711051
JLIM-	0.33638	-0.47317
JLIM-	0.0184923	-1.73301
JLIM-	0.0403588	-1.39406
JLIM-	4.20992	0.624273
JLIM-	0.00817063	-2.08774
JLIM-	0.213405	-0.670796
JLIM-	0.0799734	-1.09705
JLIM-	0.199607	-0.699825
JLIM-	0.163705	-0.785939
JLIM-	0.130432	-0.884618
JLIM-	0.0883398	-1.05384
JLIM-	0.042651	-1.37007
JLIM-	0.0935835	-1.0288
JLIM-	0.0145365	-1.83754
JLIM-	0.112581	-0.948534
JLIM-	0.0227985	-1.64209
JLIM-	0.0389845	-1.40911
JLIM-	0.0570734	-1.24357
JLIM-	0.260353	-0.584438
JLIM-	0.209261	-0.679312
JLIM-	0.00809009	-2.09205
JLIM-	0.0747225	-1.12655
JLIM-	0.0179971	-1.7448
JLIM-	0.0978395	-1.00949
JLIM-	0.155607	-0.80797
JLIM-	0.393085	-0.405514
JLIM-	0.196085	-0.707556
JLIM-	0.166078	-0.779688
JLIM-	0.0889332	-1.05094
JLIM-	0.13969	-0.854833
JLIM+	0.250039	-0.601992
JLIM-	6.33872	0.802001
JLIM-	0.00188441	-2.72482
JLIM-	0.341572	-0.466517
JLIM-	0.0851058	-1.07004
JLIM-	0.0100537	-1.99768
JLIM-	0.0242023	-1.61614
JLIM-	0.0293433	-1.53249
JLIM-	0.0326769	-1.48576
JLIM-	0.0116487	-1.93372
JLIM-	0.0213477	-1.67065
JLIM-	0.0597655	-1.22355
JLIM-	0.0825971	-1.08304
JLIM-	0.0272763	-1.56421
JLIM-	0.21418	-0.669221
JLIM-	0.0367819	-1.43437
JLIM-	0.00753321	-2.12302
JLIM-	0.0879308	-1.05586
JLIM-	0.116156	-0.934958
JLIM-	0.0449104	-1.34765
JLIM+	0.437102	-0.359418
JLIM-	0.0754416	-1.12239
JLIM-	0.0512221	-1.29054
JLIM-	0.0873514	-1.05873
JLIM-	0.0333769	-1.47655
JLIM-	0.0602475	-1.22006
JLIM-	3.51972	0.546508
JLIM-	0.0011923	-2.92362
JLIM-	0.0621052	-1.20687
JLIM-	0.0121563	-1.9152
JLIM-	0.0297513	-1.52649
JLIM-	0.0154247	-1.81178
JLIM-	0.0208518	-1.68086
JLIM-	0.456383	-0.34067
JLIM-	0.163337	-0.786916
JLIM-	0.0623513	-1.20515
JLIM-	0.105014	-0.978752
JLIM-	0.275061	-0.560571
JLIM-	0.226814	-0.64433
JLIM-	0.0934429	-1.02945
JLIM-	0.0359458	-1.44435
JLIM-	0.0751771	-1.12391
JLIM-	0.0170174	-1.76911
JLIM-	0.0991146	-1.00386
JLIM-	0.923502	-0.0345621
JLIM-	0.00937705	-2.02793
JLIM-	0.0980376	-1.00861
JLIM-	0.0775944	-1.11017
JLIM-	0.0588266	-1.23043
JLIM-	0.0794648	-1.09983
JLIM-	0.0635969	-1.19656
JLIM-	0.287522	-0.541329
JLIM-	0.0651537	-1.18606
JLIM-	0.0903488	-1.04408
JLIM-	0.0572201	-1.24245
JLIM-	0.0942278	-1.02582
JLIM-	0.188387	-0.72495
JLIM-	0.018678	-1.72867
JLIM-	0.0363785	-1.43916
JLIM-	0.0881558	-1.05475
JLIM+	0.279558	-0.553527
JLIM-	0.560588	-0.251356
JLIM-	0.0504479	-1.29716
JLIM-	0.0149696	-1.82479
JLIM-	0.0244042	-1.61254
JLIM-	0.297479	-0.526544
JLIM-	0.0482057	-1.3169
JLIM-	0.11857	-0.926024
JLIM+	0.623156	-0.205403
JLIM-	0.0475401	-1.32294
JLIM-	0.224727	-0.648344
JLIM-	0.0429364	-1.36717
JLIM-	0.11467	-0.94055
JLIM-	0.0277509	-1.55672
JLIM-	0.0215236	-1.66708
JLIM-	0.499358	-0.301588
JLIM-	0.132393	-0.878135
JLIM+	0.104303	-0.981702
JLIM+	0.0987855	-1.00531
JLIM-	0.246919	-0.607446
JLIM-	0.204835	-0.688596
JLIM-	0.44054	-0.356015
JLIM-	0.271462	-0.566291
JLIM-	0.339925	-0.468617
JLIM-	0.0284202	-1.54637
JLIM-	0.163427	-0.786676
JLIM-	0.238776	-0.62201
JLIM-	0.061457	-1.21143
JLIM-	0.116144	-0.935002
JLIM-	0.0487579	-1.31195
JLIM-	0.085826	-1.06638
JLIM-	0.0246159	-1.60878
JLIM-	0.00911434	-2.04027
JLIM-	0.103236	-0.986169
JLIM-	0.00554644	-2.25599
JLIM-	0.0952662	-1.02106
JLIM-	0.115405	-0.937776
JLIM-	0.0884607	-1.05325
JLIM-	0.0346969	-1.45971
JLIM-	0.0725432	-1.1394
JLIM-	0.0367745	-1.43445
JLIM-	0.288691	-0.539566
JLIM-	0.274493	-0.561469
JLIM-	0.224877	-0.648055
JLIM-	0.464353	-0.333152
JLIM-	0.114167	-0.942461
JLIM-	0.214821	-0.667924
JLIM-	0.0736856	-1.13262
JLIM-	0.0658839	-1.18122
JLIM-	0.048706	-1.31242
JLIM-	0.0744874	-1.12792
JLIM-	0.482964	-0.316085
JLIM-	0.0180517	-1.74348
JLIM-	0.0928866	-1.03205
JLIM-	0.0934592	-1.02938
JLIM-	0.0245538	-1.60988
JLIM-	0.136351	-0.865342
JLIM-	0.0221426	-1.65477
JLIM-	0.117647	-0.92942
JLIM-	0.0520223	-1.28381
JLIM-	0.0302215	-1.51968
JLIM-	0.0240284	-1.61928
JLIM-	0.108174	-0.965877
JLIM-	0.110575	-0.956343
JLIM-	0.0102351	-1.98991
JLIM-	0.00642881	-2.19187
JLIM-	5.74699	0.759441
JLIM-	0.136337	-0.865388
JLIM-	0.0390028	-1.4089
JLIM-	0.192595	-0.715355
JLIM-	0.0111968	-1.95091
JLIM-	0.295745	-0.529083
JLIM-	0.186337	-0.7297
JLIM-	0.0168982	-1.77216
JLIM-	0.0569587	-1.24444
JLIM-	0.135308	-0.868678
JLIM-	0.156352	-0.805897
JLIM-	0.0457837	-1.33929
JLIM-	0.0824041	-1.08405
JLIM-	0.0151727	-1.81894
JLIM-	0.0143431	-1.84336
JLIM-	0.46485	-0.332688
JLIM-	0.0593735	-1.22641
JLIM-	0.034657	-1.46021
JLIM-	0.418651	-0.378148
JLIM-	0.443452	-0.353153
JLIM-	0.115492	-0.937447
JLIM-	0.0727454	-1.13819
JLIM-	0.0567802	-1.2458
JLIM-	0.0333103	-1.47742
JLIM-	0.0289572	-1.53824
JLIM-	0.15121	-0.820418
JLIM-	0.0574454	-1.24074
JLIM-	0.159387	-0.797546
JLIM-	0.0142874	-1.84505
JLIM-	0.106311	-0.973423
JLIM-	0.17983	-0.745139
JLIM-	0.104813	-0.979584
JLIM-	0.0663511	-1.17815
JLIM-	0.00310048	-2.50857
JLIM-	0.0796517	-1.0988
JLIM-	0.0741577	-1.12984
JLIM-	0.0767032	-1.11519
JLIM+	0.146097	-0.835359
JLIM-	0.0220018	-1.65754
JLIM-	0.0604577	-1.21855
JLIM-	0.0909354	-1.04127
JLIM-	0.0367321	-1.43495
JLIM-	0.0987684	-1.00538
JLIM-	0.0270142	-1.56841
JLIM-	0.038957	-1.40941
JLIM-	0.456915	-0.340164
JLIM-	0.464821	-0.332715
JLIM+	0.606861	-0.216911
JLIM-	0.393248	-0.405333
JLIM-	0.300201	-0.522588
JLIM-	0.28891	-0.539237
JLIM+	0.443431	-0.353174
JLIM-	0.374728	-0.426284
JLIM-	0.283796	-0.546994
JLIM+	0.258164	-0.588105
JLIM-	0.303696	-0.517561
JLIM-	0.000955117	-3.01994
JLIM-	0.121777	-0.914434
JLIM-	0.233823	-0.631114
JLIM-	0.11808	-0.927823
JLIM-	0.0864873	-1.06305
JLIM-	0.170066	-0.769382
JLIM-	0.0255291	-1.59296
JLIM-	0.150571	-0.822258
JLIM-	0.0639922	-1.19387
JLIM-	0.145299	-0.837738
JLIM-	0.0671118	-1.1732
JLIM-	0.04531	-1.34381
JLIM-	0.124752	-0.903952
JLIM-	0.0492809	-1.30732
JLIM-	0.0306414	-1.51369
JLIM-	0.0107969	-1.9667
JLIM-	0.0120511	-1.91897
JLIM-	0.141881	-0.848074
JLIM-	0.235988	-0.627111
JLIM-	0.0136026	-1.86638
JLIM-	0.116727	-0.932829
JLIM-	0.108491	-0.964607
JLIM-	0.227508	-0.643003
JLIM-	0.123997	-0.906588
JLIM-	0.208753	-0.680367
JLIM-	0.0255528	-1.59256
JLIM-	0.0441796	-1.35478
JLIM-	0.0470929	-1.32704
JLIM-	0.0125696	-1.90068
JLIM-	0.066977	-1.17407
JLIM-	0.110468	-0.956763
JLIM-	0.107222	-0.969717
JLIM-	0.130316	-0.885002
JLIM-	0.0825535	-1.08326
JLIM-	0.26823	-0.571493
JLIM-	0.291178	-0.535842
JLIM-	0.0287773	-1.54095
JLIM-	0.194889	-0.710213
JLIM-	10.2888	1.01237
JLIM-	0.288679	-0.539585
JLIM-	0.298347	-0.525278
JLIM-	0.498062	-0.302717
JLIM-	0.647752	-0.188592
JLIM-	0.00726657	-2.13867
JLIM-	0.175845	-0.754869
JLIM-	0.115112	-0.93888
JLIM-	0.0937422	-1.02806
JLIM-	0.0704817	-1.15192
JLIM-	0.205246	-0.687726
JLIM-	0.269409	-0.569588
JLIM-	0.0093201	-2.03058
JLIM-	0.0861108	-1.06494
JLIM-	0.00116288	-2.93447
JLIM-	0.166836	-0.777709
JLIM-	0.251899	-0.598773
JLIM-	0.0265792	-1.57546
JLIM-	0.082946	-1.0812
JLIM-	0.0628882	-1.20143
JLIM-	0.0547317	-1.26176
JLIM-	0.0946548	-1.02386
JLIM-	0.191501	-0.717829
JLIM-	0.0546461	-1.26244
JLIM-	0.123983	-0.906639
JLIM-	0.0561666	-1.25052
JLIM-	0.135134	-0.869234
JLIM-	0.119979	-0.920896
JLIM-	0.157724	-0.802101
JLIM-	0.459635	-0.337586
JLIM-	0.00973018	-2.01188
JLIM-	0.00950078	-2.02224
JLIM-	0.00435644	-2.36087
JLIM-	0.235719	-0.627606
JLIM-	0.0371805	-1.42968
JLIM-	0.17114	-0.766647
JLIM-	0.0147181	-1.83215
JLIM-	0.00383209	-2.41656
JLIM-	0.0239906	-1.61996
JLIM-	0.334502	-0.475601
JLIM-	0.00232485	-2.6336
JLIM-	0.177432	-0.750969
JLIM-	0.206746	-0.684562
JLIM-	0.220882	-0.655839
JLIM-	0.192996	-0.714453
JLIM-	0.0182302	-1.73921
JLIM-	0.235463	-0.628077
JLIM-	0.00797974	-2.09801
JLIM-	0.0542237	-1.26581
JLIM-	0.103959	-0.983136
JLIM-	0.142718	-0.84552
JLIM-	0.122148	-0.913112
JLIM-	0.895799	-0.0477895
JLIM-	0.135807	-0.867077
JLIM-	0.218137	-0.66127
JLIM-	0.184235	-0.734627
JLIM-	0.272415	-0.564769
JLIM-	0.0890759	-1.05024
JLIM-	0.299159	-0.524098
JLIM-	0.345622	-0.461399
JLIM-	0.268901	-0.570407
JLIM-	0.179394	-0.746193
JLIM-	0.131616	-0.88069
JLIM-	0.167348	-0.776379
JLIM-	0.28993	-0.537708
JLIM-	0.215561	-0.666429
JLIM-	0.551155	-0.258726
JLIM-	0.49821	-0.302587
JLIM-	0.227685	-0.642666
JLIM-	0.225322	-0.647196
JLIM-	0.0660696	-1.18
JLIM-	0.104414	-0.981243
JLIM-	0.254711	-0.593952
JLIM-	0.139845	-0.854352
JLIM-	0.127755	-0.893623
JLIM-	0.00591873	-2.22777
JLIM-	0.225516	-0.646823
JLIM-	0.0234472	-1.62991
JLIM-	0.16779	-0.775233
JLIM-	0.261456	-0.582601
JLIM-	0.0681433	-1.16658
JLIM-	0.29561	-0.529282
JLIM-	0.288446	-0.539935
JLIM-	0.178909	-0.747369
JLIM-	0.22211	-0.653432
JLIM-	0.0443332	-1.35327
JLIM-	0.0257694	-1.5889
JLIM-	0.1001	-0.999565
JLIM-	0.123695	-0.907647
JLIM-	0.274478	-0.561492
JLIM-	0.0617644	-1.20926
JLIM-	0.137585	-0.86143
JLIM-	0.160876	-0.793509
JLIM-	0.422382	-0.374294
JLIM-	0.333946	-0.476324
JLIM-	0.11391	-0.943439
JLIM-	0.0219879	-1.65782
JLIM-	0.0342175	-1.46575
JLIM-	0.304917	-0.515818
JLIM-	0.0132131	-1.87899
JLIM-	0.0838559	-1.07647
JLIM-	0.278702	-0.55486
JLIM-	0.281291	-0.550844
JLIM-	0.00797092	-2.09849
JLIM-	0.00480006	-2.31875
JLIM-	0.29666	-0.527741
JLIM-	0.141438	-0.849434
JLIM-	0.000778858	-3.10854
JLIM-	0.222472	-0.652724
JLIM-	0.000462381	-3.335
JLIM-	0.0515908	-1.28743
JLIM-	0.109731	-0.959671
JLIM-	0.00228013	-2.64204
JLIM-	0.193677	-0.712922
JLIM-	0.528802	-0.276707
JLIM-	0.0300411	-1.52228
JLIM-	0.130584	-0.884111
JLIM-	0.0431695	-1.36482
JLIM-	0.0726597	-1.13871
JLIM-	0.143073	-0.844442
JLIM-	0.00271068	-2.56692
JLIM-	0.109687	-0.959845
JLIM-	0.0242707	-1.61492
JLIM-	0.162109	-0.790193
JLIM-	0.0583083	-1.23427
JLIM-	0.239737	-0.620264
JLIM-	0.0298843	-1.52456
JLIM-	0.101887	-0.99188
JLIM-	0.133446	-0.874694
JLIM-	0.11977	-0.921652
JLIM-	0.196681	-0.706237
JLIM-	0.283374	-0.54764
JLIM-	0.0191155	-1.71861
JLIM-	0.0667248	-1.17571
JLIM-	0.144564	-0.83994
JLIM-	0.0865069	-1.06295
JLIM-	0.119046	-0.924284
JLIM-	0.0298798	-1.52462
JLIM-	0.0926173	-1.03331
JLIM-	0.108218	-0.965701
JLIM-	0.0485052	-1.31421
JLIM-	0.0107718	-1.96771
JLIM-	0.00764171	-2.11681
JLIM-	0.0948626	-1.02291
JLIM-	0.145295	-0.837748
JLIM-	0.137641	-0.861252
JLIM-	0.0152077	-1.81794
JLIM-	0.0328791	-1.48308
JLIM-	0.0930059	-1.03149
JLIM-	0.145519	-0.837081
JLIM-	0.0215754	-1.66604
JLIM-	0.0989745	-1.00448
JLIM-	0.00891749	-2.04976
JLIM-	0.0779321	-1.10828
JLIM-	0.0366865	-1.43549
JLIM-	0.253394	-0.596203
JLIM-	0.05884	-1.23033
JLIM-	0.58393	-0.233639
JLIM-	0.0185505	-1.73164
JLIM-	0.240193	-0.61944
JLIM-	0.119522	-0.922551
JLIM-	0.0290827	-1.53637
JLIM-	0.0912424	-1.0398
JLIM-	0.0407929	-1.38942
JLIM-	0.164989	-0.782545
JLIM-	0.0484033	-1.31513
JLIM-	0.0162282	-1.78973
JLIM-	0.120224	-0.920009
JLIM-	0.0159744	-1.79658
JLIM-	0.0172913	-1.76217
JLIM-	0.135723	-0.867345
JLIM-	0.216201	-0.665143
JLIM-	0.0759559	-1.11944
JLIM-	0.0021373	-2.67013
JLIM-	0.0232211	-1.63412
JLIM-	0.0180762	-1.74289
JLIM-	0.0386904	-1.4124
JLIM-	0.87218	-0.0593937
JLIM-	0.0445874	-1.35079
JLIM-	0.00847644	-2.07179
JLIM-	0.134951	-0.869825
JLIM-	0.0593628	-1.22649
JLIM-	0.0600492	-1.22149
JLIM-	0.264786	-0.577105
JLIM-	0.132196	-0.878782
JLIM-	0.339489	-0.469174
JLIM-	0.372997	-0.428294
JLIM-	0.344832	-0.462392
JLIM-	0.0829626	-1.08112
JLIM-	0.101314	-0.994332
JLIM-	0.0801291	-1.09621
JLIM-	0.120597	-0.918664
JLIM-	0.438119	-0.358408
JLIM-	0.146703	-0.833562
JLIM-	0.127717	-0.893752
JLIM-	0.116875	-0.93228
JLIM-	0.000482209	-3.31677
JLIM-	0.0765508	-1.11605
JLIM-	0.059121	-1.22826
JLIM-	0.123787	-0.907326
JLIM-	0.187389	-0.727257
JLIM-	0.00106297	-2.97348
JLIM-	0.079861	-1.09767
JLIM-	0.0288005	-1.5406
JLIM-	0.0630931	-1.20002
JLIM-	0.0107106	-1.97019
JLIM-	0.15387	-0.812846
JLIM-	0.0357772	-1.44639
JLIM-	0.159555	-0.797089
JLIM-	0.0917073	-1.0376
JLIM-	0.0253133	-1.59665
JLIM-	0.0497279	-1.3034
JLIM-	0.0503653	-1.29787
JLIM-	0.0491567	-1.30842
JLIM-	0.18909	-0.72333
JLIM-	0.0300769	-1.52177
JLIM-	0.00321311	-2.49307
JLIM-	0.0303373	-1.51802
JLIM-	0.0199189	-1.70073
JLIM-	0.0378783	-1.42161
JLIM-	0.00581794	-2.23523
JLIM-	0.0422847	-1.37382
JLIM-	0.0660193	-1.18033
JLIM-	0.131287	-0.881779
JLIM-	0.602866	-0.219779
JLIM-	0.0755197	-1.12194
JLIM-	0.169316	-0.771303
JLIM-	0.0147847	-1.83019
JLIM-	0.242624	-0.615066
JLIM-	0.00850063	-2.07055
JLIM-	0.0788805	-1.10303
JLIM-	0.196673	-0.706255
JLIM-	0.144435	-0.840328
JLIM-	1.85797	0.269038
JLIM-	4.06719	0.609295
JLIM-	2.95057	0.469906
JLIM-	0.146738	-0.833458
JLIM-	0.405564	-0.39194
JLIM-	0.174845	-0.757347
JLIM-	0.0112751	-1.94788
JLIM-	0.0218869	-1.65982
JLIM-	0.023295	-1.63274
JLIM-	0.0359336	-1.4445
JLIM-	0.00259136	-2.58647
JLIM-	0.94004	-0.0268537
JLIM-	0.113238	-0.946009
JLIM+	1.21326	0.0839539
JLIM-	0.125235	-0.902275
JLIM-	0.203244	-0.691981
JLIM-	0.158499	-0.799972
JLIM-	0.107958	-0.966744
JLIM-	0.0530557	-1.27527
JLIM-	0.0917654	-1.03732
JLIM-	0.0758647	-1.11996
JLIM-	0.0830907	-1.08045
JLIM-	0.445385	-0.351264
JLIM-	0.132241	-0.878636
JLIM-	0.16267	-0.788693
JLIM-	0.0365874	-1.43667
JLIM-	0.0371103	-1.43051
JLIM-	0.150808	-0.821577
JLIM-	0.13323	-0.875398
JLIM-	0.114689	-0.940478
JLIM-	0.262753	-0.580453
JLIM-	0.0672216	-1.17249
JLIM-	0.105453	-0.976941
JLIM-	0.0251425	-1.59959
JLIM-	0.0634617	-1.19749
JLIM-	0.0252384	-1.59794
JLIM-	0.101173	-0.994934
JLIM-	0.0677009	-1.16941
JLIM-	0.0367903	-1.43427
JLIM-	0.0499291	-1.30165
JLIM-	0.0978758	-1.00932
JLIM-	0.217533	-0.662475
JLIM-	0.106612	-0.972192
JLIM-	0.114395	-0.941591
JLIM-	0.256876	-0.590276
JLIM-	0.0579809	-1.23672
JLIM-	0.599323	-0.222339
JLIM-	0.116087	-0.935217
JLIM-	0.122671	-0.911258
JLIM-	2.69382e-06	-5.56963
JLIM-	0.0934963	-1.02921
JLIM-	0.0274917	-1.5608
JLIM-	0.266526	-0.574261
JLIM-	0.0838904	-1.07629
JLIM-	0.0565133	-1.24785
JLIM-	0.114004	-0.943079
JLIM-	0.307543	-0.512094
JLIM-	0.0671765	-1.17278
JLIM-	0.181742	-0.740545
JLIM-	0.603522	-0.219307
JLIM-	0.0620322	-1.20738
JLIM-	0.555007	-0.255701
JLIM-	0.0560566	-1.25137
JLIM-	0.0456992	-1.34009
JLIM-	0.0516929	-1.28657
JLIM-	0.322433	-0.491561
JLIM-	0.515453	-0.287811
JLIM-	0.158461	-0.800077
JLIM-	0.00880386	-2.05533
JLIM-	0.0269719	-1.56909
JLIM-	0.0086876	-2.0611
JLIM-	0.115096	-0.93894
JLIM-	0.0835152	-1.07823
JLIM-	0.381514	-0.418489
JLIM-	0.245131	-0.610602
JLIM-	0.0302437	-1.51936
JLIM-	0.106405	-0.973038
JLIM-	0.0202269	-1.69407
JLIM-	0.349243	-0.456872
JLIM-	0.122484	-0.911922
JLIM-	0.100213	-0.999076
JLIM-	0.0358644	-1.44534
JLIM-	0.0223978	-1.64979
JLIM-	6.39136	0.805593
JLIM-	0.0378863	-1.42152
JLIM-	0.111744	-0.951774
JLIM+	0.527876	-0.277468
JLIM-	0.0118275	-1.92711
JLIM-	0.158278	-0.800578
JLIM-	0.0658864	-1.1812
JLIM-	0.394805	-0.403617
JLIM-	0.72193	-0.141505
JLIM-	0.541802	-0.266159
JLIM-	0.452956	-0.343944
JLIM-	0.408616	-0.388685
JLIM-	0.550758	-0.259039
JLIM-	0.382486	-0.417384
JLIM-	0.356516	-0.447921
JLIM-	0.593727	-0.226413
JLIM-	0.43992	-0.356626
JLIM-	0.437349	-0.359172
JLIM-	0.427868	-0.36869
JLIM-	0.528768	-0.276735
JLIM-	0.412641	-0.384427
JLIM-	0.492505	-0.307589
JLIM-	0.107254	-0.969587
JLIM-	0.0197231	-1.70503
JLIM-	3.49462	0.5434
JLIM-	0.0411594	-1.38553
JLIM-	0.457133	-0.339957
JLIM-	0.115549	-0.937234
JLIM-	0.260133	-0.584804
JLIM-	0.0152747	-1.81603
JLIM-	0.0493348	-1.30685
JLIM-	0.00771512	-2.11266
JLIM-	0.0716477	-1.1448
JLIM-	0.0792539	-1.10098
JLIM-	0.129355	-0.888218
JLIM-	0.0906492	-1.04264
JLIM-	0.0249704	-1.60257
JLIM-	0.100103	-0.999552
JLIM-	0.00527976	-2.27739
JLIM-	0.140625	-0.851938
JLIM-	0.126355	-0.898409
JLIM-	0.0258984	-1.58673
JLIM-	0.205179	-0.687867
JLIM-	0.000839356	-3.07605
JLIM-	0.0930923	-1.03109
JLIM-	0.0825923	-1.08306
JLIM-	0.134773	-0.870396
JLIM-	0.270412	-0.567973
JLIM-	0.0110691	-1.95589
JLIM-	0.0546279	-1.26259
JLIM-	0.0548018	-1.26121
JLIM-	0.0933516	-1.02988
JLIM-	0.0854666	-1.0682
JLIM-	0.190022	-0.721197
JLIM-	0.25008	-0.601921
JLIM-	0.0315666	-1.50077
JLIM-	0.0960683	-1.01742
JLIM-	0.0897192	-1.04711
JLIM-	0.113234	-0.946024
JLIM-	0.680294	-0.167303
JLIM-	0.101188	-0.994871
JLIM-	0.162114	-0.790179
JLIM-	0.0340945	-1.46732
JLIM-	0.345704	-0.461295
JLIM-	0.0297852	-1.526
JLIM-	0.11814	-0.927603
JLIM-	0.0388044	-1.41112
JLIM-	2.74587	0.438681
JLIM-	0.0326049	-1.48672
JLIM-	0.12347	-0.908437
JLIM-	0.00853791	-2.06865
JLIM-	0.00208057	-2.68182
JLIM-	0.260051	-0.584942
JLIM-	0.430931	-0.365593
JLIM-	0.143158	-0.844186
JLIM-	0.0740239	-1.13063
JLIM-	0.102089	-0.991022
JLIM-	0.0334614	-1.47546
JLIM-	0.0472104	-1.32596
JLIM-	0.00684426	-2.16467
JLIM-	0.383468	-0.41627
JLIM-	0.0768842	-1.11416
JLIM-	0.0466715	-1.33095
JLIM-	0.421998	-0.374689
JLIM-	0.104541	-0.980713
JLIM-	0.0498684	-1.30217
JLIM-	0.000742493	-3.12931
JLIM-	0.048593	-1.31343
JLIM-	0.0657612	-1.18203
JLIM-	0.0575451	-1.23999
JLIM-	0.0224616	-1.64856
JLIM-	0.00662463	-2.17884
JLIM-	0.0933125	-1.03006
JLIM-	0.0408286	-1.38904
JLIM-	0.0204441	-1.68943
JLIM-	0.045321	-1.3437
JLIM-	0.338133	-0.470913
JLIM-	0.466066	-0.331553
JLIM-	0.190403	-0.720327
JLIM-	1.61508	0.208195
JLIM-	1.45531	0.162956
JLIM-	1.5411	0.187831
JLIM-	1.36783	0.136033
JLIM-	1.56496	0.194503
JLIM-	0.821037	-0.0856373
JLIM-	0.638852	-0.1946
JLIM-	0.0182983	-1.73759
JLIM-	0.259415	-0.586005
JLIM-	0.131914	-0.879708
JLIM-	0.0713349	-1.1467
JLIM-	0.133517	-0.874465
JLIM-	0.0351621	-1.45393
JLIM-	0.0895884	-1.04775
JLIM-	0.0573636	-1.24136
JLIM-	0.0643541	-1.19142
JLIM-	0.104673	-0.980164
JLIM-	0.124398	-0.905186
JLIM-	0.0112517	-1.94878
JLIM-	0.0959606	-1.01791
JLIM-	0.218024	-0.661496
JLIM-	0.0183683	-1.73593
JLIM-	0.112403	-0.949221
JLIM-	0.122425	-0.912131
JLIM-	0.0694686	-1.15821
JLIM-	0.012198	-1.91371
JLIM-	0.306412	-0.513694
JLIM-	0.380284	-0.419892
JLIM-	0.119404	-0.922979
JLIM-	0.0502838	-1.29857
JLIM-	0.193488	-0.713346
JLIM-	0.345801	-0.461174
JLIM-	0.152325	-0.817228
JLIM-	0.0991111	-1.00388
JLIM-	0.0373536	-1.42767
JLIM-	0.0520013	-1.28399
JLIM-	0.184683	-0.733574
JLIM-	0.208722	-0.680431
JLIM-	0.0686603	-1.16329
JLIM-	0.122138	-0.91315
JLIM-	0.350118	-0.455785
JLIM-	0.315403	-0.501134
JLIM-	0.0363713	-1.43924
JLIM-	0.187403	-0.727224
JLIM-	0.101558	-0.993286
JLIM-	0.181665	-0.740729
JLIM-	0.0654466	-1.18411
JLIM-	0.301211	-0.521129
JLIM-	0.354222	-0.450724
JLIM-	0.0127361	-1.89496
JLIM-	0.0139971	-1.85396
JLIM-	0.142163	-0.847213
JLIM-	0.232128	-0.634272
JLIM-	0.354156	-0.450806
JLIM-	0.0125382	-1.90177
JLIM-	0.127206	-0.895493
JLIM-	0.0045683	-2.34024
JLIM-	0.0082757	-2.0822
JLIM-	0.067583	-1.17016
JLIM-	0.0854474	-1.0683
JLIM-	0.12209	-0.91332
JLIM-	0.178145	-0.749226
JLIM-	0.0274611	-1.56128
JLIM-	0.0328297	-1.48373
JLIM-	0.46724	-0.33046
JLIM-	0.192411	-0.715769
JLIM-	4.05376	0.607858
JLIM-	0.0529845	-1.27585
JLIM-	0.00031937	-3.49571
JLIM-	0.0158323	-1.80046
JLIM-	0.0629167	-1.20123
JLIM-	0.233082	-0.632491
JLIM-	0.172151	-0.76409
JLIM-	0.244957	-0.61091
JLIM-	0.00927215	-2.03282
JLIM-	0.180683	-0.743082
JLIM-	0.076221	-1.11793
JLIM-	0.218828	-0.659896
JLIM-	0.200834	-0.697164
JLIM-	0.143159	-0.84418
JLIM-	0.0170776	-1.76757
JLIM-	0.00333118	-2.4774
JLIM-	0.114396	-0.941589
JLIM-	0.0091175	-2.04012
JLIM-	0.0438985	-1.35755
JLIM-	0.0954117	-1.0204
JLIM-	0.237951	-0.623512
JLIM-	0.0719966	-1.14269
JLIM-	0.256564	-0.590805
JLIM-	0.0332361	-1.47839
JLIM-	0.00660718	-2.17998
JLIM-	3.45685	0.53868
JLIM-	0.0322004	-1.49214
JLIM-	0.043091	-1.36561
JLIM-	0.408007	-0.389332
JLIM-	0.154743	-0.810388
JLIM-	0.148928	-0.827023
JLIM-	0.0519587	-1.28434
JLIM-	0.173781	-0.759997
JLIM-	0.0336723	-1.47273
JLIM-	0.0451268	-1.34557
JLIM-	0.0359135	-1.44474
JLIM-	0.159281	-0.797836
JLIM-	0.0820126	-1.08612
JLIM-	0.0716077	-1.14504
JLIM-	0.130968	-0.882835
JLIM-	0.0756923	-1.12095
JLIM-	0.0199247	-1.70061
JLIM-	0.619602	-0.207887
JLIM-	0.0557665	-1.25363
JLIM-	0.00407591	-2.38978
JLIM-	0.126676	-0.897306
JLIM-	0.00133034	-2.87604
JLIM-	0.11644	-0.933897
JLIM-	0.139411	-0.855701
JLIM-	0.184457	-0.734105
JLIM-	0.00790075	-2.10233
JLIM-	0.403216	-0.394462
JLIM-	0.118074	-0.927846
JLIM-	0.0339121	-1.46964
JLIM-	0.00273046	-2.56376
JLIM-	0.0305965	-1.51433
JLIM-	0.0874238	-1.05837
JLIM-	0.0521322	-1.28289
JLIM-	0.117579	-0.92967
JLIM-	0.144243	-0.840906
JLIM-	0.0915019	-1.03857
JLIM-	0.045097	-1.34585
JLIM-	0.100804	-0.996524
JLIM-	0.101015	-0.995615
JLIM-	0.15718	-0.803602
JLIM-	0.00987869	-2.0053
JLIM-	0.154171	-0.811996
JLIM-	0.123412	-0.908641
JLIM-	0.331468	-0.479558
JLIM-	0.0472019	-1.32604
JLIM-	0.608777	-0.215542
JLIM-	0.0799572	-1.09714
JLIM-	0.0452935	-1.34396
JLIM-	0.335413	-0.47442
JLIM-	0.136845	-0.86377
JLIM-	0.00419148	-2.37763
JLIM-	0.0337	-1.47237
JLIM-	0.146737	-0.833461
JLIM-	0.20951	-0.678795
JLIM-	0.192768	-0.714965
JLIM-	0.0220472	-1.65665
JLIM-	0.0284909	-1.54529
JLIM-	0.0305061	-1.51561
JLIM-	0.0216204	-1.66514
JLIM-	0.0149462	-1.82547
JLIM-	0.0626999	-1.20273
JLIM-	0.073976	-1.13091
JLIM-	0.00696113	-2.15732
JLIM-	0.111563	-0.952481
JLIM-	0.00601393	-2.22084
JLIM-	0.00952352	-2.0212
JLIM-	0.00171159	-2.7666
JLIM+	0.564734	-0.248156
JLIM-	0.594129	-0.226119
JLIM-	0.148927	-0.827025
JLIM-	0.230226	-0.637845
JLIM-	0.0485707	-1.31363
JLIM-	0.110699	-0.955856
JLIM-	0.00118818	-2.92512
JLIM-	0.168987	-0.772147
JLIM-	0.0542482	-1.26561
JLIM-	0.145115	-0.838289
JLIM-	0.161687	-0.791326
JLIM-	0.33373	-0.476605
JLIM-	0.203514	-0.691407
JLIM-	0.376557	-0.42417
JLIM-	0.0485702	-1.31363
JLIM-	0.0669909	-1.17398
JLIM-	0.0196922	-1.70571
JLIM-	0.0053821	-2.26905
JLIM-	0.0401676	-1.39612
JLIM-	0.0981786	-1.00798
JLIM-	0.211344	-0.67501
JLIM-	0.0602091	-1.22034
JLIM-	0.0551804	-1.25821
JLIM-	0.160946	-0.79332
JLIM-	0.17108	-0.766801
JLIM-	0.151741	-0.818897
JLIM-	0.0417852	-1.37898
JLIM-	0.112697	-0.948086
JLIM-	0.0349387	-1.45669
JLIM-	0.05915	-1.22804
JLIM-	0.0465397	-1.33218
JLIM-	0.141194	-0.850183
JLIM-	0.202632	-0.693292
JLIM-	0.0265055	-1.57666
JLIM-	0.0205561	-1.68706
JLIM-	0.032965	-1.48195
JLIM-	0.0224041	-1.64967
JLIM-	0.181631	-0.740809
JLIM-	0.218519	-0.66051
JLIM-	0.198017	-0.703297
JLIM-	0.153791	-0.813069
JLIM-	0.0932694	-1.03026
JLIM-	0.428009	-0.368547
JLIM-	0.165234	-0.781902
JLIM-	0.0468904	-1.32892
JLIM-	0.0463448	-1.334
JLIM-	0.229505	-0.639208
JLIM-	0.306667	-0.513333
JLIM-	0.134719	-0.870571
JLIM-	0.0692431	-1.15962
JLIM-	0.0267024	-1.57345
JLIM-	0.0322467	-1.49151
JLIM-	0.0126334	-1.89848
JLIM-	0.00335845	-2.47386
JLIM-	0.0814699	-1.089
JLIM-	0.127171	-0.895613
JLIM-	0.13499	-0.869697
JLIM-	0.113712	-0.944195
JLIM-	0.0796752	-1.09868
JLIM-	0.0475788	-1.32259
JLIM-	0.092893	-1.03202
JLIM-	0.144467	-0.840232
JLIM-	0.0823041	-1.08458
JLIM-	0.105794	-0.97554
JLIM-	0.267575	-0.572555
JLIM-	0.0341944	-1.46605
JLIM-	0.180352	-0.74388
JLIM-	0.0543802	-1.26456
JLIM-	0.0587181	-1.23123
JLIM-	0.210438	-0.676875
JLIM-	0.198241	-0.702806
JLIM-	0.153048	-0.815174
JLIM-	0.242313	-0.615623
JLIM-	0.340539	-0.467833
JLIM-	0.084281	-1.07427
JLIM-	1.01351	0.00582632
JLIM-	0.168149	-0.774306
JLIM-	0.00569986	-2.24414
JLIM-	0.0647961	-1.18845
JLIM-	0.0580218	-1.23641
JLIM-	0.112237	-0.949865
JLIM-	0.00548865	-2.26053
JLIM-	0.116861	-0.93233
JLIM-	0.253787	-0.595531
JLIM-	0.0353992	-1.45101
JLIM-	0.0379302	-1.42102
JLIM-	0.103139	-0.986576
JLIM-	0.226084	-0.64573
JLIM-	0.234854	-0.629202
JLIM-	0.0331058	-1.4801
JLIM-	0.274031	-0.562201
JLIM-	0.0516413	-1.287
JLIM-	0.141719	-0.848573
JLIM-	0.0643665	-1.19134
JLIM-	0.2882	-0.540307
JLIM-	0.233646	-0.631442
JLIM-	0.266283	-0.574656
JLIM-	0.237942	-0.623529
JLIM-	0.130905	-0.883043
JLIM-	0.147459	-0.83133
JLIM-	0.0445854	-1.35081
JLIM-	0.226043	-0.64581
JLIM-	0.417222	-0.379633
JLIM-	0.238817	-0.621935
JLIM-	0.215919	-0.665708
JLIM-	0.109304	-0.961364
JLIM-	0.25786	-0.588616
JLIM-	0.121655	-0.91487
JLIM-	0.0372506	-1.42887
JLIM-	0.0385723	-1.41372
JLIM-	0.10982	-0.959321
JLIM-	0.0832883	-1.07942
JLIM-	0.0209726	-1.67835
JLIM-	0.0160512	-1.79449
JLIM-	0.411469	-0.385663
JLIM-	0.0431562	-1.36496
JLIM-	0.0513839	-1.28917
JLIM-	0.0679382	-1.16789
JLIM-	0.253832	-0.595454
JLIM-	0.0128729	-1.89032
JLIM-	0.0538203	-1.26905
JLIM-	0.0761765	-1.11818
JLIM-	0.111396	-0.953131
JLIM-	0.0178826	-1.74757
JLIM-	0.0377861	-1.42267
JLIM-	0.0111373	-1.95322
JLIM-	0.0413783	-1.38323
JLIM-	0.0248261	-1.60509
JLIM-	0.243801	-0.612964
JLIM-	0.343075	-0.464611
JLIM-	0.147318	-0.831744
JLIM-	0.106418	-0.972984
JLIM-	0.00654854	-2.18386
JLIM-	0.123684	-0.907685
JLIM-	0.0687943	-1.16245
JLIM-	0.211916	-0.673837
JLIM-	0.21237	-0.672907
JLIM-	0.0749347	-1.12532
JLIM-	0.0759565	-1.11944
JLIM-	0.141018	-0.850725
JLIM-	0.106311	-0.973423
JLIM-	0.0342393	-1.46547
JLIM-	0.117463	-0.930099
JLIM-	0.0375767	-1.42508
JLIM-	0.000762837	-3.11757
JLIM-	0.108369	-0.965095
JLIM-	0.079974	-1.09705
JLIM-	0.220916	-0.655773
JLIM-	0.158518	-0.799921
JLIM-	0.00571156	-2.24325
JLIM-	0.0256999	-1.59007
JLIM-	0.351519	-0.454052
JLIM-	0.0429436	-1.3671
JLIM-	0.0749969	-1.12496
JLIM-	0.614416	-0.211538
JLIM-	0.148811	-0.827365
JLIM-	0.01766	-1.75301
JLIM-	0.0446042	-1.35062
JLIM-	0.14184	-0.848202
JLIM-	0.100262	-0.998866
JLIM-	0.0731061	-1.13605
JLIM-	0.0530752	-1.27511
JLIM-	0.167124	-0.776961
JLIM-	0.15523	-0.809025
JLIM-	0.0803958	-1.09477
JLIM-	0.0963014	-1.01637
JLIM-	0.157139	-0.803715
JLIM-	0.136422	-0.865115
JLIM-	0.251961	-0.598667
JLIM-	0.146359	-0.834581
JLIM-	0.978267	-0.00954255
JLIM-	0.440047	-0.356501
JLIM-	0.0534316	-1.2722
JLIM-	0.117367	-0.930453
JLIM-	0.0631432	-1.19967
JLIM-	0.114892	-0.939709
JLIM-	0.100115	-0.999499
JLIM-	0.105999	-0.974696
JLIM-	0.148577	-0.828048
JLIM-	0.0246503	-1.60818
JLIM-	0.149933	-0.824102
JLIM-	0.0472005	-1.32605
JLIM-	0.0751825	-1.12388
JLIM-	0.151459	-0.819705
JLIM-	0.0167553	-1.77585
JLIM-	0.181196	-0.741852
JLIM-	0.0196177	-1.70735
JLIM-	0.0111973	-1.95089
JLIM-	0.112156	-0.950176
JLIM-	0.110478	-0.956724
JLIM-	0.0297525	-1.52648
JLIM-	0.00238443	-2.62262
JLIM-	0.291958	-0.53468
JLIM-	4.62007	0.664648
JLIM-	0.139553	-0.855261
JLIM-	0.142533	-0.846084
JLIM-	0.0943652	-1.02519
JLIM-	0.0686787	-1.16318
JLIM-	0.0119804	-1.92153
JLIM-	0.000742439	-3.12934
JLIM-	0.107321	-0.969316
JLIM-	0.174739	-0.757611
JLIM-	0.00256184	-2.59145
JLIM-	0.0113346	-1.94559
JLIM-	0.0445322	-1.35133
JLIM-	0.0687552	-1.16269
JLIM-	0.152773	-0.815953
JLIM-	0.0396344	-1.40193
JLIM-	0.240259	-0.619319
JLIM-	0.00707481	-2.15029
JLIM-	0.0461956	-1.3354
JLIM-	0.0558035	-1.25334
JLIM-	0.0559316	-1.25234
JLIM-	0.00464625	-2.3329
JLIM-	0.144812	-0.839196
JLIM-	0.824549	-0.0837836
JLIM-	0.960013	-0.0177228
JLIM-	0.361124	-0.442343
JLIM-	0.164682	-0.783354
JLIM-	0.0154975	-1.80974
JLIM-	0.0928699	-1.03213
JLIM-	0.04143	-1.38268
JLIM-	0.101648	-0.992903
JLIM-	0.0963973	-1.01594
JLIM-	0.126706	-0.897202
JLIM-	0.145137	-0.838222
JLIM-	0.107439	-0.968839
JLIM-	0.0613184	-1.21241
JLIM-	0.134482	-0.871336
JLIM-	0.149929	-0.824113
JLIM-	0.131495	-0.881091
JLIM-	0.218276	-0.660994
JLIM-	0.090408	-1.04379
JLIM-	0.122207	-0.912903
JLIM-	0.00819402	-2.0865
JLIM-	0.255885	-0.591956
JLIM-	0.0745543	-1.12753
JLIM-	0.210103	-0.677567
JLIM-	0.193194	-0.714007
JLIM-	0.200006	-0.698957
JLIM-	0.0622207	-1.20606
JLIM-	0.0385079	-1.41445
JLIM-	0.053371	-1.27269
JLIM-	0.106065	-0.974429
JLIM-	0.0631033	-1.19995
JLIM-	0.00312344	-2.50537
JLIM-	0.0408897	-1.38839
JLIM-	0.0276622	-1.55811
JLIM-	0.315687	-0.500743
JLIM-	0.296963	-0.527298
JLIM-	0.0685909	-1.16373
JLIM-	0.240615	-0.618678
JLIM-	0.0250268	-1.60159
JLIM-	0.0279623	-1.55343
JLIM+	0.685074	-0.164262
JLIM+	0.581363	-0.235553
JLIM-	0.0411349	-1.38579
JLIM-	0.238299	-0.622878
JLIM-	0.0112421	-1.94915
JLIM-	0.0281253	-1.5509
JLIM-	0.0273238	-1.56346
JLIM-	0.00148412	-2.82853
JLIM-	0.000768896	-3.11413
JLIM-	0.00747329	-2.12649
JLIM-	0.333481	-0.476929
JLIM-	0.018218	-1.7395
JLIM-	0.0840494	-1.07547
JLIM-	0.178576	-0.748176
JLIM-	0.192245	-0.716144
JLIM-	0.125344	-0.901896
JLIM-	0.0460291	-1.33697
JLIM-	0.0536217	-1.27066
JLIM-	0.0343272	-1.46436
JLIM-	0.074186	-1.12968
JLIM-	0.165753	-0.780538
JLIM-	0.426721	-0.369856
JLIM-	0.0902443	-1.04458
JLIM-	0.025798	-1.58841
JLIM-	0.0589565	-1.22947
JLIM-	0.162393	-0.789433
JLIM-	0.150399	-0.822755
JLIM-	0.191139	-0.718651
JLIM-	0.0440168	-1.35638
JLIM-	0.016724	-1.77666
JLIM-	0.197437	-0.704572
[truncated: 14,653 more rows]

## Sheet: e
JLIM_p	log JLIM_p	alpha
1	0	0.313858
0.99	0.00436481	0.103136
1	0	0.234553
0.97	0.0132283	0.155243
0.95	0.0222764	0.165989
0.98	0.00877392	0.153418
1	0	0.0401975
1	0	0.00744572
1	0	0.162987
0.99	0.00436481	0.0338596
1	0	0.110375
0.86	0.0655015	0.285652
0.82	0.0861861	0.33878
1	0	0.233461
1	0	0.048105
1	0	0.0912678
1	0	0.00147112
0.89	0.05061	0.0237944
1	0	0.280077
0.99	0.00436481	0.0702005
1	0	0.0600027
1	0	0.0896463
1	0	0.0540561
1	0	0.0232368
0.94	0.0268721	0.142731
0.95	0.0222764	0.198585
0.91	0.0409586	0.353299
0.98	0.00877392	0.066588
0.96	0.0177288	0.239738
0.96	0.0177288	0.00333815
0.93	0.0315171	0.103354
1	0	0.0718186
0.94	0.0268721	0.119026
0.91	0.0409586	0.0478363
1	0	0.123465
0.64	0.19382	0.037753
0.72	0.142668	0.0467048
1	0	0.0221743
1	0	0.0307469
1	0	0.13118
1	0	0.112742
1	0	0.135781
0.99	0.00436481	0.0253045
0.97	0.0132283	0.0165037
0.98	0.00877392	0.192915
0.51	0.29243	0.0360818
0.51	0.29243	0.149358
0.79	0.102373	0.0652836
0.74	0.130768	0.00443083
0.97	0.0132283	0.196507
0.95	0.0222764	0.0718424
0.84	0.0757207	0.0794088
0.99	0.00436481	0.0342333
0.92	0.0362122	0.0246929
1	0	0.103584
5e-05	4.30103	0.426175
0.93	0.0315171	0.106472
0.93	0.0315171	0.0601807
0.92	0.0362122	0.243798
0.92	0.0362122	0.132038
0.92	0.0362122	0.573678
1	0	0.0687393
1	0	0.00743655
1	0	0.0191226
0.99	0.00436481	0.0133545
1	0	0.00995547
0.99	0.00436481	0.0313143
0.89	0.05061	0.0594008
0.71	0.148742	0.054514
0.85	0.0705811	0.0488569
1	0	0.575017
0.98	0.00877392	0.0491434
1	0	0.266501
0.85	0.0705811	0.264485
1	0	0.0688838
1	0	0.224836
0.79	0.102373	0.0176994
1	0	0.295936
1	0	0.0450246
1	0	0.15756
0.99	0.00436481	0.000346171
0.93	0.0315171	0.0338624
0.01395	1.85543	0.204591
0.99	0.00436481	0.0344427
0.68	0.167491	0.0345365
0.87	0.0604807	0.192985
0.66	0.180456	0.110167
0.97	0.0132283	0.0979019
0.97	0.0132283	0.154991
0.68	0.167491	0.012148
0.95	0.0222764	0.00902975
0.01996	1.69984	0.792032
0.99	0.00436481	0.0405891
0.77	0.113509	0.14339
1	0	0.135336
0.98	0.00877392	0.155691
0.97	0.0132283	0.0423549
0.97	0.0132283	0.445186
0.94	0.0268721	0.0885369
0.97	0.0132283	0.251729
1	0	0.242144
0.82	0.0861861	0.199885
0.25	0.60206	0.28427
0.27	0.568636	0.438753
0.83	0.0809219	0.132161
0.79	0.102373	0.0713381
0.32	0.49485	0.0827244
1	0	0.170259
1	0	0.198291
1	0	0.110069
0.95	0.0222764	0.171472
0.86	0.0655015	0.0352483
1	0	0.0305501
0.94	0.0268721	0.096797
0.95	0.0222764	0.0976353
0.65	0.187087	0.0577518
1	0	0.132926
0.94	0.0268721	0.0166999
0.98	0.00877392	0.032411
0.92	0.0362122	0.255325
0.98	0.00877392	0.0221696
0.96	0.0177288	0.00356721
0.72	0.142668	0.0207495
0.89	0.05061	7.22589
0.96	0.0177288	0.0348907
0.96	0.0177288	0.0188927
0.68	0.167491	0.114623
0.89	0.05061	0.150665
1	0	0.0646306
0.99	0.00436481	0.0121392
0.98	0.00877392	0.544339
0.97	0.0132283	0.349065
1	0	0.23113
0.84	0.0757207	0.0795681
1	0	0.134188
0.9	0.0457575	0.0839061
0.9	0.0457575	0.188313
0.92	0.0362122	0.0833186
0.99	0.00436481	0.0465945
1	0	0.0322759
1	0	0.3295
1	0	0.244616
0.98	0.00877392	0.044794
1	0	0.510552
0.42	0.376751	0.941065
1	0	0.269686
1	0	0.136701
0.97	0.0132283	0.171995
0.98	0.00877392	0.00127943
0.98	0.00877392	0.102669
0.97	0.0132283	0.373465
0.65	0.187087	0.11114
1	0	0.19498
1	0	0.0601728
0.98	0.00877392	0.107579
0.98	0.00877392	0.246507
0.94	0.0268721	0.22294
0.98	0.00877392	0.187682
0.84	0.0757207	0.0416817
1	0	0.193495
1	0	0.122561
1	0	0.0909567
1	0	0.04132
0.98	0.00877392	0.190222
1	0	0.117264
0.98	0.00877392	0.0552714
0.98	0.00877392	0.0988697
0.98	0.00877392	0.0260259
1	0	0.0910568
0.97	0.0132283	0.0371183
0.76	0.119186	0.0955712
0.73	0.136677	0.0497535
0.75	0.124939	0.0120229
1	0	0.393995
0.97	0.0132283	0.293305
0.73	0.136677	0.00634025
0.35	0.455932	0.892193
1	0	0.0403007
0.92	0.0362122	0.109641
0.92	0.0362122	0.168308
0.88	0.0555173	0.0497344
0.88	0.0555173	0.0263768
0.88	0.0555173	0.0480707
0.87	0.0604807	0.016519
1	0	0.0841649
0.66	0.180456	0.0835783
0.97	0.0132283	0.0112846
1	0	0.020532
0.00263	2.58004	0.120183
0.12	0.920819	0.0795594
0.77	0.113509	0.102
1	0	0.0233723
0.33	0.481486	0.0183147
0.00011	3.95861	0.349683
0.96	0.0177288	0.12269
0.67	0.173925	7.28784
0.99	0.00436481	0.0215224
0.79	0.102373	0.33756
1	0	0.0423994
0.97	0.0132283	0.189081
0.92	0.0362122	0.101247
0.99	0.00436481	0.0978808
0.96	0.0177288	0.119202
0.86	0.0655015	0.0448002
0.96	0.0177288	0.136954
1	0	0.0565499
0.92	0.0362122	0.0294039
0.7	0.154902	0.199799
1	0	0.167978
1	0	0.0731895
0.94	0.0268721	0.171832
0.95	0.0222764	0.0656315
1	0	0.14297
0.86	0.0655015	0.31919
1	0	0.0366807
1	0	0.0328343
0.9	0.0457575	0.107184
0.92	0.0362122	0.0795485
0.99	0.00436481	0.258692
0.98	0.00877392	0.246015
0.98	0.00877392	0.319183
1	0	0.161906
1	0	0.133494
1	0	0.189592
0.98	0.00877392	0.208566
0.00113	2.94692	0.402002
0.55	0.259637	0.0880412
0.78	0.107905	0.0525267
0.87	0.0604807	0.101636
0.91	0.0409586	0.17614
0.91	0.0409586	0.187957
1	0	0.238373
1	0	0.373229
0.98	0.00877392	0.0647913
0.98	0.00877392	0.0155043
0.98	0.00877392	0.00497325
0.98	0.00877392	0.0970679
0.91	0.0409586	0.0547678
0.9	0.0457575	0.0698735
0.84	0.0757207	0.0782409
0.02276	1.64283	0.200737
0.01417	1.84863	0.182915
0.15	0.823909	0.220424
0.99	0.00436481	0.165101
1	0	0.0790025
0.87	0.0604807	0.168901
0.32	0.49485	0.238846
0.85	0.0705811	0.339137
0.95	0.0222764	0.213317
0.98	0.00877392	0.00170376
0.95	0.0222764	0.28106
0.93	0.0315171	0.0465304
0.9	0.0457575	0.0829993
0.73	0.136677	0.119244
0.73	0.136677	0.117798
0.93	0.0315171	0.074576
0.97	0.0132283	0.0235251
0.91	0.0409586	0.104224
0.98	0.00877392	0.0398066
0.85	0.0705811	0.187599
0.93	0.0315171	0.078247
0.95	0.0222764	0.0532151
0.91	0.0409586	0.293697
1	0	0.0969387
1	0	0.287804
0.99	0.00436481	0.0930202
0.99	0.00436481	0.133296
0.99	0.00436481	0.109417
0.64	0.19382	0.0488271
0.97	0.0132283	0.0468069
0.94	0.0268721	0.155481
0.93	0.0315171	0.118767
0.83	0.0809219	0.211615
0.93	0.0315171	0.0982827
0.83	0.0809219	0.183016
0.11	0.958607	0.0264581
1	0	0.129641
1	0	0.061371
1	0	0.149319
0.75	0.124939	0.186093
1	0	0.103252
0.10457	0.980593	0.122034
1	0	0.188088
1	0	0.219573
0.95	0.0222764	0.118901
0.58	0.236572	0.142253
0.97	0.0132283	0.0304989
0.97	0.0132283	0.0148304
0.97	0.0132283	0.0442065
1	0	0.0620995
1	0	0.0782326
0.92	0.0362122	0.0529292
1	0	0.0320185
1	0	0.0716587
1	0	0.0686293
0.93	0.0315171	0.11191
0.97	0.0132283	0.0134623
0.98	0.00877392	0.0342879
0.99	0.00436481	0.0272827
0.83	0.0809219	0.178694
0.99	0.00436481	3.2533
0.99	0.00436481	0.000150488
0.96	0.0177288	0.0489859
0.93	0.0315171	0.0987744
1	0	0.0186835
1	0	0.000159248
0.2	0.69897	0.431322
1	0	0.0535217
0.91	0.0409586	0.263756
0.93	0.0315171	0.173905
0.96	0.0177288	0.136931
0.91	0.0409586	0.0956889
0.96	0.0177288	0.179996
1	0	0.0226617
0.05064	1.29551	0.0920182
0.96	0.0177288	0.0424474
0.99	0.00436481	0.0214004
1	0	0.0122008
0.92	0.0362122	0.12762
0.97	0.0132283	0.274119
0.92	0.0362122	0.192721
0.91	0.0409586	0.0934422
0.45	0.346787	0.15275
0.83	0.0809219	0.157817
0.96	0.0177288	0.0294887
1	0	0.000616717
1	0	0.0194615
0.88	0.0555173	0.178989
0.0002	3.69897	0.135182
1	0	0.0431329
0.81	0.091515	0.155137
0.99	0.00436481	8.75832
0.86	0.0655015	0.241215
0.99	0.00436481	0.0480582
0.95	0.0222764	0.278155
0.92	0.0362122	0.149808
0.93	0.0315171	0.0745433
0.89	0.05061	0.155799
0.98	0.00877392	0.0875948
0.96	0.0177288	0.0336101
1	0	0.17057
1	0	0.0316536
1	0	0.00482269
1	0	0.032954
0.18	0.744727	0.207222
0.9	0.0457575	0.296627
0.99	0.00436481	0.188206
0.89	0.05061	0.106066
0.9	0.0457575	0.139817
0.89	0.05061	0.15847
0.9	0.0457575	0.15832
0.99	0.00436481	0.188719
0.9	0.0457575	0.204157
0.98	0.00877392	0.301481
0.95	0.0222764	0.0331513
0.99	0.00436481	0.176695
0.63	0.200659	0.148128
0.98	0.00877392	0.00526095
0.94	0.0268721	0.00385284
0.94	0.0268721	2.88465e-05
0.9	0.0457575	0.0267896
0.92	0.0362122	0.0916944
1	0	0.373685
0.95	0.0222764	0.169387
0.95	0.0222764	0.142741
1	0	0.0291673
1	0	0.147369
0.95	0.0222764	0.404955
0.95	0.0222764	0.0149944
0.87	0.0604807	0.109894
0.97	0.0132283	0.103415
1	0	0.281267
1	0	0.0273328
1	0	0.0195425
1	0	0.258353
1	0	0.0501173
1	0	0.0709773
0.94	0.0268721	0.0313655
1	0	0.26234
0.99	0.00436481	0.0331753
0.9	0.0457575	0.159868
0.96	0.0177288	0.200028
0.00382	2.41794	0.0614735
1	0	0.0485727
0.92	0.0362122	0.11073
0.82	0.0861861	0.370381
1	0	0.224889
0.9	0.0457575	0.0562078
0.95	0.0222764	0.133284
1	0	0.0886227
0.71	0.148742	0.057397
1	0	0.106364
0.77	0.113509	0.105489
0.18	0.744727	0.428366
0.63	0.200659	0.450585
0.95	0.0222764	0.0551541
0.61	0.21467	0.0177263
0.99	0.00436481	0.219997
0.97	0.0132283	0.0195388
0.98	0.00877392	0.223561
0.66	0.180456	0.0661265
0.99	0.00436481	0.090751
0.96	0.0177288	0.159886
0.99	0.00436481	0.263692
0.91	0.0409586	0.0148848
0.82	0.0861861	0.0243261
0.82	0.0861861	0.0172768
0.82	0.0861861	0.040862
0.95	0.0222764	0.0309375
0.9	0.0457575	0.132936
0.95	0.0222764	0.165847
0.91	0.0409586	0.155111
1	0	0.306999
0.99	0.00436481	0.00411994
1	0	0.119571
1	0	0.0292977
0.98	0.00877392	0.451273
1	0	0.0388587
0.98	0.00877392	0.0154418
0.64	0.19382	0.00375583
0.93	0.0315171	0.105099
0.95	0.0222764	0.158072
0.53	0.275724	0.219099
1	0	0.0690048
0.95	0.0222764	0.0158591
0.92	0.0362122	0.0374177
0.86	0.0655015	0.449461
1	0	0.0798482
0.97	0.0132283	0.0415336
1	0	0.0248956
1	0	0.311611
1	0	0.118987
0.91	0.0409586	0.077377
0.85	0.0705811	0.0828487
0.85	0.0705811	0.0658188
0.9	0.0457575	0.0255887
0.89	0.05061	0.0858926
0.75	0.124939	0.0353922
1	0	0.0536331
1	0	0.00426918
1	0	0.0943994
0.47	0.327902	0.182841
0.95	0.0222764	0.0547168
0.75	0.124939	0.0569122
0.77	0.113509	0.0183825
0.71	0.148742	0.0551313
1	0	0.000677297
0.79	0.102373	0.196762
0.99	0.00436481	0.408356
1	0	0.0837163
1	0	0.0247008
1	0	0.00906694
1	0	0.10597
1	0	0.0010188
0.74	0.130768	0.0921727
0.55	0.259637	0.0281976
0.98	0.00877392	0.0202889
0.99	0.00436481	0.255284
1	0	0.121489
1	0	0.134449
0.96	0.0177288	0.0865546
0.94	0.0268721	0.174902
0.9	0.0457575	0.50975
0.94	0.0268721	0.04429
1e-05	5	0.302984
0.93	0.0315171	0.0459933
1	0	0.0642713
0.78	0.107905	0.136778
0.99	0.00436481	0.225562
0.95	0.0222764	0.0123962
0.97	0.0132283	0.0669438
0.84	0.0757207	0.154883
1	0	0.0835629
0.7	0.154902	0.00949287
0.93	0.0315171	0.181009
0.92	0.0362122	0.0742436
0.66	0.180456	0.0115225
0.91	0.0409586	0.00707857
0.96	0.0177288	0.141647
0.99	0.00436481	0.02737
1	0	0.0796284
1	0	9.86591
0.91	0.0409586	8.93511
1	0	4.82409
0.96	0.0177288	0.495304
1	0	0.15801
0.89	0.05061	5.63285
0.00013	3.88606	0.116727
0.96	0.0177288	0.00254902
0.95	0.0222764	0.441176
0.79	0.102373	0.248534
0.99	0.00436481	0.0871932
1	0	0.140424
1	0	0.0413757
0.91	0.0409586	0.060034
0.97	0.0132283	0.0884987
0.97	0.0132283	0.11515
0.85	0.0705811	0.179694
0.94	0.0268721	0.195417
0.97	0.0132283	0.233245
0.89	0.05061	0.0737556
0.99	0.00436481	0.31109
0.95	0.0222764	0.0106684
0.96	0.0177288	0.221515
0.43	0.366532	0.0605834
0.91	0.0409586	0.0462553
1	0	0.118452
0.88	0.0555173	0.146338
0.93	0.0315171	0.0954034
0.99	0.00436481	0.404018
0.89	0.05061	0.132418
0.98	0.00877392	0.00544166
0.98	0.00877392	0.000553053
0.98	0.00877392	0.0376055
0.95	0.0222764	0.301838
1	0	0.0261576
1	0	0.0164813
0.98	0.00877392	0.136866
1	0	0.132651
1	0	0.058545
0.91	0.0409586	0.147655
0.98	0.00877392	0.0185176
0.99	0.00436481	0.114958
0.96	0.0177288	0.0514638
0.89	0.05061	0.326346
0.76	0.119186	0.187324
0.92	0.0362122	0.152314
0.22	0.657577	0.0387895
1	0	0.0578363
0.96	0.0177288	0.00302305
0.91	0.0409586	0.239679
0.63	0.200659	0.0121404
0.95	0.0222764	0.447679
0.94	0.0268721	0.403152
0.94	0.0268721	0.250709
1	0	0.174698
1	0	0.03613
0.94	0.0268721	0.268179
0.93	0.0315171	0.0709956
0.97	0.0132283	0.0941542
0.15	0.823909	0.214858
0.98	0.00877392	0.336284
1	0	0.0169487
0.8	0.09691	0.0386721
0.98	0.00877392	0.153655
0.43	0.366532	0.347366
0.49	0.309804	0.307274
0.94	0.0268721	0.288627
0.97	0.0132283	0.231092
1	0	0.299161
0.97	0.0132283	0.0268877
1	0	0.339484
0.99	0.00436481	0.29414
0.99	0.00436481	0.0838122
1	0	0.297994
0.98	0.00877392	0.329072
1	0	0.00380716
1	0	0.332741
0.93	0.0315171	0.0532392
0.9	0.0457575	0.176442
1	0	0.280959
0.92	0.0362122	0.0855736
1	0	0.180825
0.46	0.337242	0.117903
0.96	0.0177288	0.0897738
1	0	0.163585
1	0	0.00369618
0.75	0.124939	0.388809
0.74	0.130768	0.112361
0.67	0.173925	0.277783
0.97	0.0132283	0.16123
0.61	0.21467	0.0315697
0.77	0.113509	0.0647266
0.97	0.0132283	0.00304146
0.68	0.167491	0.0347133
1	0	0.113567
0.9	0.0457575	0.0692014
1	0	0.00673125
1	0	0.00888231
0.95	0.0222764	0.0678624
1	0	0.243506
1	0	0.212902
0.53	0.275724	0.191914
0.53	0.275724	0.205872
0.54	0.267606	0.125441
0.54	0.267606	0.16804
0.86	0.0655015	0.139847
0.93	0.0315171	0.00209147
0.97	0.0132283	0.0413525
0.96	0.0177288	0.0185543
0.84	0.0757207	0.0294907
0.99	0.00436481	0.0568817
0.95	0.0222764	0.00354293
1	0	0.0526737
1	0	0.0907677
1	0	0.0786183
1	0	0.228415
0.86	0.0655015	0.0909812
0.57	0.244125	0.0949081
1	0	0.147183
0.14	0.853872	0.104308
0.49	0.309804	0.724261
0.44	0.356547	0.214985
0.76	0.119186	0.0198511
0.93	0.0315171	0.176208
0.93	0.0315171	0.51248
0.61	0.21467	0.229694
0.94	0.0268721	0.0895863
1	0	0.116841
0.99	0.00436481	0.0950064
0.64	0.19382	0.235719
0.91	0.0409586	0.118532
0.91	0.0409586	0.076439
0.62	0.207608	0.121173
0.77	0.113509	0.239705
0.87	0.0604807	0.0540231
0.69	0.161151	0.0582799
0.83	0.0809219	0.0696755
0.88	0.0555173	0.0178049
0.89	0.05061	0.0336933
0.29	0.537602	0.0369454
0.6	0.221849	0.109712
0.99	0.00436481	0.093342
0.98	0.00877392	0.0222304
0.98	0.00877392	0.00590422
1	0	0.0303891
0.00279	2.5544	0.0622788
1	0	0.024569
0.92	0.0362122	0.273157
1	0	0.0683419
1	0	0.141444
1	0	0.114925
0.99	0.00436481	0.0948883
0.92	0.0362122	0.574438
0.36	0.443697	0.0210641
0.89	0.05061	0.0138379
0.93	0.0315171	0.00815181
0.89	0.05061	0.0291479
0.79	0.102373	0.00994526
1	0	0.126054
0.93	0.0315171	0.165921
0.99	0.00436481	0.224394
1	0	0.126641
0.95	0.0222764	0.00391341
1	0	0.00149836
0.96	0.0177288	0.115039
0.99	0.00436481	0.151931
0.96	0.0177288	0.0372674
1	0	0.056867
0.87	0.0604807	0.0100742
0.95	0.0222764	0.105473
0.98	0.00877392	0.0626113
0.98	0.00877392	0.0863184
1	0	0.012159
1	0	0.00903549
0.85	0.0705811	0.00256934
0.99	0.00436481	0.353784
0.93	0.0315171	0.0589042
0.29	0.537602	0.0288066
0.69	0.161151	4.8321
0.57	0.244125	0.0767201
0.94	0.0268721	0.067478
1	0	0.0172118
0.2	0.69897	0.041441
0.95	0.0222764	0.161628
0.25	0.60206	0.0543185
0.35	0.455932	0.152016
0.94	0.0268721	4.44083
0.99	0.00436481	0.176571
1	0	0.430991
0.01323	1.87844	0.0153541
0.64	0.19382	0.0554493
0.78	0.107905	0.0680822
0.74	0.130768	0.070971
0.00457	2.34008	0.0605919
0.92	0.0362122	0.0465577
1	0	0.052033
0.97	0.0132283	0.103794
0.54	0.267606	0.0427172
1	0	0.0570072
0.98	0.00877392	0.447346
0.46	0.337242	0.0211441
1	0	0.0391915
0.76	0.119186	0.19931
0.23	0.638272	0.135848
0.89	0.05061	0.0136918
0.67	0.173925	0.224011
1	0	0.128056
1	0	0.148247
1	0	0.0874832
0.94	0.0268721	0.209416
0.94	0.0268721	0.209275
0.92	0.0362122	0.0147101
0.98	0.00877392	0.0332767
0.72	0.142668	0.0404852
0.99	0.00436481	0.11581
0.96	0.0177288	0.0677451
0.89	0.05061	0.0683157
0.99	0.00436481	0.212353
0.94	0.0268721	0.0372696
0.79	0.102373	0.179479
0.99	0.00436481	0.179732
0.88	0.0555173	0.199447
0.97	0.0132283	0.0134632
1	0	0.715196
0.99	0.00436481	0.108692
1	0	0.0111846
1	0	0.0805028
0.7	0.154902	0.0533432
0.99	0.00436481	0.285997
0.78	0.107905	0.260195
1	0	0.0467318
1	0	0.0601676
0.94	0.0268721	0.0182277
0.75	0.124939	0.00744545
0.42	0.376751	0.136345
1	0	0.0945019
1	0	0.198697
0.95	0.0222764	0.390978
0.95	0.0222764	0.369809
1	0	0.0874962
1	0	0.0684053
0.98	0.00877392	0.0334287
0.97	0.0132283	0.436985
0.97	0.0132283	0.149249
0.0523	1.2815	0.131405
1	0	0.0743538
1	0	0.0935636
0.96	0.0177288	0.0645533
1	0	0.0816671
1	0	0.0745656
0.96	0.0177288	0.0489923
0.58	0.236572	0.0618042
0.93	0.0315171	0.119011
1	0	0.0890556
0.55	0.259637	0.0765474
0.93	0.0315171	0.115349
0.53	0.275724	0.023589
1	0	0.0397192
0.53	0.275724	0.0869126
0.97	0.0132283	0.0673745
1	0	0.286341
0.00528	2.27737	0.212177
0.64	0.19382	0.0422856
0.99	0.00436481	0.478668
0.87	0.0604807	0.0639777
0.88	0.0555173	0.0335052
0.92	0.0362122	0.0357144
1	0	0.0107204
0.99	0.00436481	0.140052
0.99	0.00436481	0.134494
0.99	0.00436481	0.31166
0.99	0.00436481	0.295276
0.99	0.00436481	0.272005
0.65	0.187087	0.446344
0.84	0.0757207	0.128169
0.93	0.0315171	0.03269
0.94	0.0268721	0.0287613
1	0	0.000766263
0.99	0.00436481	0.0447364
1	0	0.0570178
0.97	0.0132283	0.263939
0.95	0.0222764	0.405696
0.98	0.00877392	0.0724564
0.79	0.102373	0.0810458
0.53	0.275724	0.0929399
0.79	0.102373	0.134587
0.94	0.0268721	0.193073
0.98	0.00877392	0.12231
0.95	0.0222764	0.00212625
1	0	0.107151
0.97	0.0132283	0.0595655
0.84	0.0757207	0.288404
1	0	0.157048
1	0	0.0659111
0.98	0.00877392	0.198185
1	0	0.16011
0.74	0.130768	0.093603
0.95	0.0222764	0.139702
1	0	0.00250352
1	0	0.0732895
0.95	0.0222764	0.107509
0.6	0.221849	0.0827003
0.95	0.0222764	0.0756603
0.99	0.00436481	0.125102
0.92	0.0362122	0.264943
1	0	0.197665
0.87	0.0604807	0.31705
0.87	0.0604807	0.0693082
0.03082	1.51117	0.129075
0.8	0.09691	0.203154
0.95	0.0222764	0.264556
0.76	0.119186	0.0059746
0.98	0.00877392	0.103624
0.98	0.00877392	0.148792
0.96	0.0177288	0.0415241
1	0	0.128869
0.82	0.0861861	0.013965
0.83	0.0809219	0.0747457
1	0	0.0157929
0.99	0.00436481	0.104136
0.57	0.244125	0.137989
1	0	0.353273
0.99	0.00436481	0.0757309
0.98	0.00877392	0.154023
0.43	0.366532	0.289158
0.88	0.0555173	0.0782128
0.94	0.0268721	0.0365257
0.96	0.0177288	0.0448208
0.77	0.113509	0.401866
0.77	0.113509	0.0115305
0.86	0.0655015	0.0571212
0.88	0.0555173	0.0719411
0.9	0.0457575	0.112607
0.89	0.05061	0.00260052
0.61	0.21467	0.120328
0.83	0.0809219	0.1208
0.41	0.387216	0.111082
0.47	0.327902	0.0904811
0.41	0.387216	0.155805
0.85	0.0705811	0.0515183
0.69	0.161151	0.168254
0.99	0.00436481	0.0199798
0.97	0.0132283	0.00736156
0.99	0.00436481	0.0742847
0.96	0.0177288	0.0081916
0.97	0.0132283	0.0286466
0.95	0.0222764	0.0149272
0.92	0.0362122	0.0250378
0.88	0.0555173	0.0955235
0.88	0.0555173	0.179204
0.88	0.0555173	0.130743
0.91	0.0409586	0.0714225
0.35	0.455932	0.207417
0.99	0.00436481	0.110581
0.98	0.00877392	0.0197699
0.93	0.0315171	0.0500302
0.72	0.142668	0.016217
1	0	0.0605739
0.99	0.00436481	0.101015
0.99	0.00436481	0.115329
0.91	0.0409586	0.0241429
0.96	0.0177288	0.082071
0.98	0.00877392	0.0274294
1	0	0.284616
0.98	0.00877392	0.0120077
0.97	0.0132283	0.0456191
0.98	0.00877392	0.0277714
0.94	0.0268721	0.351492
1	0	0.00362114
1	0	0.00932694
0.48	0.318759	0.10165
0.92	0.0362122	0.113646
0.71	0.148742	0.0290977
0.99	0.00436481	0.093677
0.79	0.102373	0.176035
0.97	0.0132283	0.345378
0.99	0.00436481	0.182832
0.8	0.09691	0.0405703
0.22	0.657577	0.154487
0.99	0.00436481	0.00951607
0.95	0.0222764	0.0393967
0.91	0.0409586	0.0244324
0.98	0.00877392	0.0940429
0.98	0.00877392	0.0921365
1	0	0.0289893
1	0	0.192988
1	0	0.170272
0.99	0.00436481	0.0679524
0.99	0.00436481	0.174424
0.99	0.00436481	0.149155
1	0	0.701607
0.99	0.00436481	0.357169
0.99	0.00436481	0.279556
0.99	0.00436481	0.32428
0.97	0.0132283	0.111119
1	0	0.211642
1	0	0.53954
1	0	0.428976
0.82	0.0861861	0.181402
0.81	0.091515	0.048309
0.94	0.0268721	0.0503702
1	0	0.00118082
0.97	0.0132283	0.131488
1	0	0.0979407
0.92	0.0362122	0.382717
0.99	0.00436481	0.12664
0.95	0.0222764	0.137006
0.99	0.00436481	0.0817656
0.96	0.0177288	0.0997564
0.98	0.00877392	0.194513
0.97	0.0132283	0.33638
0.97	0.0132283	0.0184923
0.99	0.00436481	0.0403588
0.85	0.0705811	4.20992
0.95	0.0222764	0.00817063
0.74	0.130768	0.213405
0.74	0.130768	0.0799734
0.86	0.0655015	0.199607
1	0	0.163705
0.99	0.00436481	0.130432
0.97	0.0132283	0.0883398
1	0	0.042651
0.91	0.0409586	0.0935835
0.99	0.00436481	0.0145365
1	0	0.112581
0.98	0.00877392	0.0227985
1	0	0.0389845
0.98	0.00877392	0.0570734
0.91	0.0409586	0.260353
0.82	0.0861861	0.209261
0.98	0.00877392	0.00809009
1	0	0.0747225
0.92	0.0362122	0.0179971
1	0	0.0978395
0.9	0.0457575	0.155607
1	0	0.393085
0.94	0.0268721	0.196085
0.92	0.0362122	0.166078
1	0	0.0889332
0.67	0.173925	0.13969
1e-05	5	0.250039
0.79	0.102373	6.33872
0.91	0.0409586	0.00188441
0.84	0.0757207	0.341572
1	0	0.0851058
1	0	0.0100537
1	0	0.0242023
1	0	0.0293433
1	0	0.0326769
1	0	0.0116487
1	0	0.0213477
1	0	0.0597655
0.97	0.0132283	0.0825971
0.92	0.0362122	0.0272763
0.05915	1.22805	0.21418
0.93	0.0315171	0.0367819
1	0	0.00753321
1	0	0.0879308
1	0	0.116156
0.87	0.0604807	0.0449104
0.0001	4	0.437102
0.97	0.0132283	0.0754416
0.97	0.0132283	0.0512221
0.96	0.0177288	0.0873514
0.89	0.05061	0.0333769
0.88	0.0555173	0.0602475
0.9	0.0457575	3.51972
1	0	0.0011923
0.98	0.00877392	0.0621052
0.98	0.00877392	0.0121563
0.99	0.00436481	0.0297513
0.99	0.00436481	0.0154247
0.99	0.00436481	0.0208518
1	0	0.456383
0.96	0.0177288	0.163337
0.98	0.00877392	0.0623513
0.96	0.0177288	0.105014
0.93	0.0315171	0.275061
1	0	0.226814
1	0	0.0934429
0.94	0.0268721	0.0359458
0.87	0.0604807	0.0751771
0.94	0.0268721	0.0170174
0.88	0.0555173	0.0991146
0.95	0.0222764	0.923502
0.71	0.148742	0.00937705
0.73	0.136677	0.0980376
0.99	0.00436481	0.0775944
0.73	0.136677	0.0588266
0.72	0.142668	0.0794648
0.95	0.0222764	0.0635969
1	0	0.287522
1	0	0.0651537
1	0	0.0903488
0.8	0.09691	0.0572201
0.51	0.29243	0.0942278
0.9	0.0457575	0.188387
0.88	0.0555173	0.018678
0.94	0.0268721	0.0363785
0.94	0.0268721	0.0881558
0.00039	3.40894	0.279558
0.00094	3.02687	0.560588
0.88	0.0555173	0.0504479
0.98	0.00877392	0.0149696
1	0	0.0244042
0.95	0.0222764	0.297479
1	0	0.0482057
1	0	0.11857
1e-05	5	0.623156
0.74	0.130768	0.0475401
0.95	0.0222764	0.224727
0.95	0.0222764	0.0429364
1	0	0.11467
0.98	0.00877392	0.0277509
1	0	0.0215236
0.46	0.337242	0.499358
1	0	0.132393
3e-05	4.52288	0.104303
3e-05	4.52288	0.0987855
0.91	0.0409586	0.246919
0.91	0.0409586	0.204835
0.31	0.508638	0.44054
0.92	0.0362122	0.271462
0.97	0.0132283	0.339925
0.63	0.200659	0.0284202
1	0	0.163427
0.64	0.19382	0.238776
0.79	0.102373	0.061457
1	0	0.116144
1	0	0.0487579
1	0	0.085826
1	0	0.0246159
1	0	0.00911434
1	0	0.103236
0.97	0.0132283	0.00554644
0.88	0.0555173	0.0952662
0.76	0.119186	0.115405
0.87	0.0604807	0.0884607
1	0	0.0346969
0.9	0.0457575	0.0725432
1	0	0.0367745
0.29	0.537602	0.288691
0.98	0.00877392	0.274493
0.79	0.102373	0.224877
0.08428	1.07428	0.464353
0.96	0.0177288	0.114167
0.71	0.148742	0.214821
1	0	0.0736856
1	0	0.0658839
0.84	0.0757207	0.048706
0.97	0.0132283	0.0744874
0.96	0.0177288	0.482964
1	0	0.0180517
0.89	0.05061	0.0928866
0.94	0.0268721	0.0934592
1	0	0.0245538
1	0	0.136351
1	0	0.0221426
1	0	0.117647
0.6	0.221849	0.0520223
1	0	0.0302215
0.77	0.113509	0.0240284
0.58	0.236572	0.108174
0.45	0.346787	0.110575
0.73	0.136677	0.0102351
0.73	0.136677	0.00642881
1	0	5.74699
0.79	0.102373	0.136337
0.94	0.0268721	0.0390028
0.97	0.0132283	0.192595
1	0	0.0111968
0.96	0.0177288	0.295745
0.93	0.0315171	0.186337
1	0	0.0168982
1	0	0.0569587
0.04246	1.37202	0.135308
0.94	0.0268721	0.156352
0.81	0.091515	0.0457837
0.95	0.0222764	0.0824041
0.89	0.05061	0.0151727
1	0	0.0143431
0.99	0.00436481	0.46485
0.97	0.0132283	0.0593735
0.97	0.0132283	0.034657
0.81	0.091515	0.418651
0.98	0.00877392	0.443452
1	0	0.115492
0.99	0.00436481	0.0727454
0.99	0.00436481	0.0567802
0.96	0.0177288	0.0333103
0.99	0.00436481	0.0289572
0.96	0.0177288	0.15121
0.96	0.0177288	0.0574454
0.92	0.0362122	0.159387
1	0	0.0142874
0.97	0.0132283	0.106311
0.99	0.00436481	0.17983
0.99	0.00436481	0.104813
0.94	0.0268721	0.0663511
0.91	0.0409586	0.00310048
0.8	0.09691	0.0796517
0.61	0.21467	0.0741577
0.93	0.0315171	0.0767032
0.00038	3.42022	0.146097
0.98	0.00877392	0.0220018
0.94	0.0268721	0.0604577
0.93	0.0315171	0.0909354
0.97	0.0132283	0.0367321
1	0	0.0987684
1	0	0.0270142
1	0	0.038957
0.00067	3.17393	0.456915
0.00063	3.20066	0.464821
0.00014	3.85387	0.606861
0.0012	2.92082	0.393248
0.97	0.0132283	0.300201
0.97	0.0132283	0.28891
0.00015	3.82391	0.443431
0.97	0.0132283	0.374728
0.00079	3.10237	0.283796
0.00039	3.40894	0.258164
0.00079	3.10237	0.303696
1	0	0.000955117
0.98	0.00877392	0.121777
1	0	0.233823
1	0	0.11808
0.99	0.00436481	0.0864873
0.95	0.0222764	0.170066
0.95	0.0222764	0.0255291
0.96	0.0177288	0.150571
0.95	0.0222764	0.0639922
0.86	0.0655015	0.145299
0.86	0.0655015	0.0671118
0.99	0.00436481	0.04531
0.86	0.0655015	0.124752
1	0	0.0492809
1	0	0.0306414
1	0	0.0107969
0.97	0.0132283	0.0120511
0.85	0.0705811	0.141881
0.92	0.0362122	0.235988
0.96	0.0177288	0.0136026
0.97	0.0132283	0.116727
1	0	0.108491
1	0	0.227508
0.93	0.0315171	0.123997
0.99	0.00436481	0.208753
0.55	0.259637	0.0255528
0.9	0.0457575	0.0441796
0.94	0.0268721	0.0470929
0.96	0.0177288	0.0125696
0.98	0.00877392	0.066977
0.93	0.0315171	0.110468
0.98	0.00877392	0.107222
0.98	0.00877392	0.130316
0.98	0.00877392	0.0825535
0.98	0.00877392	0.26823
0.96	0.0177288	0.291178
1	0	0.0287773
0.96	0.0177288	0.194889
0.7	0.154902	10.2888
0.31	0.508638	0.288679
0.31	0.508638	0.298347
1	0	0.498062
1	0	0.647752
1	0	0.00726657
0.84	0.0757207	0.175845
1	0	0.115112
1	0	0.0937422
0.82	0.0861861	0.0704817
1	0	0.205246
0.97	0.0132283	0.269409
0.95	0.0222764	0.0093201
0.93	0.0315171	0.0861108
0.98	0.00877392	0.00116288
0.94	0.0268721	0.166836
0.99	0.00436481	0.251899
0.97	0.0132283	0.0265792
1	0	0.082946
1	0	0.0628882
0.99	0.00436481	0.0547317
0.85	0.0705811	0.0946548
0.77	0.113509	0.191501
1	0	0.0546461
0.97	0.0132283	0.123983
0.88	0.0555173	0.0561666
1	0	0.135134
1	0	0.119979
1	0	0.157724
0.99	0.00436481	0.459635
1	0	0.00973018
0.92	0.0362122	0.00950078
0.97	0.0132283	0.00435644
1	0	0.235719
1	0	0.0371805
0.89	0.05061	0.17114
1	0	0.0147181
1	0	0.00383209
0.97	0.0132283	0.0239906
0.97	0.0132283	0.334502
0.99	0.00436481	0.00232485
0.89	0.05061	0.177432
1	0	0.206746
1	0	0.220882
1	0	0.192996
1	0	0.0182302
1	0	0.235463
0.98	0.00877392	0.00797974
0.92	0.0362122	0.0542237
1	0	0.103959
0.94	0.0268721	0.142718
0.94	0.0268721	0.122148
0.0037	2.4318	0.895799
0.95	0.0222764	0.135807
0.95	0.0222764	0.218137
0.94	0.0268721	0.184235
0.93	0.0315171	0.272415
1	0	0.0890759
0.85	0.0705811	0.299159
0.96	0.0177288	0.345622
1	0	0.268901
0.95	0.0222764	0.179394
0.91	0.0409586	0.131616
1	0	0.167348
0.93	0.0315171	0.28993
0.9	0.0457575	0.215561
0.82	0.0861861	0.551155
0.98	0.00877392	0.49821
0.93	0.0315171	0.227685
0.89	0.05061	0.225322
1	0	0.0660696
1	0	0.104414
0.99	0.00436481	0.254711
0.98	0.00877392	0.139845
0.8	0.09691	0.127755
1	0	0.00591873
0.96	0.0177288	0.225516
0.91	0.0409586	0.0234472
0.82	0.0861861	0.16779
0.99	0.00436481	0.261456
0.81	0.091515	0.0681433
0.95	0.0222764	0.29561
0.95	0.0222764	0.288446
1	0	0.178909
0.2	0.69897	0.22211
0.88	0.0555173	0.0443332
0.71	0.148742	0.0257694
0.93	0.0315171	0.1001
0.84	0.0757207	0.123695
0.85	0.0705811	0.274478
0.94	0.0268721	0.0617644
0.88	0.0555173	0.137585
0.98	0.00877392	0.160876
0.95	0.0222764	0.422382
0.76	0.119186	0.333946
0.98	0.00877392	0.11391
1	0	0.0219879
0.65	0.187087	0.0342175
0.98	0.00877392	0.304917
1	0	0.0132131
1	0	0.0838559
0.94	0.0268721	0.278702
0.99	0.00436481	0.281291
0.77	0.113509	0.00797092
1	0	0.00480006
0.26	0.585027	0.29666
0.96	0.0177288	0.141438
0.99	0.00436481	0.000778858
0.87	0.0604807	0.222472
1	0	0.000462381
1	0	0.0515908
0.81	0.091515	0.109731
0.97	0.0132283	0.00228013
1	0	0.193677
1	0	0.528802
1	0	0.0300411
1	0	0.130584
0.92	0.0362122	0.0431695
0.92	0.0362122	0.0726597
0.93	0.0315171	0.143073
0.98	0.00877392	0.00271068
0.91	0.0409586	0.109687
1	0	0.0242707
0.98	0.00877392	0.162109
1	0	0.0583083
1	0	0.239737
1	0	0.0298843
0.99	0.00436481	0.101887
0.91	0.0409586	0.133446
0.88	0.0555173	0.11977
0.91	0.0409586	0.196681
0.32	0.49485	0.283374
1	0	0.0191155
0.84	0.0757207	0.0667248
0.99	0.00436481	0.144564
0.95	0.0222764	0.0865069
1	0	0.119046
0.9	0.0457575	0.0298798
0.55	0.259637	0.0926173
0.98	0.00877392	0.108218
1	0	0.0485052
1	0	0.0107718
0.98	0.00877392	0.00764171
0.96	0.0177288	0.0948626
1	0	0.145295
1	0	0.137641
1	0	0.0152077
1	0	0.0328791
0.99	0.00436481	0.0930059
0.99	0.00436481	0.145519
0.97	0.0132283	0.0215754
0.62	0.207608	0.0989745
1	0	0.00891749
0.83	0.0809219	0.0779321
0.87	0.0604807	0.0366865
0.91	0.0409586	0.253394
0.87	0.0604807	0.05884
0.0197	1.70553	0.58393
0.92	0.0362122	0.0185505
1	0	0.240193
0.96	0.0177288	0.119522
0.97	0.0132283	0.0290827
0.96	0.0177288	0.0912424
0.97	0.0132283	0.0407929
0.93	0.0315171	0.164989
0.91	0.0409586	0.0484033
0.96	0.0177288	0.0162282
1	0	0.120224
0.94	0.0268721	0.0159744
0.87	0.0604807	0.0172913
1	0	0.135723
1	0	0.216201
1	0	0.0759559
1	0	0.0021373
1	0	0.0232211
0.86	0.0655015	0.0180762
1	0	0.0386904
0.46	0.337242	0.87218
0.89	0.05061	0.0445874
0.95	0.0222764	0.00847644
0.7	0.154902	0.134951
0.93	0.0315171	0.0593628
0.92	0.0362122	0.0600492
0.99	0.00436481	0.264786
0.91	0.0409586	0.132196
0.27	0.568636	0.339489
1	0	0.372997
0.82	0.0861861	0.344832
0.89	0.05061	0.0829626
0.97	0.0132283	0.101314
1	0	0.0801291
0.99	0.00436481	0.120597
1	0	0.438119
1	0	0.146703
0.97	0.0132283	0.127717
0.94	0.0268721	0.116875
0.96	0.0177288	0.000482209
1	0	0.0765508
1	0	0.059121
0.9	0.0457575	0.123787
0.77	0.113509	0.187389
0.93	0.0315171	0.00106297
0.74	0.130768	0.079861
0.94	0.0268721	0.0288005
0.8	0.09691	0.0630931
1	0	0.0107106
0.65	0.187087	0.15387
0.97	0.0132283	0.0357772
0.83	0.0809219	0.159555
0.87	0.0604807	0.0917073
0.00117	2.93181	0.0253133
1	0	0.0497279
1	0	0.0503653
1	0	0.0491567
0.63	0.200659	0.18909
0.54	0.267606	0.0300769
0.98	0.00877392	0.00321311
0.29	0.537602	0.0303373
0.77	0.113509	0.0199189
1	0	0.0378783
1	0	0.00581794
1	0	0.0422847
1	0	0.0660193
0.89	0.05061	0.131287
0.94	0.0268721	0.602866
0.99	0.00436481	0.0755197
1	0	0.169316
1	0	0.0147847
0.9	0.0457575	0.242624
1	0	0.00850063
0.99	0.00436481	0.0788805
1	0	0.196673
0.94	0.0268721	0.144435
0.97	0.0132283	1.85797
0.96	0.0177288	4.06719
0.98	0.00877392	2.95057
0.72	0.142668	0.146738
0.99	0.00436481	0.405564
0.07745	1.11098	0.174845
0.98	0.00877392	0.0112751
1	0	0.0218869
1	0	0.023295
0.96	0.0177288	0.0359336
0.89	0.05061	0.00259136
0.01471	1.83239	0.94004
0.96	0.0177288	0.113238
4e-05	4.39794	1.21326
0.94	0.0268721	0.125235
0.99	0.00436481	0.203244
0.86	0.0655015	0.158499
0.99	0.00436481	0.107958
1	0	0.0530557
0.91	0.0409586	0.0917654
0.59	0.229148	0.0758647
0.79	0.102373	0.0830907
0.95	0.0222764	0.445385
0.9	0.0457575	0.132241
0.92	0.0362122	0.16267
0.89	0.05061	0.0365874
0.9	0.0457575	0.0371103
0.62	0.207608	0.150808
1	0	0.13323
0.74	0.130768	0.114689
0.00189	2.72354	0.262753
0.96	0.0177288	0.0672216
0.96	0.0177288	0.105453
0.97	0.0132283	0.0251425
1	0	0.0634617
1	0	0.0252384
0.96	0.0177288	0.101173
0.96	0.0177288	0.0677009
0.96	0.0177288	0.0367903
0.13	0.886057	0.0499291
0.95	0.0222764	0.0978758
1	0	0.217533
0.87	0.0604807	0.106612
0.93	0.0315171	0.114395
0.96	0.0177288	0.256876
0.97	0.0132283	0.0579809
0.66	0.180456	0.599323
0.61	0.21467	0.116087
0.99	0.00436481	0.122671
0.83	0.0809219	2.69382e-06
0.98	0.00877392	0.0934963
0.78	0.107905	0.0274917
0.96	0.0177288	0.266526
0.68	0.167491	0.0838904
0.01909	1.71919	0.0565133
0.01553	1.80883	0.114004
1	0	0.307543
0.99	0.00436481	0.0671765
0.37	0.431798	0.181742
0.001	3	0.603522
1	0	0.0620322
0.32	0.49485	0.555007
1	0	0.0560566
0.96	0.0177288	0.0456992
0.96	0.0177288	0.0516929
0.98	0.00877392	0.322433
0.52	0.283997	0.515453
0.99	0.00436481	0.158461
0.7	0.154902	0.00880386
1	0	0.0269719
0.98	0.00877392	0.0086876
1	0	0.115096
1	0	0.0835152
0.99	0.00436481	0.381514
1	0	0.245131
0.97	0.0132283	0.0302437
0.97	0.0132283	0.106405
0.89	0.05061	0.0202269
1	0	0.349243
0.89	0.05061	0.122484
0.96	0.0177288	0.100213
1	0	0.0358644
0.94	0.0268721	0.0223978
1	0	6.39136
1	0	0.0378863
0.94	0.0268721	0.111744
1e-05	5	0.527876
0.83	0.0809219	0.0118275
1	0	0.158278
1	0	0.0658864
0.99	0.00436481	0.394805
0.99	0.00436481	0.72193
1	0	0.541802
1	0	0.452956
0.98	0.00877392	0.408616
1	0	0.550758
1	0	0.382486
1	0	0.356516
1	0	0.593727
0.99	0.00436481	0.43992
0.99	0.00436481	0.437349
1	0	0.427868
0.99	0.00436481	0.528768
0.99	0.00436481	0.412641
0.75	0.124939	0.492505
1	0	0.107254
0.87	0.0604807	0.0197231
0.97	0.0132283	3.49462
0.98	0.00877392	0.0411594
1	0	0.457133
0.99	0.00436481	0.115549
0.92	0.0362122	0.260133
0.92	0.0362122	0.0152747
0.4	0.39794	0.0493348
0.93	0.0315171	0.00771512
0.97	0.0132283	0.0716477
0.33	0.481486	0.0792539
0.32	0.49485	0.129355
0.99	0.00436481	0.0906492
1	0	0.0249704
0.99	0.00436481	0.100103
0.6	0.221849	0.00527976
0.94	0.0268721	0.140625
0.94	0.0268721	0.126355
1	0	0.0258984
1	0	0.205179
1	0	0.000839356
1	0	0.0930923
0.17	0.769551	0.0825923
1	0	0.134773
0.97	0.0132283	0.270412
0.86	0.0655015	0.0110691
0.76	0.119186	0.0546279
0.92	0.0362122	0.0548018
0.98	0.00877392	0.0933516
0.98	0.00877392	0.0854666
0.99	0.00436481	0.190022
0.99	0.00436481	0.25008
0.91	0.0409586	0.0315666
0.76	0.119186	0.0960683
0.94	0.0268721	0.0897192
0.84	0.0757207	0.113234
0.3	0.522879	0.680294
0.02566	1.59074	0.101188
0.84	0.0757207	0.162114
0.99	0.00436481	0.0340945
1	0	0.345704
0.01548	1.81023	0.0297852
1	0	0.11814
0.93	0.0315171	0.0388044
1	0	2.74587
0.91	0.0409586	0.0326049
0.91	0.0409586	0.12347
0.91	0.0409586	0.00853791
0.91	0.0409586	0.00208057
0.96	0.0177288	0.260051
0.76	0.119186	0.430931
0.99	0.00436481	0.143158
0.75	0.124939	0.0740239
0.84	0.0757207	0.102089
0.97	0.0132283	0.0334614
0.9	0.0457575	0.0472104
0.9	0.0457575	0.00684426
0.9	0.0457575	0.383468
1	0	0.0768842
1	0	0.0466715
0.97	0.0132283	0.421998
0.96	0.0177288	0.104541
0.75	0.124939	0.0498684
1	0	0.000742493
1	0	0.048593
1	0	0.0657612
0.63	0.200659	0.0575451
0.63	0.200659	0.0224616
0.63	0.200659	0.00662463
0.73	0.136677	0.0933125
1	0	0.0408286
0.98	0.00877392	0.0204441
0.99	0.00436481	0.045321
0.96	0.0177288	0.338133
0.03657	1.43688	0.466066
1	0	0.190403
0.01784	1.74861	1.61508
0.92	0.0362122	1.45531
0.02168	1.66394	1.5411
0.02222	1.65326	1.36783
0.01901	1.72102	1.56496
0.81	0.091515	0.821037
0.81	0.091515	0.638852
0.87	0.0604807	0.0182983
0.88	0.0555173	0.259415
0.82	0.0861861	0.131914
0.82	0.0861861	0.0713349
0.82	0.0861861	0.133517
0.88	0.0555173	0.0351621
0.82	0.0861861	0.0895884
0.88	0.0555173	0.0573636
0.8	0.09691	0.0643541
0.86	0.0655015	0.104673
1	0	0.124398
1	0	0.0112517
1	0	0.0959606
0.96	0.0177288	0.218024
0.91	0.0409586	0.0183683
0.91	0.0409586	0.112403
0.00839	2.07624	0.122425
0.95	0.0222764	0.0694686
0.95	0.0222764	0.012198
0.89	0.05061	0.306412
0.79	0.102373	0.380284
0.76	0.119186	0.119404
0.84	0.0757207	0.0502838
0.78	0.107905	0.193488
0.68	0.167491	0.345801
0.89	0.05061	0.152325
0.93	0.0315171	0.0991111
0.93	0.0315171	0.0373536
0.91	0.0409586	0.0520013
0.95	0.0222764	0.184683
0.95	0.0222764	0.208722
0.99	0.00436481	0.0686603
0.95	0.0222764	0.122138
0.92	0.0362122	0.350118
0.92	0.0362122	0.315403
1	0	0.0363713
0.99	0.00436481	0.187403
0.94	0.0268721	0.101558
1	0	0.181665
0.86	0.0655015	0.0654466
0.61	0.21467	0.301211
0.38	0.420216	0.354222
1	0	0.0127361
1	0	0.0139971
0.99	0.00436481	0.142163
1	0	0.232128
0.99	0.00436481	0.354156
1	0	0.0125382
0.99	0.00436481	0.127206
1	0	0.0045683
0.93	0.0315171	0.0082757
1	0	0.067583
1	0	0.0854474
1	0	0.12209
1	0	0.178145
0.98	0.00877392	0.0274611
0.88	0.0555173	0.0328297
1	0	0.46724
0.73	0.136677	0.192411
1	0	4.05376
0.81	0.091515	0.0529845
0.99	0.00436481	0.00031937
1	0	0.0158323
0.79	0.102373	0.0629167
1	0	0.233082
1	0	0.172151
0.88	0.0555173	0.244957
0.85	0.0705811	0.00927215
0.96	0.0177288	0.180683
0.96	0.0177288	0.076221
0.89	0.05061	0.218828
0.9	0.0457575	0.200834
0.25	0.60206	0.143159
0.89	0.05061	0.0170776
0.67	0.173925	0.00333118
1	0	0.114396
0.3	0.522879	0.0091175
0.3	0.522879	0.0438985
0.9	0.0457575	0.0954117
0.86	0.0655015	0.237951
0.88	0.0555173	0.0719966
0.98	0.00877392	0.256564
0.94	0.0268721	0.0332361
0.67	0.173925	0.00660718
0.98	0.00877392	3.45685
0.97	0.0132283	0.0322004
0.97	0.0132283	0.043091
1	0	0.408007
0.9	0.0457575	0.154743
0.94	0.0268721	0.148928
0.89	0.05061	0.0519587
0.95	0.0222764	0.173781
0.65	0.187087	0.0336723
0.95	0.0222764	0.0451268
0.93	0.0315171	0.0359135
1	0	0.159281
0.94	0.0268721	0.0820126
0.92	0.0362122	0.0716077
1	0	0.130968
0.79	0.102373	0.0756923
0.87	0.0604807	0.0199247
0.93	0.0315171	0.619602
0.83	0.0809219	0.0557665
0.07736	1.11148	0.00407591
0.41	0.387216	0.126676
0.96	0.0177288	0.00133034
1	0	0.11644
0.99	0.00436481	0.139411
1	0	0.184457
0.98	0.00877392	0.00790075
0.98	0.00877392	0.403216
0.98	0.00877392	0.118074
1	0	0.0339121
1	0	0.00273046
0.97	0.0132283	0.0305965
1	0	0.0874238
0.98	0.00877392	0.0521322
0.96	0.0177288	0.117579
1	0	0.144243
1	0	0.0915019
0.98	0.00877392	0.045097
1	0	0.100804
0.92	0.0362122	0.101015
0.89	0.05061	0.15718
1	0	0.00987869
0.93	0.0315171	0.154171
1	0	0.123412
0.78	0.107905	0.331468
1	0	0.0472019
0.98	0.00877392	0.608777
1	0	0.0799572
0.96	0.0177288	0.0452935
1	0	0.335413
1	0	0.136845
1	0	0.00419148
1	0	0.0337
1	0	0.146737
0.74	0.130768	0.20951
1	0	0.192768
1	0	0.0220472
0.98	0.00877392	0.0284909
0.98	0.00877392	0.0305061
0.91	0.0409586	0.0216204
0.81	0.091515	0.0149462
0.92	0.0362122	0.0626999
0.76	0.119186	0.073976
0.92	0.0362122	0.00696113
0.9	0.0457575	0.111563
0.58	0.236572	0.00601393
0.74	0.130768	0.00952352
0.94	0.0268721	0.00171159
1e-05	5	0.564734
0.48	0.318759	0.594129
0.98	0.00877392	0.148927
1	0	0.230226
0.95	0.0222764	0.0485707
1	0	0.110699
1	0	0.00118818
1	0	0.168987
0.89	0.05061	0.0542482
0.97	0.0132283	0.145115
0.97	0.0132283	0.161687
1	0	0.33373
1	0	0.203514
1	0	0.376557
1	0	0.0485702
0.8	0.09691	0.0669909
0.93	0.0315171	0.0196922
0.79	0.102373	0.0053821
0.9	0.0457575	0.0401676
1	0	0.0981786
0.98	0.00877392	0.211344
0.77	0.113509	0.0602091
0.99	0.00436481	0.0551804
1	0	0.160946
0.96	0.0177288	0.17108
0.96	0.0177288	0.151741
0.9	0.0457575	0.0417852
0.14	0.853872	0.112697
1	0	0.0349387
1	0	0.05915
0.9	0.0457575	0.0465397
0.86	0.0655015	0.141194
0.83	0.0809219	0.202632
1	0	0.0265055
0.99	0.00436481	0.0205561
0.99	0.00436481	0.032965
1	0	0.0224041
0.98	0.00877392	0.181631
0.99	0.00436481	0.218519
0.82	0.0861861	0.198017
0.9	0.0457575	0.153791
0.49	0.309804	0.0932694
0.87	0.0604807	0.428009
1	0	0.165234
1	0	0.0468904
0.31	0.508638	0.0463448
1	0	0.229505
0.9	0.0457575	0.306667
0.87	0.0604807	0.134719
0.98	0.00877392	0.0692431
0.98	0.00877392	0.0267024
0.92	0.0362122	0.0322467
0.83	0.0809219	0.0126334
0.7	0.154902	0.00335845
0.98	0.00877392	0.0814699
0.98	0.00877392	0.127171
0.98	0.00877392	0.13499
0.81	0.091515	0.113712
0.96	0.0177288	0.0796752
0.98	0.00877392	0.0475788
0.84	0.0757207	0.092893
0.87	0.0604807	0.144467
0.95	0.0222764	0.0823041
0.95	0.0222764	0.105794
0.91	0.0409586	0.267575
0.51	0.29243	0.0341944
0.98	0.00877392	0.180352
1	0	0.0543802
1	0	0.0587181
0.83	0.0809219	0.210438
0.99	0.00436481	0.198241
1	0	0.153048
0.99	0.00436481	0.242313
1	0	0.340539
0.8	0.09691	0.084281
0.00069	3.16115	1.01351
0.97	0.0132283	0.168149
0.78	0.107905	0.00569986
0.96	0.0177288	0.0647961
1	0	0.0580218
1	0	0.112237
0.88	0.0555173	0.00548865
0.96	0.0177288	0.116861
0.97	0.0132283	0.253787
1	0	0.0353992
0.78	0.107905	0.0379302
0.97	0.0132283	0.103139
1	0	0.226084
0.99	0.00436481	0.234854
1	0	0.0331058
0.99	0.00436481	0.274031
1	0	0.0516413
0.99	0.00436481	0.141719
1	0	0.0643665
0.99	0.00436481	0.2882
0.95	0.0222764	0.233646
0.93	0.0315171	0.266283
0.91	0.0409586	0.237942
0.97	0.0132283	0.130905
0.95	0.0222764	0.147459
0.99	0.00436481	0.0445854
0.8	0.09691	0.226043
0.88	0.0555173	0.417222
0.94	0.0268721	0.238817
0.94	0.0268721	0.215919
0.47	0.327902	0.109304
0.84	0.0757207	0.25786
1	0	0.121655
1	0	0.0372506
1	0	0.0385723
0.69	0.161151	0.10982
0.956141	0.0194781	0.0832883
0.94	0.0268721	0.0209726
0.45	0.346787	0.0160512
0.94	0.0268721	0.411469
0.97	0.0132283	0.0431562
1	0	0.0513839
0.97	0.0132283	0.0679382
0.78	0.107905	0.253832
0.07674	1.11498	0.0128729
0.99	0.00436481	0.0538203
0.93	0.0315171	0.0761765
0.9	0.0457575	0.111396
0.94	0.0268721	0.0178826
0.93	0.0315171	0.0377861
1	0	0.0111373
0.98	0.00877392	0.0413783
0.93	0.0315171	0.0248261
0.94	0.0268721	0.243801
1	0	0.343075
0.98	0.00877392	0.147318
0.75	0.124939	0.106418
1	0	0.00654854
0.63	0.200659	0.123684
0.48	0.318759	0.0687943
1	0	0.211916
1	0	0.21237
0.97	0.0132283	0.0749347
0.89	0.05061	0.0759565
1	0	0.141018
0.99	0.00436481	0.106311
0.98	0.00877392	0.0342393
0.71	0.148742	0.117463
0.84	0.0757207	0.0375767
0.79	0.102373	0.000762837
0.48	0.318759	0.108369
0.98	0.00877392	0.079974
0.94	0.0268721	0.220916
1	0	0.158518
0.98	0.00877392	0.00571156
0.98	0.00877392	0.0256999
0.96	0.0177288	0.351519
0.91	0.0409586	0.0429436
1	0	0.0749969
0.27	0.568636	0.614416
1	0	0.148811
0.95	0.0222764	0.01766
0.87	0.0604807	0.0446042
0.98	0.00877392	0.14184
0.83	0.0809219	0.100262
0.98	0.00877392	0.0731061
0.74	0.130768	0.0530752
1	0	0.167124
1	0	0.15523
1	0	0.0803958
1	0	0.0963014
0.96	0.0177288	0.157139
0.74	0.130768	0.136422
0.45	0.346787	0.251961
1	0	0.146359
0.85	0.0705811	0.978267
1	0	0.440047
0.98	0.00877392	0.0534316
1	0	0.117367
1	0	0.0631432
1	0	0.114892
1	0	0.100115
1	0	0.105999
0.96	0.0177288	0.148577
0.32	0.49485	0.0246503
0.13	0.886057	0.149933
0.98	0.00877392	0.0472005
0.98	0.00877392	0.0751825
1	0	0.151459
0.83	0.0809219	0.0167553
0.87	0.0604807	0.181196
0.91	0.0409586	0.0196177
0.98	0.00877392	0.0111973
0.99	0.00436481	0.112156
0.94	0.0268721	0.110478
1	0	0.0297525
0.94	0.0268721	0.00238443
1	0	0.291958
0.98	0.00877392	4.62007
1	0	0.139553
1	0	0.142533
1	0	0.0943652
0.99	0.00436481	0.0686787
0.94	0.0268721	0.0119804
1	0	0.000742439
0.99	0.00436481	0.107321
0.99	0.00436481	0.174739
0.92	0.0362122	0.00256184
0.84	0.0757207	0.0113346
0.82	0.0861861	0.0445322
0.82	0.0861861	0.0687552
0.86	0.0655015	0.152773
0.82	0.0861861	0.0396344
0.97	0.0132283	0.240259
0.97	0.0132283	0.00707481
0.96	0.0177288	0.0461956
0.51	0.29243	0.0558035
0.91	0.0409586	0.0559316
1	0	0.00464625
0.91	0.0409586	0.144812
0.92	0.0362122	0.824549
0.85	0.0705811	0.960013
0.92	0.0362122	0.361124
0.92	0.0362122	0.164682
0.96	0.0177288	0.0154975
0.93	0.0315171	0.0928699
0.96	0.0177288	0.04143
0.96	0.0177288	0.101648
0.96	0.0177288	0.0963973
0.00364	2.4389	0.126706
1	0	0.145137
0.68	0.167491	0.107439
0.67	0.173925	0.0613184
0.77	0.113509	0.134482
0.77	0.113509	0.149929
0.77	0.113509	0.131495
1	0	0.218276
1	0	0.090408
0.8	0.09691	0.122207
0.89	0.05061	0.00819402
0.97	0.0132283	0.255885
0.94	0.0268721	0.0745543
0.94	0.0268721	0.210103
0.93	0.0315171	0.193194
0.94	0.0268721	0.200006
1	0	0.0622207
1	0	0.0385079
1	0	0.053371
0.97	0.0132283	0.106065
0.87	0.0604807	0.0631033
0.77	0.113509	0.00312344
0.96	0.0177288	0.0408897
0.93	0.0315171	0.0276622
0.00874	2.05849	0.315687
0.99	0.00436481	0.296963
0.99	0.00436481	0.0685909
1	0	0.240615
0.83	0.0809219	0.0250268
0.62	0.207608	0.0279623
0.00013	3.88606	0.685074
0.00022	3.65758	0.581363
0.94	0.0268721	0.0411349
0.93	0.0315171	0.238299
0.97	0.0132283	0.0112421
0.96	0.0177288	0.0281253
1	0	0.0273238
0.99	0.00436481	0.00148412
0.99	0.00436481	0.000768896
1	0	0.00747329
0.97	0.0132283	0.333481
1	0	0.018218
1	0	0.0840494
1	0	0.178576
1	0	0.192245
0.84	0.0757207	0.125344
0.53	0.275724	0.0460291
0.99	0.00436481	0.0536217
0.9	0.0457575	0.0343272
0.93	0.0315171	0.074186
0.99	0.00436481	0.165753
0.82	0.0861861	0.426721
1	0	0.0902443
0.55	0.259637	0.025798
1	0	0.0589565
1	0	0.162393
0.94	0.0268721	0.150399
0.97	0.0132283	0.191139
0.99	0.00436481	0.0440168
0.92	0.0362122	0.016724
0.95	0.0222764	0.197437
[truncated: 14,653 more rows]

## Sheet: f
JLIM	ajdusted pval	adjusted pval < 0.05
JLIM-	0.998845	0
JLIM-	0.998845	0
JLIM-	0.998845	0
JLIM-	0.998845	0
JLIM-	0.0148707	1
JLIM-	0.257629	0
JLIM-	0.547684	0
JLIM-	0.998845	0
JLIM-	0.233526	0
JLIM-	0.998845	0
JLIM-	0.998845	0
JLIM-	0.916454	0
JLIM-	0.87378	0
JLIM-	0.992063	0
JLIM-	0.998845	0
JLIM-	0.998845	0
JLIM-	0.998845	0
JLIM-	0.939466	0
JLIM-	0.935607	0
JLIM-	0.408016	0
JLIM-	0.705205	0
JLIM-	0.0933913	0
JLIM-	0.403786	0
JLIM-	0.866421	0
JLIM-	0.557598	0
JLIM-	0.280456	0
JLIM-	0.254158	0
JLIM-	0.472145	0
JLIM-	0.926266	0
JLIM-	0.998845	0
JLIM-	0.571457	0
JLIM-	0.884518	0
JLIM-	0.76394	0
JLIM-	0.984772	0
JLIM-	0.250015	0
JLIM-	0.717096	0
JLIM-	0.717096	0
JLIM-	0.998845	0
JLIM-	0.998845	0
JLIM-	0.998845	0
JLIM-	0.998845	0
JLIM-	0.998845	0
JLIM-	0.998845	0
JLIM-	0.998845	0
JLIM-	0.332716	0
JLIM-	0.907115	0
JLIM-	0.136068	0
JLIM-	0.805137	0
JLIM-	0.998845	0
JLIM-	0.315	0
JLIM-	0.829141	0
JLIM-	0.084465	0
JLIM-	0.998845	0
JLIM-	0.983132	0
JLIM-	0.423106	0
JLIM+	0.555165	0
JLIM-	0.764713	0
JLIM-	0.932904	0
JLIM-	0.120419	0
JLIM-	0.469149	0
JLIM-	0.011195	1
JLIM-	0.99745	0
JLIM-	0.998845	0
JLIM-	0.998845	0
JLIM-	0.998845	0
JLIM-	0.998845	0
JLIM-	0.930005	0
JLIM-	0.70014	0
JLIM-	0.680482	0
JLIM-	0.656895	0
JLIM-	0.0101609	1
JLIM-	0.810577	0
JLIM-	0.00252502	1
JLIM-	0.00176384	1
JLIM-	0.621362	0
JLIM-	0.0116954	1
JLIM-	0.998845	0
JLIM-	0.00102505	1
JLIM-	0.815362	0
JLIM-	0.0880293	0
JLIM-	0.999982	0
JLIM-	0.998845	0
JLIM-	0.32056	0
JLIM-	0.998845	0
JLIM-	0.998845	0
JLIM-	0.0915324	0
JLIM-	0.412589	0
JLIM-	0.433429	0
JLIM-	0.12344	0
JLIM-	0.998845	0
JLIM-	0.998845	0
JLIM-	0.0649273	0
JLIM-	0.998845	0
JLIM-	0.550438	0
JLIM-	0.177945	0
JLIM-	0.0025763	1
JLIM-	0.760372	0
JLIM-	1.76261e-06	1
JLIM-	0.528141	0
JLIM-	0.91465	0
JLIM-	0.109688	0
JLIM-	0.238606	0
JLIM-	0.00346781	1
JLIM-	4.43828e-05	1
JLIM-	0.288829	0
JLIM-	0.794526	0
JLIM-	0.998845	0
JLIM-	0.137041	0
JLIM-	0.077083	0
JLIM-	0.213627	0
JLIM-	0.556941	0
JLIM-	0.660414	0
JLIM-	0.998845	0
JLIM-	0.0124875	1
JLIM-	0.00834561	1
JLIM-	0.998845	0
JLIM-	0.802649	0
JLIM-	0.998845	0
JLIM-	0.937949	0
JLIM-	0.449589	0
JLIM-	0.998845	0
JLIM-	0.998845	0
JLIM-	0.998845	0
JLIM-	0.00103921	1
JLIM-	0.848494	0
JLIM-	0.983051	0
JLIM-	0.164661	0
JLIM-	0.521673	0
JLIM-	0.998845	0
JLIM-	0.998845	0
JLIM-	0.21186	0
JLIM-	0.312118	0
JLIM-	0.998845	0
JLIM-	0.39913	0
JLIM-	0.638663	0
JLIM-	0.383103	0
JLIM-	0.0148615	1
JLIM-	0.388012	0
JLIM-	0.821921	0
JLIM-	0.998845	0
JLIM-	0.000209351	1
JLIM-	0.00461076	1
JLIM-	0.871738	0
JLIM-	0.103849	0
JLIM-	0.280974	0
JLIM-	0.888082	0
JLIM-	0.375226	0
JLIM-	0.107007	0
JLIM-	0.998845	0
JLIM-	0.0605245	0
JLIM-	0.00302465	1
JLIM-	1.52313e-05	1
JLIM-	0.110679	0
JLIM-	0.84863	0
JLIM-	0.547335	0
JLIM-	0.199753	0
JLIM-	0.250625	0
JLIM-	0.346098	0
JLIM-	0.998845	0
JLIM-	0.146743	0
JLIM-	0.391796	0
JLIM-	0.587039	0
JLIM-	0.930503	0
JLIM-	0.423217	0
JLIM-	0.813971	0
JLIM-	0.998845	0
JLIM-	0.818573	0
JLIM-	0.998845	0
JLIM-	0.923579	0
JLIM-	0.87391	0
JLIM-	0.401503	0
JLIM-	0.56279	0
JLIM-	0.998845	0
JLIM-	0.878493	0
JLIM-	0.39509	0
JLIM-	0.998845	0
JLIM-	0.39545	0
JLIM-	0.808933	0
JLIM-	0.615747	0
JLIM-	0.432146	0
JLIM-	0.734494	0
JLIM-	0.943246	0
JLIM-	0.72212	0
JLIM-	0.992365	0
JLIM-	0.579328	0
JLIM-	0.646601	0
JLIM-	0.998845	0
JLIM-	0.983051	0
JLIM-	0.725516	0
JLIM-	0.17501	0
JLIM-	0.812938	0
JLIM-	0.998845	0
JLIM-	0.951295	0
JLIM+	7.65224e-05	1
JLIM-	0.211849	0
JLIM-	8.13274e-30	1
JLIM-	0.998845	0
JLIM-	0.716688	0
JLIM-	0.998845	0
JLIM-	0.0150933	1
JLIM-	0.2778	0
JLIM-	0.596556	0
JLIM-	0.188466	0
JLIM-	0.281116	0
JLIM-	0.527594	0
JLIM-	0.871738	0
JLIM-	0.998845	0
JLIM-	0.143457	0
JLIM-	0.998845	0
JLIM-	0.998845	0
JLIM-	0.102289	0
JLIM-	0.647808	0
JLIM-	0.0666087	0
JLIM-	0.122543	0
JLIM-	0.813563	0
JLIM-	0.998845	0
JLIM-	0.647938	0
JLIM-	0.879696	0
JLIM-	0.807184	0
JLIM-	0.49009	0
JLIM-	0.701882	0
JLIM-	0.998845	0
JLIM-	0.996248	0
JLIM-	0.998845	0
JLIM-	0.0440202	1
JLIM-	0.998845	0
JLIM-	0.104302	0
JLIM-	0.998845	0
JLIM-	0.998845	0
JLIM-	0.998845	0
JLIM-	0.998845	0
JLIM-	0.15664	0
JLIM-	0.0745404	0
JLIM-	0.892744	0
JLIM-	0.831764	0
JLIM-	0.998845	0
JLIM-	0.756394	0
JLIM-	0.282002	0
JLIM-	0.138752	0
JLIM-	0.315455	0
JLIM-	0.966936	0
JLIM-	0.983166	0
JLIM-	0.942996	0
JLIM-	0.979158	0
JLIM-	0.187802	0
JLIM-	0.0302628	1
JLIM-	0.3401	0
JLIM-	0.664262	0
JLIM-	0.104683	0
JLIM-	0.998845	0
JLIM-	0.00252428	1
JLIM-	0.983132	0
JLIM-	0.637522	0
JLIM-	0.153221	0
JLIM-	0.140948	0
JLIM-	0.0945937	0
JLIM-	0.758793	0
JLIM-	0.00491969	1
JLIM-	0.440727	0
JLIM-	0.0841923	0
JLIM-	0.808272	0
JLIM-	0.985509	0
JLIM-	0.155195	0
JLIM-	0.711721	0
JLIM-	0.103085	0
JLIM-	0.719829	0
JLIM-	0.519761	0
JLIM-	0.637755	0
JLIM-	0.624749	0
JLIM-	0.49041	0
JLIM-	0.596322	0
JLIM-	0.588678	0
JLIM-	0.998845	0
JLIM-	0.364892	0
JLIM-	0.299577	0
JLIM-	0.967814	0
JLIM-	0.2251	0
JLIM-	0.714091	0
JLIM-	0.13111	0
JLIM-	0.140914	0
JLIM-	0.0263269	1
JLIM-	0.281503	0
JLIM-	0.299966	0
JLIM-	0.715689	0
JLIM-	0.390238	0
JLIM-	0.396613	0
JLIM-	0.977358	0
JLIM-	0.998845	0
JLIM-	0.882289	0
JLIM-	0.36412	0
JLIM-	0.621203	0
JLIM-	0.998845	0
JLIM-	0.836146	0
JLIM-	0.998845	0
JLIM-	0.998845	0
JLIM-	0.209074	0
JLIM-	0.953017	0
JLIM-	0.998845	0
JLIM-	0.998845	0
JLIM-	0.89806	0
JLIM-	2.04285e-41	1
JLIM-	0.999982	0
JLIM-	0.324796	0
JLIM-	0.555864	0
JLIM-	0.998845	0
JLIM-	0.999982	0
JLIM-	0.00494871	1
JLIM-	0.555864	0
JLIM-	0.0197654	1
JLIM-	0.087219	0
JLIM-	0.315	0
JLIM-	0.555864	0
JLIM-	0.314981	0
JLIM-	0.999648	0
JLIM-	0.128934	0
JLIM-	0.627944	0
JLIM-	0.916293	0
JLIM-	0.998845	0
JLIM-	0.177826	0
JLIM-	0.00173502	1
JLIM-	0.0282352	1
JLIM-	0.791912	0
JLIM-	0.125135	0
JLIM-	0.121123	0
JLIM-	0.940181	0
JLIM-	0.999982	0
JLIM-	0.998845	0
JLIM-	0.693935	0
JLIM+	0.824933	0
JLIM-	0.473283	0
JLIM-	0.00654612	1
JLIM-	2.02789e-06	1
JLIM-	0.0458874	1
JLIM-	0.998845	0
JLIM-	0.338145	0
JLIM-	0.681918	0
JLIM-	0.244939	0
JLIM-	0.0793591	0
JLIM-	0.445731	0
JLIM-	0.577833	0
JLIM-	0.205427	0
JLIM-	0.998845	0
JLIM-	0.998845	0
JLIM-	0.998845	0
JLIM-	0.577554	0
JLIM-	0.363909	0
JLIM-	0.877435	0
JLIM-	0.869042	0
JLIM-	0.998845	0
JLIM-	0.903964	0
JLIM-	0.94442	0
JLIM-	0.00746079	1
JLIM-	0.00164201	1
JLIM-	0.995062	0
JLIM-	0.619744	0
JLIM-	0.098296	0
JLIM-	0.0374991	1
JLIM-	0.998845	0
JLIM-	0.998845	0
JLIM-	0.999982	0
JLIM-	0.998845	0
JLIM-	0.998845	0
JLIM-	0.000689084	1
JLIM-	0.105813	0
JLIM-	0.190125	0
JLIM-	0.810265	0
JLIM-	0.315831	0
JLIM-	0.00189242	1
JLIM-	0.930616	0
JLIM-	0.994241	0
JLIM-	0.31168	0
JLIM-	0.195987	0
JLIM-	0.970077	0
JLIM-	0.998845	0
JLIM-	0.00715578	1
JLIM-	0.416997	0
JLIM-	0.998845	0
JLIM-	0.767279	0
JLIM-	0.012622	1
JLIM-	0.946372	0
JLIM-	0.541444	0
JLIM-	0.0769797	0
JLIM-	0.998845	0
JLIM-	0.74118	0
JLIM-	0.53408	0
JLIM-	0.214821	0
JLIM-	0.272947	0
JLIM-	0.31909	0
JLIM-	0.000183281	1
JLIM-	0.998845	0
JLIM-	0.40249	0
JLIM-	0.047007	1
JLIM-	0.701864	0
JLIM-	2.17806e-06	1
JLIM-	1.01927e-06	1
JLIM-	0.89073	0
JLIM-	0.998845	0
JLIM-	7.95791e-07	1
JLIM-	0.902561	0
JLIM-	0.0937155	0
JLIM-	0.109598	0
JLIM-	0.0158126	1
JLIM-	0.749406	0
JLIM-	0.66259	0
JLIM-	0.972019	0
JLIM-	0.867959	0
JLIM-	0.955401	0
JLIM-	0.629294	0
JLIM-	0.983132	0
JLIM-	0.456476	0
JLIM-	0.469345	0
JLIM-	0.882658	0
JLIM-	0.821921	0
JLIM-	0.998845	0
JLIM-	0.0652257	0
JLIM-	0.998845	0
JLIM-	0.00708605	1
JLIM-	0.948972	0
JLIM-	0.998845	0
JLIM-	0.998845	0
JLIM-	0.00020256	1
JLIM-	0.560572	0
JLIM-	0.85025	0
JLIM-	0.200364	0
JLIM-	0.945888	0
JLIM-	0.871741	0
JLIM-	0.00603453	1
JLIM-	0.557803	0
JLIM-	0.998142	0
JLIM-	0.998845	0
JLIM-	0.316628	0
JLIM-	0.566476	0
JLIM-	0.9112	0
JLIM-	0.0278407	1
JLIM-	0.100637	0
JLIM-	0.899635	0
JLIM-	0.998845	0
JLIM-	0.998845	0
JLIM-	0.799188	0
JLIM-	0.998845	0
JLIM-	0.998845	0
JLIM-	0.386659	0
JLIM-	0.305653	0
JLIM-	0.835157	0
JLIM-	0.998845	0
JLIM-	0.959941	0
JLIM-	0.998845	0
JLIM-	0.250032	0
JLIM-	0.000116371	1
JLIM-	0.998845	0
JLIM-	0.998845	0
JLIM-	0.998845	0
JLIM-	0.944198	0
JLIM-	0.999689	0
JLIM-	0.725076	0
JLIM-	0.983132	0
JLIM-	0.998845	0
JLIM-	0.00313956	1
JLIM-	0.177945	0
JLIM-	0.1253	0
JLIM-	0.968943	0
JLIM-	0.349915	0
JLIM-	0.0351359	1
JLIM-	0.955963	0
JLIM+	0.219776	0
JLIM-	0.982705	0
JLIM-	0.183944	0
JLIM-	0.0356065	1
JLIM-	0.132836	0
JLIM-	0.998845	0
JLIM-	0.701406	0
JLIM-	0.0153184	1
JLIM-	0.19531	0
JLIM-	0.998845	0
JLIM-	0.00141532	1
JLIM-	0.0412634	1
JLIM-	0.998845	0
JLIM-	0.998845	0
JLIM-	0.0487278	1
JLIM-	0.998845	0
JLIM-	0.990766	0
JLIM-	1.1437e-05	1
JLIM-	0.291971	0
JLIM-	0.998845	0
JLIM-	0.998845	0
JLIM-	0.0238342	1
JLIM-	9.86544e-09	1
JLIM+	0.198441	0
JLIM-	0.998845	0
JLIM-	0.00834561	1
JLIM-	0.30099	0
JLIM-	0.895338	0
JLIM-	0.258488	0
JLIM-	0.507061	0
JLIM-	0.998845	0
JLIM-	0.153741	0
JLIM-	0.0478792	1
JLIM-	0.0271657	1
JLIM-	0.238606	0
JLIM-	0.332276	0
JLIM-	0.879696	0
JLIM-	0.301868	0
JLIM-	0.998845	0
JLIM-	0.278538	0
JLIM-	0.617612	0
JLIM-	0.870617	0
JLIM-	0.544078	0
JLIM-	0.00266266	1
JLIM-	0.83489	0
JLIM-	0.00412517	1
JLIM-	0.718569	0
JLIM-	0.998845	0
JLIM-	0.998845	0
JLIM-	0.998845	0
JLIM-	0.484644	0
JLIM-	0.992365	0
JLIM-	0.998845	0
JLIM-	0.237476	0
JLIM-	0.143304	0
JLIM-	0.433438	0
JLIM-	0.54777	0
JLIM-	0.964853	0
JLIM-	0.553543	0
JLIM-	0.56967	0
JLIM-	0.180336	0
JLIM-	0.409611	0
JLIM-	0.535	0
JLIM-	0.877213	0
JLIM-	0.998845	0
JLIM-	0.998845	0
JLIM-	0.0108159	1
JLIM-	0.998845	0
JLIM-	0.000881176	1
JLIM-	0.00187544	1
JLIM-	0.0370428	1
JLIM-	0.827258	0
JLIM-	0.998845	0
JLIM-	0.412602	0
JLIM-	0.814457	0
JLIM-	0.998845	0
JLIM-	0.0232456	1
JLIM-	0.0185157	1
JLIM-	0.998845	0
JLIM-	0.707528	0
JLIM-	0.17032	0
JLIM-	0.508601	0
JLIM-	0.532041	0
JLIM-	0.284848	0
JLIM-	0.544006	0
JLIM-	0.000487931	1
JLIM-	0.946372	0
JLIM-	0.000106775	1
JLIM-	0.617719	0
JLIM-	0.930852	0
JLIM-	0.681043	0
JLIM-	0.610783	0
JLIM-	0.998845	0
JLIM-	0.648813	0
JLIM-	0.190666	0
JLIM-	0.100323	0
JLIM-	0.205427	0
JLIM-	0.664272	0
JLIM-	0.872205	0
JLIM-	0.80812	0
JLIM-	0.224154	0
JLIM-	0.00964164	1
JLIM-	0.998845	0
JLIM-	0.0018625	1
JLIM-	0.0494713	1
JLIM-	0.0546658	0
JLIM-	0.0350946	1
JLIM-	0.962175	0
JLIM-	0.442086	0
JLIM-	0.998845	0
JLIM-	0.998845	0
JLIM-	0.998845	0
JLIM-	0.738642	0
JLIM-	0.998845	0
JLIM-	0.998845	0
JLIM-	0.50232	0
JLIM-	0.000793142	1
JLIM-	0.00324986	1
JLIM-	0.998845	0
JLIM-	0.998845	0
JLIM-	0.705354	0
JLIM-	0.533955	0
JLIM-	0.800829	0
JLIM-	0.998845	0
JLIM-	0.522764	0
JLIM-	0.895338	0
JLIM-	0.72316	0
JLIM-	0.672329	0
JLIM-	0.998845	0
JLIM-	0.669405	0
JLIM-	0.0143341	1
JLIM-	0.0400172	1
JLIM-	0.000392556	1
JLIM-	0.719875	0
JLIM-	0.330669	0
JLIM-	0.133567	0
JLIM-	0.594924	0
JLIM-	0.0102172	1
JLIM-	0.998845	0
JLIM-	0.828843	0
JLIM-	0.239574	0
JLIM-	0.0588831	0
JLIM-	0.0264236	1
JLIM-	0.0235495	1
JLIM-	0.974434	0
JLIM-	0.998845	0
JLIM-	0.0127607	1
JLIM-	0.238953	0
JLIM-	0.544633	0
JLIM-	0.162349	0
JLIM-	0.0264056	1
JLIM-	0.998845	0
JLIM-	0.998845	0
JLIM-	0.421458	0
JLIM-	0.9928	0
JLIM-	0.872205	0
JLIM-	0.889573	0
JLIM-	0.694842	0
JLIM-	0.418967	0
JLIM-	0.998845	0
JLIM-	0.998845	0
JLIM-	0.787618	0
JLIM-	0.772823	0
JLIM-	0.875298	0
JLIM-	0.0113367	1
JLIM-	0.424109	0
JLIM-	0.0418442	1
JLIM-	0.00989851	1
JLIM-	0.998845	0
JLIM-	0.632551	0
JLIM-	0.981052	0
JLIM-	0.998845	0
JLIM-	0.998845	0
JLIM-	0.906457	0
JLIM-	0.998845	0
JLIM-	0.998845	0
JLIM-	0.186625	0
JLIM-	0.160582	0
JLIM-	0.247272	0
JLIM-	0.998845	0
JLIM-	0.998845	0
JLIM-	0.709929	0
JLIM-	0.564425	0
JLIM-	0.998845	0
JLIM-	0.959941	0
JLIM-	0.998845	0
JLIM-	0.358453	0
JLIM-	0.998845	0
JLIM-	0.998845	0
JLIM-	0.982702	0
JLIM-	0.998845	0
JLIM-	0.998845	0
JLIM-	0.00667962	1
JLIM-	0.795994	0
JLIM-	0.994077	0
JLIM-	1.35991e-15	1
JLIM-	0.805348	0
JLIM-	0.555864	0
JLIM-	0.998845	0
JLIM-	0.953017	0
JLIM-	0.338873	0
JLIM-	0.709878	0
JLIM-	0.837293	0
JLIM-	8.77761e-08	1
JLIM-	0.392441	0
JLIM-	0.0176005	1
JLIM-	0.965989	0
JLIM-	0.299577	0
JLIM-	0.504901	0
JLIM-	0.474256	0
JLIM-	0.580538	0
JLIM-	0.998845	0
JLIM-	0.888363	0
JLIM-	0.266999	0
JLIM-	0.955086	0
JLIM-	0.54719	0
JLIM-	0.174734	0
JLIM-	0.998845	0
JLIM-	0.813563	0
JLIM-	0.471965	0
JLIM-	0.126202	0
JLIM-	0.998845	0
JLIM-	0.605063	0
JLIM-	0.998845	0
JLIM-	0.998845	0
JLIM-	0.998845	0
JLIM-	0.913463	0
JLIM-	0.983127	0
JLIM-	0.998845	0
JLIM-	0.965989	0
JLIM-	0.998845	0
JLIM-	0.572462	0
JLIM-	0.76394	0
JLIM-	0.139702	0
JLIM-	0.234551	0
JLIM-	0.998845	0
JLIM-	0.749887	0
JLIM-	0.0272694	1
JLIM-	0.0465137	1
JLIM-	0.998845	0
JLIM-	9.84656e-05	1
JLIM-	0.368546	0
JLIM-	0.998845	0
JLIM-	0.998845	0
JLIM-	0.73095	0
JLIM-	0.990386	0
JLIM-	0.998845	0
JLIM-	0.99327	0
JLIM-	0.240167	0
JLIM-	0.998845	0
JLIM-	0.998845	0
JLIM-	0.0482082	1
JLIM-	0.998845	0
JLIM-	0.431029	0
JLIM-	0.290611	0
JLIM-	0.28613	0
JLIM-	0.621984	0
JLIM-	0.750744	0
JLIM-	0.983051	0
JLIM-	0.00943404	1
JLIM-	0.368206	0
JLIM-	0.610297	0
JLIM-	0.823495	0
JLIM-	0.777876	0
JLIM-	0.731577	0
JLIM-	0.235347	0
JLIM-	0.364324	0
JLIM-	0.463424	0
JLIM-	0.998845	0
JLIM-	0.0108832	1
JLIM-	0.210512	0
JLIM-	0.312118	0
JLIM-	0.185961	0
JLIM-	0.998845	0
JLIM-	0.998845	0
JLIM-	0.238488	0
JLIM-	0.441655	0
JLIM-	0.998845	0
JLIM-	0.254166	0
JLIM-	0.998845	0
JLIM-	0.594269	0
JLIM-	0.13509	0
JLIM-	0.998845	0
JLIM-	0.998845	0
JLIM-	0.998845	0
JLIM-	0.102579	0
JLIM-	0.135079	0
JLIM-	0.250625	0
JLIM-	0.482187	0
JLIM-	0.750744	0
JLIM-	1.56526e-07	1
JLIM-	0.681043	0
JLIM-	0.998845	0
JLIM-	0.905194	0
JLIM-	0.999727	0
JLIM-	0.8428	0
JLIM-	0.470838	0
JLIM-	1.91758e-06	1
JLIM-	0.258759	0
JLIM-	0.397624	0
JLIM-	0.655822	0
JLIM-	0.567634	0
JLIM-	0.365572	0
JLIM-	0.283714	0
JLIM-	0.605013	0
JLIM-	0.998845	0
JLIM-	0.283614	0
JLIM-	0.998845	0
JLIM-	0.470579	0
JLIM-	0.00903444	1
JLIM-	0.868012	0
JLIM-	0.650774	0
JLIM-	0.967956	0
JLIM-	0.848494	0
JLIM-	0.448405	0
JLIM-	0.999727	0
JLIM-	0.959941	0
JLIM-	0.654078	0
JLIM-	0.757165	0
JLIM-	0.745401	0
JLIM-	0.998845	0
JLIM-	0.998845	0
JLIM-	0.998845	0
JLIM-	0.221864	0
JLIM-	0.826126	0
JLIM-	0.56967	0
JLIM-	0.354958	0
JLIM-	0.00718738	1
JLIM-	0.998845	0
JLIM-	0.341368	0
JLIM-	0.998845	0
JLIM-	0.761267	0
JLIM-	0.201197	0
JLIM-	0.998845	0
JLIM-	0.632754	0
JLIM-	0.998845	0
JLIM-	0.167486	0
JLIM-	0.990888	0
JLIM-	0.714514	0
JLIM-	0.394925	0
JLIM-	0.576816	0
JLIM-	0.098965	0
JLIM-	0.998845	0
JLIM-	0.998845	0
JLIM-	0.799188	0
JLIM-	0.278065	0
JLIM-	0.998845	0
JLIM-	0.996371	0
JLIM-	0.913583	0
JLIM-	0.933167	0
JLIM-	0.999982	0
JLIM-	0.955086	0
JLIM-	0.685249	0
JLIM-	0.744664	0
JLIM-	0.744565	0
JLIM-	0.733604	0
JLIM-	0.946372	0
JLIM-	0.626921	0
JLIM-	0.998845	0
JLIM-	0.998845	0
JLIM-	0.870887	0
JLIM-	0.998845	0
JLIM-	0.970192	0
JLIM-	0.998845	0
JLIM-	0.879696	0
JLIM-	0.200184	0
JLIM-	0.09871	0
JLIM-	0.208734	0
JLIM-	0.846703	0
JLIM-	0.0595284	0
JLIM-	0.165096	0
JLIM-	0.79329	0
JLIM-	0.206135	0
JLIM-	0.866387	0
JLIM-	0.954472	0
JLIM-	0.22784	0
JLIM-	0.146657	0
JLIM-	0.842021	0
JLIM-	0.104113	0
JLIM-	0.899034	0
JLIM-	2.16369e-05	1
JLIM-	0.982702	0
JLIM-	0.45869	0
JLIM-	0.998845	0
JLIM-	0.944352	0
JLIM-	0.998845	0
JLIM-	0.998845	0
JLIM-	0.589676	0
JLIM-	0.566268	0
JLIM-	0.998845	0
JLIM-	0.518872	0
JLIM-	0.13574	0
JLIM-	0.00362534	1
JLIM-	0.119044	0
JLIM-	0.926714	0
JLIM-	0.139266	0
JLIM-	0.998845	0
JLIM-	0.822785	0
JLIM-	0.81361	0
JLIM-	0.0958722	0
JLIM-	0.0921957	0
JLIM-	0.766603	0
JLIM-	0.287002	0
JLIM-	0.362611	0
JLIM-	0.880673	0
JLIM-	0.422242	0
JLIM-	0.520255	0
JLIM-	0.0188359	1
JLIM-	0.013651	1
JLIM-	0.0402527	1
JLIM-	0.0234837	1
JLIM-	0.535	0
JLIM-	0.181127	0
JLIM-	0.0271983	1
JLIM-	0.0502178	0
JLIM-	0.0496672	1
JLIM-	0.795171	0
JLIM-	0.998845	0
JLIM-	0.998845	0
JLIM-	0.725076	0
JLIM-	0.242788	0
JLIM-	0.00285259	1
JLIM-	0.356136	0
JLIM-	0.0996315	0
JLIM-	0.645015	0
JLIM-	0.318054	0
JLIM-	0.00188046	1
JLIM-	0.984506	0
JLIM-	0.998845	0
JLIM-	0.551404	0
JLIM-	9.63691e-12	1
JLIM-	0.998845	0
JLIM-	0.746739	0
JLIM-	0.998845	0
JLIM-	5.59431e-06	1
JLIM-	0.0524993	0
JLIM-	0.625833	0
JLIM-	0.598561	0
JLIM-	0.671798	0
JLIM-	0.240497	0
JLIM-	0.998845	0
JLIM-	0.84762	0
JLIM-	0.998845	0
JLIM-	0.895065	0
JLIM-	0.899034	0
JLIM-	0.0986662	0
JLIM-	0.0256418	1
JLIM-	0.998845	0
JLIM-	0.44973	0
JLIM-	0.964235	0
JLIM-	0.577478	0
JLIM-	0.215088	0
JLIM-	0.00692158	1
JLIM-	0.337646	0
JLIM-	0.0968096	0
JLIM-	0.450047	0
JLIM-	0.450047	0
JLIM+	2.4542e-06	1
JLIM-	2.4044e-07	1
JLIM-	0.998845	0
JLIM-	0.00541615	1
JLIM-	0.509654	0
JLIM-	0.966936	0
JLIM-	0.676622	0
JLIM-	0.556927	0
JLIM-	0.48191	0
JLIM-	0.940169	0
JLIM-	0.74	0
JLIM-	0.0932773	0
JLIM-	0.0135839	1
JLIM-	0.998845	0
JLIM-	0.00402368	1
JLIM-	0.70962	0
JLIM-	0.998845	0
JLIM-	0.952307	0
JLIM-	0.97444	0
JLIM-	0.721258	0
JLIM+	0.421458	0
JLIM-	0.0662911	0
JLIM-	0.294227	0
JLIM-	0.0247468	1
JLIM-	0.998845	0
JLIM-	0.998845	0
JLIM-	0.00205813	1
JLIM-	0.998845	0
JLIM-	0.594101	0
JLIM-	0.998845	0
JLIM-	0.759641	0
JLIM-	0.998845	0
JLIM-	0.998845	0
JLIM-	0.0803917	0
JLIM-	0.222699	0
JLIM-	0.829141	0
JLIM-	0.40731	0
JLIM-	0.00919419	1
JLIM-	3.50096e-06	1
JLIM-	0.37966	0
JLIM-	0.878074	0
JLIM-	0.49952	0
JLIM-	0.998845	0
JLIM-	0.307291	0
JLIM-	0.194527	0
JLIM-	0.998845	0
JLIM-	0.157239	0
JLIM-	0.998845	0
JLIM-	0.480637	0
JLIM-	0.278538	0
JLIM-	0.456395	0
JLIM-	0.0769133	0
JLIM-	0.312118	0
JLIM-	0.0984153	0
JLIM-	0.410854	0
JLIM-	0.861386	0
JLIM-	0.366681	0
JLIM-	0.998845	0
JLIM-	0.998845	0
JLIM-	0.90157	0
JLIM+	0.977651	0
JLIM-	0.861105	0
JLIM-	0.852528	0
JLIM-	0.998845	0
JLIM-	0.998845	0
JLIM-	0.858974	0
JLIM-	0.737007	0
JLIM-	0.557803	0
JLIM+	0.00708324	1
JLIM-	0.383235	0
JLIM-	0.362731	0
JLIM-	0.988127	0
JLIM-	0.560286	0
JLIM-	0.821921	0
JLIM-	0.88291	0
JLIM-	0.000183281	1
JLIM-	0.216017	0
JLIM+	0.591663	0
JLIM+	0.624378	0
JLIM-	0.132393	0
JLIM-	0.217033	0
JLIM-	0.0277263	1
JLIM-	0.597826	0
JLIM-	0.514313	0
JLIM-	0.998845	0
JLIM-	0.0957339	0
JLIM-	0.97318	0
JLIM-	0.94176	0
JLIM-	0.541007	0
JLIM-	0.998845	0
JLIM-	0.998845	0
JLIM-	0.998845	0
JLIM-	0.998845	0
JLIM-	0.946561	0
JLIM-	0.998845	0
JLIM-	0.388045	0
JLIM-	0.192393	0
JLIM-	0.260368	0
JLIM-	0.998845	0
JLIM-	0.689193	0
JLIM-	0.998845	0
JLIM-	0.998845	0
JLIM-	0.94603	0
JLIM-	0.239916	0
JLIM-	0.805137	0
JLIM-	0.129979	0
JLIM-	0.00205096	1
JLIM-	0.703339	0
JLIM-	0.946372	0
JLIM-	0.998845	0
JLIM-	0.621854	0
JLIM-	0.542511	0
JLIM-	0.998845	0
JLIM-	0.268061	0
JLIM-	0.564144	0
JLIM-	0.997973	0
JLIM-	0.312118	0
JLIM-	0.998845	0
JLIM-	0.244508	0
JLIM-	0.813971	0
JLIM-	0.876691	0
JLIM-	0.998845	0
JLIM-	0.998845	0
JLIM-	0.94846	0
JLIM-	0.998845	0
JLIM-	0.998845	0
JLIM-	0.878346	0
JLIM-	0.454871	0
JLIM-	0.691325	0
JLIM-	0.000336024	1
JLIM-	0.998845	0
JLIM-	0.000210191	1
JLIM-	0.022583	1
JLIM-	0.998845	0
JLIM-	0.669795	0
JLIM-	0.848494	0
JLIM-	0.0639551	0
JLIM-	0.869042	0
JLIM-	0.619127	0
JLIM-	0.998845	0
JLIM-	0.998845	0
JLIM-	0.272919	0
JLIM-	0.675088	0
JLIM-	0.944817	0
JLIM-	0.0831083	0
JLIM-	0.0620507	0
JLIM-	0.28138	0
JLIM-	0.131466	0
JLIM-	0.290681	0
JLIM-	0.700185	0
JLIM-	0.765158	0
JLIM-	0.226267	0
JLIM-	0.804805	0
JLIM-	0.65796	0
JLIM-	0.998845	0
JLIM-	0.284848	0
JLIM-	0.853548	0
JLIM-	0.919303	0
JLIM-	0.882043	0
JLIM-	0.998845	0
JLIM-	0.28293	0
JLIM-	0.323428	0
JLIM-	0.292451	0
JLIM+	0.0100695	1
JLIM-	0.998845	0
JLIM-	0.647379	0
JLIM-	0.536771	0
JLIM-	0.798843	0
JLIM-	0.183239	0
JLIM-	0.891451	0
JLIM-	0.753522	0
JLIM-	0.00069443	1
JLIM-	6.99457e-05	1
JLIM+	3.63857e-07	1
JLIM-	0.00172779	1
JLIM-	0.00881551	1
JLIM-	0.00771634	1
JLIM+	9.12395e-06	1
JLIM-	0.00317663	1
JLIM-	0.0585106	0
JLIM+	0.100637	0
JLIM-	0.0251546	1
JLIM-	0.998845	0
JLIM-	0.514415	0
JLIM-	0.260368	0
JLIM-	0.998845	0
JLIM-	0.727126	0
JLIM-	0.098296	0
JLIM-	0.978375	0
JLIM-	0.161091	0
JLIM-	0.694246	0
JLIM-	0.0107482	1
JLIM-	0.339425	0
JLIM-	0.674793	0
JLIM-	0.0328115	1
JLIM-	0.998845	0
JLIM-	0.998845	0
JLIM-	0.998845	0
JLIM-	0.998845	0
JLIM-	0.359253	0
JLIM-	0.092354	0
JLIM-	0.998845	0
JLIM-	0.998845	0
JLIM-	0.620024	0
JLIM-	0.364497	0
JLIM-	0.36124	0
JLIM-	0.159445	0
JLIM-	0.821517	0
JLIM-	0.997135	0
JLIM-	0.907115	0
JLIM-	0.998845	0
JLIM-	0.998845	0
JLIM-	0.998845	0
JLIM-	0.832651	0
JLIM-	0.833691	0
JLIM-	0.879696	0
JLIM-	0.0872688	0
JLIM-	0.00306236	1
JLIM-	0.998845	0
JLIM-	0.0923383	0
JLIM-	0.00117178	1
JLIM-	0.797767	0
JLIM-	0.697771	0
JLIM-	4.1159e-13	1
JLIM-	6.64092e-17	1
JLIM-	0.998845	0
JLIM-	0.104387	0
JLIM-	0.36536	0
JLIM-	0.512865	0
JLIM-	0.301816	0
JLIM-	0.000229066	1
JLIM-	0.0120843	1
JLIM-	0.998845	0
JLIM-	0.967956	0
JLIM-	0.998845	0
JLIM-	0.0484035	1
JLIM-	0.998845	0
JLIM-	0.998845	0
JLIM-	0.998845	0
JLIM-	0.998845	0
JLIM-	0.827209	0
JLIM-	0.998845	0
JLIM-	0.73551	0
JLIM-	0.944352	0
JLIM-	0.00395596	1
JLIM-	0.998845	0
JLIM-	0.775334	0
JLIM-	0.298279	0
JLIM-	0.998845	0
JLIM-	0.0146668	1
JLIM-	0.998845	0
JLIM-	0.998845	0
JLIM-	0.998845	0
JLIM-	0.998845	0
JLIM-	0.440644	0
JLIM-	0.332561	0
JLIM-	0.99328	0
JLIM-	0.998845	0
JLIM-	0.942126	0
JLIM-	0.0288137	1
JLIM-	0.998845	0
JLIM-	0.00958706	1
JLIM-	0.382445	0
JLIM-	0.829993	0
JLIM-	0.67538	0
JLIM-	0.998845	0
JLIM-	0.848494	0
JLIM-	0.998845	0
JLIM-	0.998845	0
JLIM-	0.700685	0
JLIM-	0.336747	0
JLIM-	0.889472	0
JLIM-	1.4755e-06	1
JLIM-	0.457799	0
JLIM-	0.0122977	1
JLIM-	0.0368746	1
JLIM-	0.00186023	1
JLIM-	0.998845	0
JLIM-	0.149998	0
JLIM-	0.105122	0
JLIM-	0.191801	0
JLIM-	0.0361463	1
JLIM-	0.46685	0
JLIM-	0.0037354	1
JLIM-	0.000900228	1
JLIM-	0.117974	0
JLIM-	0.003241	1
JLIM-	0.938061	0
JLIM-	0.998845	0
JLIM-	0.998845	0
JLIM-	0.998845	0
JLIM-	0.998845	0
JLIM-	0.334266	0
JLIM-	0.9688	0
JLIM-	0.946372	0
JLIM-	0.999648	0
JLIM-	0.00194469	1
JLIM-	0.889415	0
JLIM-	0.666397	0
JLIM-	0.0953198	0
JLIM-	0.998845	0
JLIM-	0.812532	0
JLIM-	0.49009	0
JLIM-	0.00700825	1
JLIM-	0.00274789	1
JLIM-	0.925377	0
JLIM-	0.998845	0
JLIM-	0.998845	0
JLIM-	0.998845	0
JLIM-	0.894233	0
JLIM-	0.594924	0
JLIM-	0.0907583	0
JLIM-	0.385088	0
JLIM-	0.00677761	1
JLIM-	0.00030032	1
JLIM-	0.203729	0
JLIM-	0.950355	0
JLIM-	0.8045	0
JLIM-	0.998845	0
JLIM-	0.998845	0
JLIM-	0.522554	0
JLIM-	0.14223	0
JLIM-	0.00142889	1
JLIM-	0.99327	0
JLIM-	0.998845	0
JLIM-	0.692365	0
JLIM-	0.314981	0
JLIM-	0.998845	0
JLIM-	0.0381412	1
JLIM-	0.999211	0
JLIM-	0.28613	0
JLIM-	0.610297	0
JLIM-	0.998845	0
JLIM-	0.921262	0
JLIM-	0.638405	0
JLIM-	0.998845	0
JLIM-	0.0437211	1
JLIM-	0.978859	0
JLIM-	0.983132	0
JLIM-	0.998845	0
JLIM-	0.998845	0
JLIM-	0.782426	0
JLIM-	0.998845	0
JLIM-	0.454871	0
JLIM-	0.813848	0
JLIM-	0.0170911	1
JLIM-	0.835033	0
JLIM-	0.0444917	1
JLIM-	0.472145	0
JLIM-	0.983051	0
JLIM-	0.250032	0
JLIM-	0.0757914	0
JLIM-	0.998845	0
JLIM-	0.883793	0
JLIM-	0.605684	0
JLIM-	0.432549	0
JLIM-	0.288943	0
JLIM-	0.96681	0
JLIM-	0.596678	0
JLIM-	0.152567	0
JLIM-	0.680345	0
JLIM-	0.998845	0
JLIM-	0.998845	0
JLIM-	0.49009	0
JLIM-	0.998845	0
JLIM-	0.944352	0
JLIM-	0.998845	0
JLIM-	0.943205	0
JLIM-	0.879696	0
JLIM-	0.0324337	1
JLIM-	0.974237	0
JLIM-	0.49409	0
JLIM-	0.998845	0
JLIM-	0.381704	0
JLIM-	0.588805	0
JLIM-	0.158904	0
JLIM-	0.585076	0
JLIM-	0.00234461	1
JLIM-	0.916293	0
JLIM-	2.10756e-08	1
JLIM-	0.00482361	1
JLIM-	0.717999	0
JLIM-	0.0400209	1
JLIM-	0.518275	0
JLIM-	0.00093208	1
JLIM-	0.480095	0
JLIM-	0.943571	0
JLIM-	0.00197015	1
JLIM-	0.998845	0
JLIM-	0.9819	0
JLIM-	0.596364	0
JLIM-	0.979219	0
JLIM-	0.772949	0
JLIM-	0.998845	0
JLIM-	0.998845	0
JLIM-	0.998845	0
JLIM-	0.998845	0
JLIM-	0.958913	0
JLIM-	0.998845	0
JLIM-	0.998845	0
JLIM-	0.399647	0
JLIM-	0.947551	0
JLIM-	0.480109	0
JLIM-	6.77358e-06	1
JLIM-	0.0369681	1
JLIM-	0.451244	0
JLIM-	0.270471	0
JLIM-	0.272838	0
JLIM-	0.73561	0
JLIM-	0.00110051	1
JLIM-	0.146743	0
JLIM-	0.790408	0
JLIM-	0.11035	0
JLIM-	0.417386	0
JLIM-	0.447655	0
JLIM-	0.00201201	1
JLIM-	0.998932	0
JLIM-	0.0608377	0
JLIM-	0.182625	0
JLIM-	0.00679397	1
JLIM-	0.0664366	0
JLIM-	0.999069	0
JLIM-	0.490817	0
JLIM-	0.824893	0
JLIM-	0.893574	0
JLIM-	0.998845	0
JLIM-	0.626058	0
JLIM-	0.998845	0
JLIM-	0.528133	0
JLIM-	0.804591	0
JLIM-	0.998845	0
JLIM-	0.552602	0
JLIM-	0.686263	0
JLIM-	0.684591	0
JLIM-	0.171858	0
JLIM-	0.998845	0
JLIM-	0.998845	0
JLIM-	0.998845	0
JLIM-	0.994241	0
JLIM-	0.939362	0
JLIM-	0.998845	0
JLIM-	0.923465	0
JLIM-	0.998845	0
JLIM-	0.661764	0
JLIM-	2.00874e-06	1
JLIM-	0.0605479	0
JLIM-	0.600374	0
JLIM-	0.994241	0
JLIM-	0.042777	1
JLIM-	0.998845	0
JLIM-	0.998845	0
JLIM-	0.99327	0
JLIM-	0.0736253	0
JLIM-	0.998845	0
JLIM-	2.37627e-34	1
JLIM-	4.78752e-24	1
JLIM-	0.998845	0
JLIM-	0.000499083	1
JLIM-	0.323411	0
JLIM-	0.998845	0
JLIM-	0.998845	0
JLIM-	0.818955	0
JLIM-	0.596556	0
JLIM-	0.998845	0
JLIM-	0.0566915	0
JLIM-	0.694486	0
JLIM+	0.0141346	1
JLIM-	0.43014	0
JLIM-	0.998845	0
JLIM-	0.748339	0
JLIM-	0.625791	0
JLIM-	0.342314	0
JLIM-	0.866421	0
JLIM-	0.349651	0
JLIM-	0.240497	0
JLIM-	0.00756305	1
JLIM-	0.841493	0
JLIM-	0.0789169	0
JLIM-	0.907671	0
JLIM-	0.9688	0
JLIM-	0.56967	0
JLIM-	0.45869	0
JLIM-	0.744214	0
JLIM-	0.0958928	0
JLIM-	0.854618	0
JLIM-	0.662246	0
JLIM-	0.998845	0
JLIM-	0.421772	0
JLIM-	0.888363	0
JLIM-	0.112887	0
JLIM-	0.362611	0
JLIM-	0.746739	0
JLIM-	0.829141	0
JLIM-	0.277193	0
JLIM-	0.289089	0
JLIM-	0.690048	0
JLIM-	0.159653	0
JLIM-	0.800869	0
JLIM-	0.998845	0
JLIM-	0.0247468	1
JLIM-	0.624378	0
JLIM-	0.477969	0
JLIM-	0.999982	0
JLIM-	0.536665	0
JLIM-	0.930287	0
JLIM-	0.000245277	1
JLIM-	0.694238	0
JLIM-	0.998845	0
JLIM-	0.604783	0
JLIM-	0.0223592	1
JLIM-	0.281883	0
JLIM-	0.000206086	1
JLIM-	0.132881	0
JLIM-	0.781943	0
JLIM-	0.445723	0
JLIM-	0.174606	0
JLIM-	0.893177	0
JLIM-	0.925377	0
JLIM-	0.711458	0
JLIM-	0.054842	0
JLIM-	0.517664	0
JLIM-	0.970662	0
JLIM-	0.844132	0
JLIM-	0.998845	0
JLIM-	0.312236	0
JLIM-	0.150697	0
JLIM-	0.0120011	1
JLIM-	0.0877304	0
JLIM-	0.955494	0
JLIM-	0.414342	0
JLIM-	0.998845	0
JLIM-	0.659682	0
JLIM-	0.870452	0
JLIM-	0.726344	0
JLIM-	0.992684	0
JLIM-	0.980834	0
JLIM-	1.15046e-24	1
JLIM-	0.89647	0
JLIM-	0.998845	0
JLIM+	2.73304e-10	1
JLIM-	0.998845	0
JLIM-	0.314885	0
JLIM-	0.793395	0
JLIM-	0.929111	0
JLIM-	0.904853	0
JLIM-	0.903161	0
JLIM-	0.951266	0
JLIM-	0.979219	0
JLIM-	0.948536	0
JLIM-	0.984506	0
JLIM-	0.684724	0
JLIM-	0.679354	0
JLIM-	0.685944	0
JLIM-	0.707071	0
JLIM-	0.754941	0
JLIM-	0.702978	0
JLIM-	0.772958	0
JLIM-	0.00142669	1
JLIM-	0.888363	0
JLIM-	0.935319	0
JLIM-	1.51442e-29	1
JLIM-	0.827803	0
JLIM-	0.0785447	0
JLIM-	0.446662	0
JLIM-	0.154919	0
JLIM-	0.998845	0
JLIM-	0.998845	0
JLIM-	0.999648	0
JLIM-	0.998845	0
JLIM-	0.998845	0
JLIM-	0.998845	0
JLIM-	0.120419	0
JLIM-	0.792659	0
JLIM-	0.0955009	0
JLIM-	0.998845	0
JLIM-	0.391387	0
JLIM-	0.462472	0
JLIM-	0.998845	0
JLIM-	0.794238	0
JLIM-	0.999727	0
JLIM-	0.763487	0
JLIM-	0.808828	0
JLIM-	2.80072e-05	1
JLIM-	0.256827	0
JLIM-	0.998845	0
JLIM-	0.828476	0
JLIM-	0.827393	0
JLIM-	0.335753	0
JLIM-	0.397624	0
JLIM-	0.106747	0
JLIM-	0.0277103	1
JLIM-	0.998845	0
JLIM-	0.899553	0
JLIM-	0.368763	0
JLIM-	0.214217	0
JLIM-	1.32101e-06	1
JLIM-	0.619125	0
JLIM-	0.33825	0
JLIM-	0.708644	0
JLIM-	1.17801e-06	1
JLIM-	0.971722	0
JLIM-	0.373201	0
JLIM-	0.975841	0
JLIM-	0.998845	0
JLIM-	0.998845	0
JLIM-	0.967791	0
JLIM-	0.998845	0
JLIM-	0.999982	0
JLIM-	0.998845	0
JLIM-	0.146743	0
JLIM-	0.562599	0
JLIM-	0.0780723	0
JLIM-	0.00733074	1
JLIM-	0.998845	0
JLIM-	0.998845	0
JLIM-	0.999689	0
JLIM-	0.000302311	1
JLIM-	0.590083	0
JLIM-	0.836146	0
JLIM-	0.00346781	1
JLIM-	0.462657	0
JLIM-	0.842771	0
JLIM-	0.999211	0
JLIM-	0.350325	0
JLIM-	0.989466	0
JLIM-	0.797427	0
JLIM-	0.995062	0
JLIM-	0.998845	0
JLIM-	0.491055	0
JLIM-	0.75954	0
JLIM-	0.959941	0
JLIM-	0.812588	0
JLIM-	0.000358426	1
JLIM-	0.00267782	1
JLIM-	0.172669	0
JLIM-	1.98899e-05	1
JLIM-	2.37134e-05	1
JLIM-	2.12155e-05	1
JLIM-	2.72669e-05	1
JLIM-	2.09329e-05	1
JLIM-	0.000132797	1
JLIM-	0.000451864	1
JLIM-	0.998845	0
JLIM-	0.0229318	1
JLIM-	0.998845	0
JLIM-	0.998845	0
JLIM-	0.998845	0
JLIM-	0.998845	0
JLIM-	0.998845	0
JLIM-	0.998845	0
JLIM-	0.998845	0
JLIM-	0.998845	0
JLIM-	0.0279786	1
JLIM-	0.998845	0
JLIM-	0.114823	0
JLIM-	0.502347	0
JLIM-	0.998845	0
JLIM-	0.794933	0
JLIM-	0.88175	0
JLIM-	0.638663	0
JLIM-	0.998845	0
JLIM-	0.00762406	1
JLIM-	0.0154405	1
JLIM-	0.345042	0
JLIM-	0.763695	0
JLIM-	0.0403629	1
JLIM-	0.00804493	1
JLIM-	0.216017	0
JLIM-	0.493234	0
JLIM-	0.919303	0
JLIM-	0.833691	0
JLIM-	0.112318	0
JLIM-	0.0689778	0
JLIM-	0.711384	0
JLIM-	0.348503	0
JLIM-	0.0597799	0
JLIM-	0.072349	0
JLIM-	0.950443	0
JLIM-	0.734513	0
JLIM-	0.601546	0
JLIM-	0.998845	0
JLIM-	0.299577	0
JLIM-	0.0663863	0
JLIM-	0.0360749	1
JLIM-	0.998845	0
JLIM-	0.998845	0
JLIM-	0.788496	0
JLIM-	0.155012	0
JLIM-	6.64092e-17	1
JLIM-	0.998845	0
JLIM-	0.998845	0
JLIM-	0.998845	0
JLIM-	0.998845	0
JLIM-	0.998845	0
JLIM-	0.998845	0
JLIM-	0.998845	0
JLIM-	0.998845	0
JLIM-	0.762071	0
JLIM-	0.998845	0
JLIM-	0.0190071	1
JLIM-	0.45628	0
JLIM-	0.00699035	1
JLIM-	0.647379	0
JLIM-	0.999982	0
JLIM-	0.998845	0
JLIM-	0.642542	0
JLIM-	0.00725459	1
JLIM-	0.998845	0
JLIM-	0.0244411	1
JLIM-	0.998845	0
JLIM-	0.133537	0
JLIM-	0.874656	0
JLIM-	0.0291524	1
JLIM-	0.042777	1
JLIM-	0.542511	0
JLIM-	0.878346	0
JLIM-	0.998845	0
JLIM-	0.283293	0
JLIM-	0.998845	0
JLIM-	0.557803	0
JLIM-	0.0482082	1
JLIM-	0.820717	0
JLIM-	0.916454	0
JLIM-	0.1253	0
JLIM-	0.706725	0
JLIM-	0.998845	0
JLIM-	6.23207e-15	1
JLIM-	0.672467	0
JLIM-	0.472145	0
JLIM-	3.97995e-06	1
JLIM-	0.043873	1
JLIM-	0.0811631	0
JLIM-	0.81066	0
JLIM-	0.998845	0
JLIM-	0.988263	0
JLIM-	0.849892	0
JLIM-	0.992063	0
JLIM-	0.257609	0
JLIM-	0.701434	0
JLIM-	0.744306	0
JLIM-	0.0230056	1
JLIM-	0.417933	0
JLIM-	0.998845	0
JLIM-	0.113109	0
JLIM-	0.9251	0
JLIM-	0.998845	0
JLIM-	0.998845	0
JLIM-	0.999069	0
JLIM-	0.637523	0
JLIM-	0.545277	0
JLIM-	0.00014667	1
JLIM-	0.998845	0
JLIM-	0.000176848	1
JLIM-	0.298482	0
JLIM-	0.745401	0
JLIM-	0.998845	0
JLIM-	0.851528	0
JLIM-	0.64264	0
JLIM-	0.805137	0
JLIM-	0.552991	0
JLIM-	0.420357	0
JLIM-	0.024272	1
JLIM-	0.391675	0
JLIM-	0.879696	0
JLIM-	0.998845	0
JLIM-	0.556065	0
JLIM-	0.998845	0
JLIM-	0.87784	0
JLIM-	0.160213	0
JLIM-	3.37618e-05	1
JLIM-	0.469153	0
JLIM-	0.1253	0
JLIM-	0.356056	0
JLIM-	0.749072	0
JLIM-	0.0212837	1
JLIM-	0.998845	0
JLIM-	0.998845	0
JLIM-	0.998845	0
JLIM-	0.998845	0
JLIM-	0.175573	0
JLIM-	0.306088	0
JLIM-	0.993565	0
JLIM-	0.941849	0
JLIM-	0.984689	0
JLIM-	0.998845	0
JLIM-	0.998845	0
JLIM-	0.314355	0
JLIM-	0.307751	0
JLIM-	0.998845	0
JLIM-	0.0349383	1
JLIM-	0.998845	0
JLIM-	0.997973	0
JLIM-	0.998845	0
JLIM+	0.0116692	1
JLIM-	0.135585	0
JLIM-	0.821921	0
JLIM-	0.142657	0
JLIM-	0.804263	0
JLIM-	0.868413	0
JLIM-	0.998845	0
JLIM-	0.28371	0
JLIM-	0.549612	0
JLIM-	0.031936	1
JLIM-	0.0158367	1
JLIM-	0.0594596	0
JLIM-	4.43828e-05	1
JLIM-	0.446806	0
JLIM-	0.998845	0
JLIM-	0.929111	0
JLIM-	0.923465	0
JLIM-	0.998845	0
JLIM-	0.946768	0
JLIM-	0.488907	0
JLIM-	0.338262	0
JLIM-	0.596678	0
JLIM-	0.924707	0
JLIM-	0.674793	0
JLIM-	0.411511	0
JLIM-	0.44973	0
JLIM-	0.662566	0
JLIM-	0.998845	0
JLIM-	0.998845	0
JLIM-	0.998845	0
JLIM-	0.998845	0
JLIM-	0.150488	0
JLIM-	0.135769	0
JLIM-	0.998845	0
JLIM-	0.998845	0
JLIM-	0.998845	0
JLIM-	0.998845	0
JLIM-	0.00051201	1
JLIM-	0.44108	0
JLIM-	0.546472	0
JLIM-	0.776454	0
JLIM-	0.607761	0
JLIM-	0.172148	0
JLIM-	0.689446	0
JLIM-	0.651606	0
JLIM-	0.953017	0
JLIM-	0.000184727	1
JLIM-	0.632754	0
JLIM-	0.107635	0
JLIM-	0.545467	0
JLIM-	0.998845	0
JLIM-	0.738642	0
JLIM-	0.989282	0
JLIM-	0.998845	0
JLIM-	0.727362	0
JLIM-	0.998845	0
JLIM-	0.989796	0
JLIM-	0.178695	0
JLIM-	0.705453	0
JLIM-	0.902668	0
JLIM-	0.998845	0
JLIM-	0.125051	0
JLIM-	0.35374	0
JLIM-	0.626949	0
JLIM-	0.102328	0
JLIM-	0.693893	0
JLIM-	0.0365857	1
JLIM-	0.918036	0
JLIM-	0.678468	0
JLIM-	0.0100746	1
JLIM-	0.0157725	1
JLIM-	0.0713834	0
JLIM-	0.00294922	1
JLIM-	5.82044e-05	1
JLIM-	0.347115	0
JLIM-	0.00137593	1
JLIM-	0.274017	0
JLIM-	0.998845	0
JLIM-	0.00762136	1
JLIM-	0.0188359	1
JLIM-	0.998845	0
JLIM-	0.998845	0
JLIM-	0.531743	0
JLIM-	0.00177709	1
JLIM-	0.414152	0
JLIM-	0.705354	0
JLIM-	0.998845	0
JLIM-	0.665168	0
JLIM-	0.758583	0
JLIM-	0.998845	0
JLIM-	0.13887	0
JLIM-	0.445723	0
JLIM-	0.0146118	1
JLIM-	0.385802	0
JLIM-	0.714224	0
JLIM-	0.000666621	1
JLIM-	9.30302e-05	1
JLIM-	0.00113567	1
JLIM-	0.291228	0
JLIM-	0.30017	0
JLIM-	0.910473	0
JLIM-	0.0882653	0
JLIM-	0.168059	0
JLIM-	0.036366	1
JLIM-	0.0075765	1
JLIM-	0.229336	0
JLIM-	0.519293	0
JLIM-	0.248922	0
JLIM-	0.998845	0
JLIM-	0.998845	0
JLIM-	0.998845	0
JLIM-	0.740799	0
JLIM-	0.907115	0
JLIM-	0.998845	0
JLIM-	0.0563224	0
JLIM-	0.441631	0
JLIM-	0.682503	0
JLIM-	0.932879	0
JLIM-	0.654698	0
JLIM-	0.998845	0
JLIM-	0.576996	0
JLIM-	0.984506	0
JLIM-	0.998845	0
JLIM-	0.998845	0
JLIM-	0.971722	0
JLIM-	0.998845	0
JLIM-	0.926714	0
JLIM-	0.899034	0
JLIM-	0.0656277	0
JLIM-	0.00445777	1
JLIM-	0.907425	0
JLIM-	0.998845	0
JLIM-	0.998845	0
JLIM-	0.701882	0
JLIM-	0.91056	0
JLIM-	1.57569e-14	1
JLIM-	1.57569e-14	1
JLIM-	0.299676	0
JLIM-	0.611602	0
JLIM-	0.998845	0
JLIM-	0.998845	0
JLIM-	0.998845	0
JLIM-	0.559809	0
JLIM-	0.887903	0
JLIM-	0.999069	0
JLIM-	0.0919759	0
JLIM-	0.513498	0
JLIM-	0.0146668	1
JLIM-	0.00294922	1
JLIM-	0.998845	0
JLIM-	0.952264	0
JLIM-	0.00035586	1
JLIM-	0.495375	0
JLIM-	0.13696	0
JLIM-	0.00216299	1
JLIM-	0.240365	0
JLIM-	0.998845	0
JLIM-	0.299577	0
JLIM-	0.875298	0
JLIM-	0.423222	0
JLIM-	0.905194	0
JLIM-	0.873194	0
JLIM-	0.212399	0
JLIM-	0.197812	0
JLIM-	0.998845	0
JLIM-	0.998845	0
JLIM-	0.670164	0
JLIM-	0.285294	0
JLIM-	0.235339	0
JLIM-	0.998845	0
JLIM-	0.000222272	1
JLIM-	3.32913e-05	1
JLIM-	0.266772	0
JLIM-	0.00303179	1
JLIM-	0.162115	0
JLIM-	0.00323458	1
JLIM-	0.0122833	1
JLIM-	0.0158367	1
JLIM-	0.053969	0
JLIM-	0.998845	0
JLIM-	0.588678	0
JLIM-	0.291401	0
JLIM-	0.998845	0
JLIM-	0.0255026	1
JLIM-	0.989945	0
JLIM-	0.700685	0
JLIM-	0.998845	0
JLIM-	0.998845	0
JLIM-	0.515189	0
JLIM-	0.289089	0
JLIM-	0.910444	0
JLIM-	0.998845	0
JLIM-	0.888363	0
JLIM-	0.998845	0
JLIM-	0.406963	0
JLIM-	0.392517	0
JLIM-	0.998845	0
JLIM-	0.80514	0
JLIM-	0.997776	0
JLIM-	0.999233	0
JLIM-	0.15241	0
JLIM-	0.993792	0
JLIM-	0.998845	0
JLIM-	0.998845	0
JLIM-	0.751991	0
JLIM-	0.50016	0
JLIM-	0.0324729	1
JLIM-	0.81066	0
JLIM-	0.00421481	1
JLIM-	0.998845	0
JLIM-	0.362531	0
JLIM-	0.367235	0
JLIM-	0.365572	0
JLIM-	0.998845	0
JLIM-	0.275122	0
JLIM-	0.12929	0
JLIM-	0.120827	0
JLIM-	0.265924	0
JLIM-	0.610767	0
JLIM-	0.998845	0
JLIM-	0.877756	0
JLIM-	0.998845	0
JLIM-	0.979219	0
JLIM-	0.979287	0
JLIM-	0.12466	0
JLIM-	0.039504	1
JLIM-	0.154696	0
JLIM-	0.531347	0
JLIM-	0.0581757	0
JLIM-	0.0327605	1
JLIM-	0.0662637	0
JLIM-	0.00226944	1
JLIM-	0.317907	0
JLIM-	0.0242318	1
JLIM-	0.998845	0
JLIM-	0.0465634	1
JLIM-	0.679354	0
JLIM-	0.0693076	0
JLIM-	0.0940195	0
JLIM-	0.086605	0
JLIM-	0.764535	0
JLIM-	0.951337	0
JLIM-	0.878619	0
JLIM-	0.701506	0
JLIM-	0.998845	0
JLIM-	0.998845	0
JLIM-	0.998845	0
JLIM-	0.953543	0
JLIM-	0.00774454	1
JLIM-	0.048678	1
JLIM-	0.547676	0
JLIM-	0.998845	0
JLIM-	0.998845	0
JLIM-	0.998845	0
JLIM+	0.00166225	1
JLIM+	0.0031414	1
JLIM-	0.981562	0
JLIM-	0.326377	0
JLIM-	0.998845	0
JLIM-	0.998845	0
JLIM-	0.95521	0
JLIM-	0.998845	0
JLIM-	0.998845	0
JLIM-	0.998845	0
JLIM-	0.998845	0
JLIM-	0.884868	0
JLIM-	0.0540184	0
JLIM-	9.12395e-06	1
JLIM-	2.52895e-07	1
JLIM-	0.194403	0
JLIM-	0.399581	0
JLIM-	0.290447	0
JLIM-	0.813971	0
JLIM-	0.356165	0
JLIM-	4.71924e-05	1
JLIM-	0.00816375	1
JLIM-	0.603088	0
JLIM-	0.998845	0
JLIM-	0.328966	0
JLIM-	0.00137313	1
JLIM-	0.343647	0
JLIM-	0.28613	0
JLIM-	0.998845	0
JLIM-	0.998845	0
JLIM-	0.258493	0
[truncated: 14,653 more rows]
