# Supplementary material for: Shared associations identify causal relationships between gene expression and immune cell phenotypes
Source: Commun Biol. 2021 Mar 4;4:279. doi: 10.1038/s42003-021-01823-w (PMC7933159; doi:10.1038/s42003-021-01823-w)
Supplement: Supplementary file 8 — Supplementary Data 5 [file 42003_2021_1823_MOESM8_ESM.xlsx]

## Sheet: Sheet1
Immunophenotype	Measure type
CD16hi NK cells	Absolute count
CD56hi NK cells	Absolute count
CD69+ CD16hi NK cells	Absolute count
CD69+ CD56hi NK cells	Absolute count
CD8a+ CD16hi NK cells	Absolute count
CD8a+ CD56hi NK cells	Absolute count
HLA-DR+ CD56hi NK cells	Absolute count
NK cells	Absolute count
CD16 in CD16hi NK cells	MFI
CD16 in CD56hi NK cells	MFI
CD69 in CD16hi NK cells	MFI
CD69 in CD56hi NK cells	MFI
CD69 in CD69+ CD16+ NK cells	MFI
CD69 in CD69+ CD56+ NK cells	MFI
CD69 in CD8a+ CD16+ NK cells	MFI
CD69 in CD8a+ CD56+ NK cells	MFI
CD69 in HLA-DR+ CD16+ NK cells	MFI
CD8a in CD16hi NK cells	MFI
CD8a in CD56hi NK cells	MFI
CD8a in CD69+ CD16+ NK cells	MFI
CD8a in CD69+ CD56+ NK cells	MFI
CD8a in CD8a+ CD16+ NK cells	MFI
CD8a in CD8a+ CD56+ NK cells	MFI
CD8a in HLA-DR+ CD16+ NK cells	MFI
HLA-DR in CD16hi NK cells	MFI
HLA-DR in CD56hi NK cells	MFI
HLA-DR in CD69+ CD16+ NK cells	MFI
HLA-DR in CD69+ CD56+ NK cells	MFI
HLA-DR in CD8a+ CD16+ NK cells	MFI
HLA-DR in CD8a+ CD56+ NK cells	MFI
HLA-DR in HLA-DR+ CD16+ NK cells	MFI
HLA-DR in HLA-DR+ CD56+ NK cells	MFI
NKp46 in NK cells	MFI
ratio of CD16 MFI in CD16hi to CD56hi NK cells	Ratio
ratio of CD16hi to CD56hi NK cells	Ratio
CD14hi monocytes	Absolute count
CD16hi monocytes	Absolute count
monocytes	Absolute count
CD16 in CD14hi monocytes	MFI
CD16 in CD16hi monocytes	MFI
basophils	Absolute count
eosinophils	Absolute count
neutrophils	Absolute count
CD16 in basophils	MFI
CD16 in eosinophils	MFI
CD16 in neutrophils	MFI
CD203c in basophils	MFI
CD32 in basophils	MFI
CD62L in eosinophils	MFI
CD62L in neutrophils	MFI
FcεRI in basophils	MFI
FcεRI in eosinophils	MFI
FcεRI in neutrophils	MFI
cDC1	Absolute count
cDC3	Absolute count
pDC	Absolute count
CD86 in CD14hi monocytes	MFI
CD86 in cDC1	MFI
CD86 in cDC3	MFI
CD86 in pDC	MFI
HLA-DR in CD14hi monocytes	MFI
HLA-DR in cDC1	MFI
HLA-DR in cDC3	MFI
HLA-DR in pDC	MFI
CD161+ ILC3	Absolute count
CD56+ ILC	Absolute count
ILC	Absolute count
ILC1	Absolute count
ILC2	Absolute count
ILC3	Absolute count
NCR- CD56+ ILC	Absolute count
NCR+ CD56+ ILC	Absolute count
CD127 in ILC1	MFI
CD161 in ILC1	MFI
CD161 in ILC3	MFI
CD4+ T cells	Absolute count
CD8b- CD4- T cells	Absolute count
CD8b+ T cells	Absolute count
CM CD4+ T cells	Absolute count
CM CD8+ T cells	Absolute count
EM CD4+ T cells	Absolute count
EM CD8+ T cells	Absolute count
EMRA CD4+ T cells	Absolute count
EMRA CD8+ T cells	Absolute count
HLA-DR+ CM CD4+ T cells	Absolute count
HLA-DR+ CM CD8+ T cells	Absolute count
HLA-DR+ EM CD8+ T cells	Absolute count
HLA-DR+ EMRA CD4+ T cells	Absolute count
HLA-DR+ EMRA CD8+ T cells	Absolute count
HLA-DR+ in EM CD4+ T cells	Absolute count
naïve CD4+ T cells	Absolute count
naïve CD8+ T cells	Absolute count
T cells	Absolute count
CCR7 in CM CD4+ T cells	MFI
CCR7 in CM CD8+ T cells	MFI
CCR7 in EM CD4+ T cells	MFI
CCR7 in EM CD8+ T cells	MFI
CCR7 in EMRA CD4+ T cells	MFI
CCR7 in EMRA CD8+ T cells	MFI
CCR7 in naïve CD4+ T cells	MFI
CCR7 in naïve CD8+ T cells	MFI
CD4:CD8 ratio	Ratio
activated Treg	Absolute count
conventional T cells	Absolute count
memory Treg	Absolute count
naïve Treg	Absolute count
Treg cells	Absolute count
ICOS in activated Treg	MFI
ICOS in memory Treg	MFI
ICOS in naïve Treg	MFI
CD4- CD8- MAIT cells	Absolute count
CD4- CD8- NKT cells	Absolute count
CD8+ MAIT cells	Absolute count
HLA-DR+ CD4- CD8- MAIT cells	Absolute count
HLA-DR+ CD4- CD8- NKT cells	Absolute count
MAIT cells	Absolute count
NKT in T cells	Absolute count
γδ+ T cells	Absolute count
B cells	Absolute count
CD21- CD27- B cells	Absolute count
CD21- CD27+ B cells	Absolute count
CD24hi memory B cells	Absolute count
CD24low memory B cells	Absolute count
double negative memory B cells	Absolute count
founder B cells	Absolute count
germinal center B cells	Absolute count
IgM- marginal zone B cells	Absolute count
IgM+ marginal zone B cells	Absolute count
marginal zone B cells	Absolute count
memory B cells	Absolute count
naïve B cells	Absolute count
transitional B cells	Absolute count
CD19 in B cells	MFI
CD21 in B cells	MFI
CD21 in CD24hi memory B cells	MFI
CD21 in CD24int memory B cells	MFI
CD21 in CD24low memory B cells	MFI
CD21 in double negative memory B cells	MFI
CD21 in germinal center B cells	MFI
CD21 in IgM- marginal zone B cells	MFI
CD21 in IgM+ marginal zone B cells	MFI
CD21 in marginal zone B cells	MFI
CD21 in memory B cells	MFI
CD21 in naïve B cells	MFI
CD21 in transitional B cells	MFI
CD24 in B cells	MFI
CD24 in double negative memory B cells	MFI
CD24 in germinal center B cells	MFI
CD24 in IgM- marginal zone B cells	MFI
CD24 in IgM+ marginal zone B cells	MFI
CD24 in marginal zone B cells	MFI
CD24 in memory B cells	MFI
CD24 in naïve B Cells	MFI
CD27 in B cells	MFI
CD38 in B cells	MFI
CD38 in double negative memory B cells	MFI
CD38 in germinal center B cells	MFI
CD38 in memory B cells	MFI
IgD in B cells	MFI
IgM in B cells	MFI
CCR6+ CD4+ T cells	Absolute count
CCR6+ CD8+ T cells	Absolute count
CRTh2+ CD4+ T cells	Absolute count
CXCR5+ CD4+ T cells	Absolute count
CD45+ cells	Absolute count
total number of cells	Absolute count
